# Supplementary material for: Transcriptomic profiles from normal and tumor tissue samples reveal distinct venule populations and novel tumor endothelial cell markers in breast cancer
Source: Breast Cancer Res. 2026 Mar 3;28:69. doi: 10.1186/s13058-026-02249-0 (PMC13063865; doi:10.1186/s13058-026-02249-0)
Supplement: Supplementary file 1 — Additional file1 (CSV 165 KB) [file 13058_2026_2249_MOESM1_ESM.csv]

	gene	p_val	avg_log2FC	pct.1	pct.2	p_val_adj
1	ARHGDIB	2.05386763503792e-20	3.705880266	0.913	0.923	5.47088721945051e-16
2	MGMT	2.708350964487e-18	3.227044384	0.87	0.846	7.21423446410402e-14
3	RAMP2	9.13332448641815e-17	3.015470706	0.913	1	2.4328436434472e-12
4	CYYR1	5.07952887577481e-16	2.536018104	0.913	1	1.35303410664014e-11
5	THSD7A	2.27877047045348e-15	2.724881581	0.913	1	6.06996090214692e-11
6	EEF1A1	7.82874861992413e-15	-1.973392227	1	1	2.08534376988919e-10
7	PPIC	8.66418887426397e-15	2.6517785	0.87	1	2.30787999043769e-10
8	EMC10	9.71355338403167e-15	1.641956344	0.913	1	2.58739921490452e-10
9	MALAT1	1.85701844593919e-14	-3.168176436	0.957	1	4.94654003444822e-10
10	CFI	2.36239187212274e-14	2.460200326	0.87	0.923	6.29270322977333e-10
11	RPL10	2.49907510868556e-14	-1.796699387	1	1	6.65678636700572e-10
12	ALDOA	3.36932059738049e-14	3.905361005	0.957	0.923	8.97485927524241e-10
13	MT2A	3.62643883404834e-14	-3.905425189	0.957	1	9.65974512225457e-10
14	COMT	3.86921496432553e-14	2.56506895	0.913	1	1.03064279004739e-09
15	NUDT14	5.40208323029108e-14	3.046296854	0.87	1	1.43895291005264e-09
16	HMOX1	1.20993113105565e-13	-4.165521161	0.826	1	3.22289355379295e-09
17	EIF1	1.76890234304313e-13	-1.818126742	1	1	4.71182517116398e-09
18	CCS	2.17806216114552e-13	2.373709887	0.913	0.923	5.80170417864332e-09
19	FTH1	2.27268498744355e-13	-2.635229376	1	1	6.05375100105337e-09
20	B2M	2.3563909338027e-13	-1.925348968	1	1	6.27671853037025e-09
21	JAM2	2.55954310961888e-13	2.431101557	0.913	1	6.81785498109181e-09
22	ETHE1	2.93386260051795e-13	1.884632958	0.87	1	7.81492980899966e-09
23	ERP29	3.12704681960142e-13	2.269865025	0.957	1	8.3295146133723e-09
24	TM4SF1	4.30965404208819e-13	-2.324303172	1	1	1.14796254719103e-08
25	BSG	4.38690730778878e-13	1.763473039	0.957	1	1.1685404995757e-08
26	DECR1	4.42583448224526e-13	2.727221717	0.913	0.846	1.17890953103567e-08
27	PLXND1	4.58480552482954e-13	3.125472394	0.913	0.923	1.22125464764884e-08
28	TXN2	5.19971918021959e-13	1.908687841	0.957	1	1.38504919803509e-08
29	RPS27A	5.36069056809942e-13	-1.534086396	1	1	1.42792714662464e-08
30	RPL41	6.73402028046065e-13	-2.184214733	1	1	1.7937409821063e-08
31	PTMA	7.45085430581447e-13	-1.578638331	1	1	1.9846840614398e-08
32	SH3BGRL	8.38743383480097e-13	2.387882463	0.957	1	2.23416075057593e-08
33	ZC3H11A	9.01380428706414e-13	3.703629024	0.913	0.538	2.40100704794527e-08
34	RPL34	1.18054187762237e-12	-1.675509776	1	1	3.1446093994227e-08
35	ESAM	1.20486845069289e-12	1.637118389	0.957	1	3.20940809211066e-08
36	ICAM2	1.24833571617112e-12	2.784132705	0.957	1	3.32519184716502e-08
37	CD34	1.25872933461232e-12	3.490340686	0.957	0.923	3.35287732860683e-08
38	RPL39	1.76145711159754e-12	-1.77200288	1	1	4.69199330816238e-08
39	RPS6KA2	2.02352778428419e-12	1.830185409	0.826	0.923	5.39007095899779e-08
40	RBFA	2.03728714085592e-12	1.058471554	0.783	1	5.4267217570979e-08
41	BAD	2.30371646840215e-12	1.99865907	0.87	0.923	6.1364095568828e-08
42	FKBP10	2.34214133121024e-12	1.980928709	0.739	0.923	6.23876186394472e-08
43	VAMP5	2.34244180083648e-12	2.777507392	0.957	1	6.23956222488813e-08
44	FTL	2.35159423645069e-12	-2.441054473	1	1	6.26394156763371e-08
45	RPL15	2.48531597525305e-12	-1.384117418	1	1	6.62013616328154e-08
46	PRMT2	2.61478459288963e-12	1.489376668	0.957	1	6.9650017200801e-08
47	SIGIRR	2.62898401358011e-12	2.52211331	0.957	1	7.00282471697335e-08
48	RPS18	2.99393797558943e-12	-1.958455485	1	1	7.97495258557758e-08
50	CCL2	3.15430391237691e-12	-3.352147761	0.87	1	8.40211933139838e-08
51	RAMP3	3.39784434648761e-12	3.147468046	0.957	1	9.05083798573905e-08
52	MRPL16	3.53814768107073e-12	1.550416855	0.87	1	9.4245639780681e-08
53	GPRC5B	3.66810794518904e-12	2.129707351	0.913	0.923	9.77073913360005e-08
54	LMNA	4.10169469039321e-12	1.304314906	1	1	1.09256841468004e-07
55	ADAM15	4.4648614467984e-12	2.496711145	0.913	1	1.18930514358369e-07
56	PRDX5	4.4704856216765e-12	2.154097004	1	1	1.19080325504597e-07
57	TMEM184B	4.90863476052466e-12	1.711736887	0.913	0.923	1.30751304116095e-07
58	NUCB1	4.92587085132432e-12	2.504366074	0.913	1	1.31210421866726e-07
59	RPS6	5.07106111907701e-12	-1.63121491	1	1	1.35077855028854e-07
60	AK1	5.60020623642044e-12	2.902956538	0.87	1	1.49172693519531e-07
61	EHD2	5.91960412433359e-12	2.43736385	0.87	0.846	1.57680495059874e-07
62	ASAH1	5.96166802882885e-12	2.081928375	0.913	1	1.58800951283914e-07
63	PALMD	6.23984560445046e-12	2.136959359	0.957	1	1.66210767365747e-07
64	RNASE1	6.55349879061827e-12	2.879861899	0.957	1	1.74565547285699e-07
65	RPS14	6.56687084052242e-12	-1.442840387	1	1	1.74921738578996e-07
66	PSMB8	6.7445137400916e-12	1.508250788	0.913	1	1.7965361249482e-07
67	ANP32A	7.13360550336931e-12	1.446552548	0.913	1	1.90017849793248e-07
68	SLC44A2	8.38029437317827e-12	2.735881051	0.957	0.923	2.23225901218349e-07
69	RPL32	8.62850330628135e-12	-1.522984634	1	1	2.29837442569416e-07
70	RPS27	9.13385473866022e-12	-1.960428007	1	1	2.43298488673692e-07
71	G0S2	9.48036764627534e-12	-3.812502447	0.783	1	2.52528552993836e-07
72	SHISA5	9.61410015682165e-12	2.628275788	0.913	1	2.56090785877258e-07
73	CXorf36	9.67993179869195e-12	2.521330594	0.913	1	2.57844343321758e-07
74	FLYWCH2	1.02272158095505e-11	2.378846231	0.913	1	2.72422347518996e-07
75	CPXM2	1.02569573737585e-11	2.337822771	0.87	1	2.73214573564805e-07
76	HMGN3	1.11690295492378e-11	2.862054756	1	1	2.97509440103046e-07
77	PTP4A3	1.19423770847883e-11	3.775992816	0.913	0.923	3.18109098407505e-07
78	PRDX2	1.19763541920125e-11	2.644068913	1	1	3.19014146612636e-07
79	MMRN2	1.20302595899488e-11	3.035794027	0.957	0.923	3.20450024697467e-07
80	TMEM219	1.27819046817537e-11	2.689999527	1	1	3.40471595007874e-07
81	TMSB10	1.28244066663906e-11	-1.357700265	1	1	3.41603720372647e-07
82	RPS2	1.40184375119917e-11	-2.156930375	1	1	3.73409120006924e-07
83	TGFB1I1	1.40286592795182e-11	1.992319924	0.913	1	3.73681397228526e-07
84	RPL13	1.40403186538654e-11	-1.684462614	1	1	3.73991967983014e-07
85	TBCB	1.48782004137693e-11	1.715562671	0.957	1	3.96310624421573e-07
86	RPS28	1.54404853996353e-11	-1.54015818	1	1	4.11288209590085e-07
87	GSTK1	1.59870326699811e-11	2.81057995	0.957	1	4.25846589230286e-07
88	CRIP2	1.60086711128654e-11	2.584296728	0.957	1	4.26422972433394e-07
89	CTSD	1.60921400951439e-11	2.610849708	0.957	1	4.28646335714349e-07
90	IPO11	1.6408844345424e-11	2.719418064	0.913	1	4.3708238682906e-07
91	ZNF83	1.72664217350688e-11	1.64133854	0.87	1	4.59925675757028e-07
92	CHST12	1.73184823359462e-11	2.159688525	0.913	1	4.61312413982599e-07
93	CPNE8	1.84267190050286e-11	1.066258498	0.87	1	4.90832514136946e-07
94	MFSD10	1.85805567975313e-11	1.865955246	0.913	1	4.94930291415842e-07
95	FAM192A	1.88680377731272e-11	1.54874019	0.87	1	5.02587922162788e-07
96	TXN	2.12507867127875e-11	-2.267600107	1	1	5.66057205668521e-07
97	OXR1	2.20838938539674e-11	1.220512608	0.913	1	5.88248680588128e-07
98	TMEM106B	2.2223143549011e-11	1.8750844	0.87	1	5.91957874715006e-07
101	AKAP12	2.54352469415936e-11	-3.227103835	0.739	1	6.7751867278323e-07
102	RPS19	2.54576835329826e-11	-1.501241771	1	1	6.78116316268058e-07
103	STC1	2.60136908187768e-11	-2.474544511	0.913	1	6.92926682339757e-07
104	TEX264	2.77118777636277e-11	2.379871703	0.913	1	7.3816128798975e-07
105	CLEC14A	2.8163124180531e-11	2.519278243	0.957	1	7.50181138796803e-07
106	NAA38	2.90475207127402e-11	2.851619866	1	1	7.7373880922526e-07
107	PSMB9	2.96456327950532e-11	2.638500616	0.957	1	7.89670720761833e-07
108	RPL21	2.96535106259674e-11	-1.736918465	1	1	7.89880562543894e-07
109	TMEM179B	3.08412519082966e-11	2.024382921	0.957	1	8.21518427081296e-07
110	GCC2	3.17409094102428e-11	1.310987095	0.826	1	8.45482603960638e-07
111	TMEM109	3.2762058366446e-11	2.020888016	0.957	1	8.72682948707023e-07
112	CALM3	3.55152490510133e-11	1.920210552	0.913	1	9.4601968897184e-07
113	POLR3GL	3.58193833052899e-11	2.027044808	0.913	1	9.54120913103008e-07
114	CSRP1	3.58278035703065e-11	2.409008675	0.913	0.923	9.54345203702255e-07
115	TMEM160	3.69274568299252e-11	2.000799837	0.87	1	9.83636667578718e-07
116	SNCG	3.73561477957457e-11	3.013811511	0.957	1	9.95055708835278e-07
117	DNAJC19	4.15301737560013e-11	1.656394407	0.913	0.923	1.10623923833861e-06
118	VWA1	4.2268602833527e-11	3.379876881	0.913	0.923	1.12590877367666e-06
119	SPNS2	4.31176983629818e-11	2.189594092	0.87	0.923	1.14852613129475e-06
140	TIE1	4.76649912059442e-11	2.074849244	0.957	1	1.26965237075273e-06
141	GINM1	4.95849678872997e-11	1.414796887	0.913	1	1.320794789614e-06
143	UACA	6.54381667278531e-11	2.347450531	0.913	1	1.74307644712982e-06
144	TFPI2	6.62879909554282e-11	-3.145492132	0.652	1	1.76571321507974e-06
145	MT-CO1	6.89602692713446e-11	-1.197429176	0.957	1	1.83689469258081e-06
146	GTF2I	7.11559743579049e-11	1.599473281	0.957	1	1.89538168897151e-06
147	LPCAT2	7.45714818440757e-11	2.321442145	0.913	1	1.98636056188064e-06
148	INPP5K	7.60968548609903e-11	1.513410137	0.826	0.923	2.0269919229322e-06
149	EMCN	7.96536879429072e-11	2.098881612	0.957	1	2.12173528573522e-06
150	RPL35	8.70713127786765e-11	-1.3156155	1	1	2.31931855848561e-06
151	TRAPPC2L	9.1842632592487e-11	1.584404467	0.87	1	2.44641220436608e-06
152	MPV17	9.82257017448538e-11	2.355797991	0.87	1	2.61643801737767e-06
153	CD46	1.00685024539823e-10	2.038450531	0.957	1	2.68194699866727e-06
154	MVB12A	1.0186132295259e-10	1.810274167	0.913	1	2.71328005948814e-06
155	GRN	1.03411091330732e-10	2.517964355	0.957	1	2.7545612397767e-06
156	ARL5A	1.03653331526494e-10	2.381746061	0.957	1	2.76101379187121e-06
157	RPS8	1.05061412644443e-10	-1.521496488	1	1	2.79852084861004e-06
158	DAG1	1.05245267459087e-10	1.585880346	0.87	1	2.80341818930769e-06
160	NME3	1.13041271910596e-10	2.361642977	0.957	1	3.01108035988255e-06
162	CYHR1	1.16874202819251e-10	1.705797674	0.87	0.923	3.11317814049638e-06
163	ZNHIT1	1.16921731618288e-10	2.046066393	0.957	1	3.11444416511633e-06
164	SOD2	1.21881323783241e-10	-2.565537998	0.957	1	3.24655282161418e-06
165	RPLP1	1.22032083089411e-10	-1.87888634	1	1	3.25056859725264e-06
166	RPS15	1.25981891890985e-10	-1.35268641	1	1	3.35577965430016e-06
167	NDUFB3	1.28149147207475e-10	2.236206639	0.957	1	3.41350883416552e-06
168	ESYT1	1.30248756433291e-10	1.837830411	0.913	0.923	3.46943612511358e-06
169	SPTAN1	1.31895845289634e-10	2.352236057	0.957	1	3.51330963097999e-06
172	CCND3	1.36371737818418e-10	2.242012571	0.87	0.923	3.6325339802692e-06
173	HACD3	1.38176253552649e-10	1.841335264	0.913	1	3.68060086588191e-06
174	LIMA1	1.42733247660698e-10	2.363981102	0.913	0.846	3.80198551793801e-06
175	PAFAH1B3	1.43493188370628e-10	2.243319229	0.957	0.923	3.82222805862842e-06
176	RPL3	1.44269626585263e-10	-1.253044063	1	1	3.84291004335164e-06
177	SARAF	1.45436678350783e-10	1.873368257	0.957	1	3.87399680122981e-06
178	MT-ND2	1.45936005242669e-10	-1.407012947	0.957	1	3.88729737164897e-06
179	CD59	1.46524168378736e-10	-1.625842101	1	1	3.9029642731044e-06
180	FGD5	1.4754268917636e-10	1.934399184	0.913	1	3.9300946115907e-06
181	CUEDC2	1.48225215165798e-10	1.823683643	0.87	1	3.94827505637136e-06
182	GSDMD	1.54274814760976e-10	2.051390814	0.957	1	4.10941824078811e-06
183	CLDN15	1.56368883626817e-10	2.892095725	0.913	0.923	4.16519795316753e-06
184	TGM2	1.56792912731098e-10	2.484236657	0.957	1	4.17649281641825e-06
185	RPS13	1.59894814540687e-10	-1.096261517	1	1	4.25911817492028e-06
187	MTIF3	1.76857958138033e-10	1.700810997	0.957	0.923	4.71096543092278e-06
188	IGF2	1.78607566595876e-10	4.69255021	0.87	0.615	4.75756975141435e-06
189	GUK1	1.78787733510593e-10	1.39275649	1	1	4.76236885752167e-06
190	ABHD14B	1.91790029171862e-10	1.990365161	0.826	1	5.10871100705088e-06
191	AKR7A2	1.95578202319231e-10	2.156281357	0.826	1	5.20961657517736e-06
192	DNASE1L1	2.13464354413777e-10	1.879874968	0.783	0.846	5.68605000851978e-06
193	LRP10	2.14061817595261e-10	1.151380263	0.913	1	5.70196463528496e-06
194	ZNF580	2.14072773015861e-10	1.899656198	0.826	0.923	5.70225645482349e-06
195	SLC29A1	2.25058959295917e-10	2.633133426	0.957	1	5.99489549876535e-06
196	CFL2	2.25145917983964e-10	0.969471722	0.783	1	5.99721181733886e-06
197	XAF1	2.29832177914317e-10	2.077250426	0.957	1	6.12203972310366e-06
198	APLNR	2.29835157284797e-10	2.791205319	0.87	0.846	6.12211908459513e-06
199	AP1S1	2.40325599661637e-10	2.202307493	0.913	0.923	6.40155299818702e-06
200	RPL37A	2.40827193840635e-10	-1.925750056	1	1	6.41491396233299e-06
201	MOCS2	2.4592999090591e-10	1.598741018	0.913	1	6.55083716776072e-06
202	OSTF1	2.53061392007876e-10	1.821118249	0.913	1	6.74079629891379e-06
203	UBC	2.59293304936827e-10	-1.330200292	0.957	1	6.90679576360226e-06
204	SERINC3	2.63746812530076e-10	1.59166825	0.957	1	7.02542384536364e-06
205	UTRN	2.64003935829667e-10	2.245804115	0.957	0.846	7.03227283869485e-06
206	FAM167B	2.68183232071513e-10	2.813113095	0.87	0.846	7.14359675268888e-06
207	CXCL8	2.71114227365666e-10	-4.937325602	0.739	1	7.22166967433926e-06
208	FZD4	2.72646069548284e-10	1.986444142	0.87	1	7.26247335455763e-06
210	STX10	2.78981145574292e-10	1.889981221	0.87	1	7.43122077466242e-06
211	ZNF428	2.86798913751474e-10	2.529534473	0.87	1	7.63946266559802e-06
212	CEP112	2.95845168587192e-10	1.859833558	0.826	0.923	7.88042775565704e-06
213	TP53I3	3.05089569254313e-10	1.964548705	0.826	0.923	8.12667085622714e-06
214	RPL18A	3.10515017219225e-10	-1.419775297	1	1	8.2711885136685e-06
215	MRPL17	3.14990503471756e-10	1.776511502	0.957	1	8.39040204097717e-06
216	LEPROT	3.39193457345193e-10	1.614122222	0.957	1	9.03509612330391e-06
217	ICA1	3.55379056236585e-10	1.857465198	0.913	1	9.4662319209739e-06
218	RPL9	3.71427470359603e-10	-1.442711206	1	1	9.89371352796873e-06
219	ROBO4	3.81912006006415e-10	1.824384948	0.87	0.923	1.01729901039929e-05
220	MFSD11	3.90553681521392e-10	1.367373776	0.826	1	1.04031784146853e-05
221	DDRGK1	3.94665479782402e-10	1.772901254	0.913	1	1.05127043849638e-05
222	PYCARD	3.965340041573e-10	2.849866297	0.826	0.846	1.0562476268738e-05
223	STX17	4.00209434319392e-10	1.391758551	0.739	0.846	1.06603787019656e-05
224	PIGF	4.03892741913698e-10	2.09222225	0.87	1	1.07584909663552e-05
225	FAM213B	4.07798334269463e-10	1.054256984	0.783	1	1.08625242299357e-05
226	ITGB4	4.16054365602517e-10	2.810385282	0.87	0.769	1.10824401365543e-05
227	ADCY4	4.16207678868474e-10	2.14398593	0.957	1	1.10865239420196e-05
228	LEPROTL1	4.28867711122107e-10	1.526304494	0.826	1	1.14237492211596e-05
229	CXCL3	4.40700835485575e-10	-3.438496262	0.783	1	1.17389481548293e-05
230	SAT1	4.45341946967728e-10	-1.477859747	1	1	1.18625734413794e-05
231	ATP6AP1	4.5212720234579e-10	2.327862128	0.913	1	1.20433122888848e-05
232	ARL6IP4	4.58212800232287e-10	1.189867684	1	1	1.22054143597874e-05
233	ELMO1	4.65210441645913e-10	2.190670345	0.957	1	1.23918105341222e-05
234	HP1BP3	4.70076228556718e-10	1.199039664	0.957	1	1.25214205000653e-05
235	DUT	4.70219267733726e-10	2.252025518	0.957	1	1.25252306346233e-05
236	TMEM14C	4.75153930470508e-10	2.383922251	1	1	1.26566752459429e-05
237	CTNNBIP1	4.77279781844686e-10	1.557776789	0.87	1	1.27133015489969e-05
238	PRADC1	4.85358320257322e-10	1.605860187	0.87	1	1.29284895766943e-05
239	HEG1	4.86163684548232e-10	2.731911125	0.957	1	1.29499420653113e-05
240	NHSL2	4.86444470769307e-10	2.161276641	0.913	0.846	1.2957421367882e-05
242	NOTCH4	5.02809215094604e-10	2.220186951	0.957	1	1.3393329062475e-05
243	TNS2	5.030498425763e-10	2.163845555	0.913	1	1.33997386567049e-05
245	MKL2	5.18099812274264e-10	2.100568265	0.913	1	1.38006246995496e-05
246	LAMTOR4	5.56110689962767e-10	2.085970483	1	1	1.48131204485382e-05
247	FRMD4B	5.67736717189859e-10	2.188710434	0.957	1	1.51228029357863e-05
248	PSAP	5.70240249410034e-10	1.46841774	1	1	1.51894895235351e-05
249	C9orf16	5.80244458116433e-10	2.181543956	1	1	1.54559716308474e-05
250	ACTR1B	6.20868046870018e-10	1.322112599	0.826	1	1.65380621644767e-05
252	MVP	6.34854210859924e-10	2.005383734	0.87	1	1.69106116146758e-05
253	CSF3	6.44028390117456e-10	-4.148710149	0.652	1	1.71549842275587e-05
254	JUP	6.44374199781209e-10	1.965596922	0.913	1	1.71641955595721e-05
255	ENOSF1	6.44852232483405e-10	1.132254208	0.87	0.923	1.71769289166605e-05
256	EEA1	6.46744556632243e-10	1.225355851	0.826	1	1.72273347550131e-05
257	CEP68	6.5440339765665e-10	2.179815137	0.87	0.923	1.74313433033802e-05
259	QSOX1	6.9982998050512e-10	1.447068784	0.826	1	1.86413711907149e-05
260	CDK5RAP3	7.17936657367943e-10	1.91647976	0.957	1	1.91236787423099e-05
261	ANAPC11	7.40406263481795e-10	1.74936896	1	1	1.97222016403646e-05
262	HOXB7	7.62415558270936e-10	1.917411484	0.913	1	2.03084632256629e-05
263	RPS3A	7.97601326203675e-10	-1.184250254	1	1	2.12457065260873e-05
264	HDAC7	8.07148038611686e-10	2.6725257	0.913	0.923	2.15000023044995e-05
265	RPL35A	8.09500192837409e-10	-1.291358765	1	1	2.15626566366101e-05
295	PDLIM5	8.29346814344466e-10	1.142308148	0.913	1	2.20913110936935e-05
296	TMEM245	8.36134553242927e-10	1.505885742	0.957	1	2.22721160947318e-05
297	LIMCH1	8.48065452262871e-10	2.187198544	0.87	1	2.25899194519261e-05
300	RAN	8.7208573188145e-10	-1.121302387	0.957	1	2.32297476401262e-05
301	TGFBR2	8.88357784552954e-10	1.841088497	0.957	1	2.3663186307137e-05
303	ITPA	8.92962745138714e-10	0.920878539	0.87	1	2.37858486422599e-05
304	CHID1	9.09069487346356e-10	1.765965252	0.87	0.923	2.42148839344449e-05
305	HSPG2	9.21626186352526e-10	2.535045143	0.957	1	2.45493567258722e-05
306	CYB5R3	9.22939433392921e-10	1.525487766	1	1	2.45843376872872e-05
307	PTTG1IP	9.33391546338107e-10	1.60283131	1	1	2.48627506198082e-05
308	LAMA5	9.51642415900480e-10	2.347326792	0.957	1	2.53488990323411e-05
309	NFKBIA	9.58630153534475e-10	-2.364113385	0.957	1	2.55350313996978e-05
310	AES	9.74709552108752e-10	2.318662786	0.957	1	2.59633383395208e-05
311	NDUFS8	9.81531236597115e-10	1.985410115	0.957	1	2.61450475492374e-05
312	LGALS9	1.01033802833012e-09	2.832155381	0.913	1	2.69123740606293e-05
313	LMF2	1.01418497725629e-09	1.799894867	0.87	1	2.70148452391759e-05
314	HYAL2	1.0463107880759e-09	2.284667595	0.957	1	2.78705804619777e-05
315	RPL8	1.04674063651377e-09	-1.33699425	1	1	2.78820303348174e-05
316	LDB2	1.09227670372833e-09	2.125067445	0.913	1	2.90949745572115e-05
317	PLD3	1.09872728264145e-09	2.74085622	0.957	1	2.92667986277203e-05
319	ENG	1.13739495514376e-09	1.223265744	0.957	1	3.02967894201644e-05
322	CXCL2	1.17246568169292e-09	-3.698829985	0.87	1	3.12309683632543e-05
323	TRAPPC1	1.19217765171215e-09	2.057769001	1	1	3.17560361086565e-05
324	CFH	1.19689361198513e-09	3.395944723	0.913	0.846	3.18816551424478e-05
325	PPT1	1.2186479288208e-09	1.821733228	0.87	1	3.24611248799996e-05
326	EGFL7	1.22164331388608e-09	2.011775339	0.957	0.923	3.25409129519834e-05
328	CD99	1.23684104225545e-09	1.776692695	0.957	1	3.29457348425584e-05
330	PLEC	1.30821140829832e-09	1.685760119	0.913	1	3.48468272828425e-05
331	CIB1	1.31222591845932e-09	1.169677386	0.957	1	3.4953761790001e-05
332	FBN1	1.37008355335145e-09	2.646232072	0.913	0.846	3.64949156106227e-05
333	BECN1	1.3713658707572e-09	1.166448959	0.913	1	3.65290726993597e-05
334	ARL2BP	1.3900202371954e-09	1.488816173	0.913	1	3.70259690581738e-05
335	SSFA2	1.41846871822358e-09	1.291093	0.913	1	3.77837512473214e-05
336	SMARCE1	1.43717284670081e-09	2.117720568	0.957	1	3.82819731175694e-05
367	IRF3	1.45633167639295e-09	1.256576809	0.826	1	3.87923068640791e-05
368	C1orf54	1.46485303636578e-09	2.949470999	0.957	1	3.90192903296753e-05
369	VOPP1	1.46882122800604e-09	1.457778111	0.913	1	3.9124991050397e-05
370	NIPSNAP3A	1.49858155510675e-09	1.444748885	0.739	1	3.99177168833786e-05
372	C20orf194	1.50351127827588e-09	1.681075345	0.783	0.846	4.00490299194346e-05
373	PTRHD1	1.52487273112862e-09	1.576899684	0.826	1	4.0618034939073e-05
374	PNKD	1.57310277261489e-09	3.032932545	1	0.923	4.19027385541429e-05
375	ATP2B4	1.58483050687967e-09	1.451171172	0.87	1	4.22151302117539e-05
376	DPP7	1.6077241983937e-09	1.864404274	0.913	1	4.2824949472613e-05
377	RAB11B	1.64365408167581e-09	1.970555539	0.957	1	4.37820137735985e-05
378	MAP3K11	1.65644133526346e-09	1.827802401	0.957	1	4.41226278474129e-05
379	VPS25	1.66279716541512e-09	1.850468128	0.957	0.923	4.42919280951627e-05
380	GRAMD1A	1.66731486797518e-09	1.655842462	0.957	1	4.44122661382549e-05
382	IGFBP4	1.68990514140473e-09	2.723926005	0.957	1	4.50140032515977e-05
384	SORBS2	1.71326526999357e-09	1.766752947	0.913	1	4.56362469968188e-05
385	MAGED2	1.78221714169506e-09	2.602088126	0.957	1	4.74729180033314e-05
388	CD40	1.88402451058124e-09	1.465975862	0.957	1	5.01847608883526e-05
389	RPS9	1.88583317146632e-09	-1.235697559	1	1	5.02329381883484e-05
390	TEAD2	1.8869416426854e-09	1.62736057	0.87	1	5.02624645362111e-05
392	PON2	1.90994123215288e-09	2.686652659	0.957	1	5.08751046008563e-05
393	DUSP22	1.92039664260383e-09	1.621592158	0.87	1	5.11536053690381e-05
394	SDCCAG8	1.9373212445782e-09	1.644355494	0.913	1	5.16044259918294e-05
395	PRKD2	2.02033580338425e-09	1.978519546	0.913	1	5.38156847947463e-05
396	VWF	2.0431246420695e-09	2.261194248	0.957	1	5.44227110908052e-05
397	MRPL40	2.07413011504464e-09	1.296979787	0.826	1	5.52486038744442e-05
399	AAMDC	2.20684186997193e-09	1.525970329	0.87	1	5.87836468904423e-05
400	DDX21	2.25102940634961e-09	-1.666659503	0.957	1	5.99606702969345e-05
401	CASP4	2.32829077595334e-09	1.504866062	0.87	1	6.20186813990692e-05
402	CNPY3	2.34578188662398e-09	1.865873755	0.87	1	6.24845921140031e-05
405	OS9	2.4278574768498e-09	1.88843273	0.957	1	6.46708396108482e-05
406	NFIB	2.48551871604756e-09	1.472575032	0.957	1	6.62067620393589e-05
407	TPST2	2.52677554865149e-09	1.971299841	0.957	1	6.73057202894297e-05
410	TSPAN4	2.58450060626249e-09	2.221821002	0.913	1	6.8843342649014e-05
412	FOSL1	2.62182653961601e-09	-2.471894221	0.739	1	6.98375935357516e-05
413	HLA-F	2.65776598851589e-09	1.641020031	0.957	1	7.07949126360977e-05
414	SLC35E2B	2.69744418425546e-09	1.813809775	0.783	0.769	7.18518207360128e-05
415	NFIA	2.77920559731365e-09	1.832828198	0.913	1	7.40296994956436e-05
416	NDUFS7	2.78549473055401e-09	2.171430481	0.957	1	7.41972231377672e-05
417	TSPO	2.78706769239745e-09	1.837676402	1	1	7.4239122122391e-05
420	EID1	2.82057728012162e-09	1.470242995	0.957	1	7.51317170105996e-05
421	NREP	2.83478094367484e-09	2.559668089	0.913	0.923	7.55100599966667e-05
422	PKP4	2.90927704704353e-09	1.679380526	0.913	1	7.74944127020986e-05
423	FKBP9	2.94199337186161e-09	2.47122606	0.957	0.846	7.83658774462776e-05
428	PREX2	3.15670900693431e-09	2.045641694	0.913	1	8.40852578177092e-05
429	FAM174A	3.16881206344664e-09	2.124088974	0.87	0.923	8.44076469340281e-05
430	TPT1	3.19020105629257e-09	-1.833521678	1	1	8.49773855364651e-05
432	CYCS	3.2442091096197e-09	-1.237464276	1	1	8.64159980529399e-05
434	RPL36	3.31750160397707e-09	-1.138462996	1	1	8.83682902251372e-05
435	CRYBG3	3.35392750767491e-09	1.828804903	0.913	1	8.93385670219366e-05
438	USHBP1	3.41363874304474e-09	2.059821135	0.87	0.923	9.09290951984828e-05
439	SLCO2A1	3.41712463040225e-09	2.204725389	0.913	1	9.10219487800247e-05
440	SAMHD1	3.43253768275212e-09	2.110349583	0.783	1	9.14325062554681e-05
442	FAR1	3.47419664874752e-09	1.376756472	0.913	1	9.25421761326877e-05
444	ACTN1	3.50540453397819e-09	1.494768808	0.913	1	9.3373460571577e-05
446	HSPA12B	3.53734336713465e-09	2.866935564	0.87	0.769	9.42242152703656e-05
447	GPR108	3.60399960515128e-09	1.576566703	0.87	1	9.59997374824146e-05
448	PTPRM	3.62346591334622e-09	2.218067034	0.957	1	9.65182615338033e-05
449	TXNRD1	3.63503248066925e-09	-2.4002634	0.913	1	9.68263601875867e-05
450	GIMAP4	3.6387690744131e-09	1.988092685	0.957	1	9.69258918351417e-05
452	SQSTM1	3.71717810387678e-09	-1.570817312	1	1	9.90144731529658e-05
456	LIMS2	3.79671276275656e-09	2.254973642	0.913	1	0.000101133
457	THYN1	3.79813247599204e-09	2.071189482	0.87	0.846	0.000101171
461	LIPA	3.92228490839769e-09	1.945636202	0.957	1	0.000104478
464	SMIM14	3.98811802914581e-09	1.838639591	0.913	1	0.000106231
466	DTD1	4.02971228291797e-09	1.631882722	0.87	1	0.000107339
468	OCIAD1	4.08480785133339e-09	1.509423254	0.957	1	0.000108807
473	UROS	4.14298919545123e-09	1.320198608	0.783	1	0.000110357
474	SHKBP1	4.15528833032246e-09	1.52890553	0.87	1	0.000110684
475	LAMB2	4.19771043579088e-09	1.992771684	0.87	1	0.000111814
476	LAMP1	4.21343683629559e-09	1.427014667	0.957	1	0.000112233
483	HIBCH	4.4469819621423e-09	1.516519262	0.87	1	0.000118454
484	RPS4X	4.44778073616223e-09	-1.233676759	1	1	0.000118476
486	ACE	4.46959728646494e-09	3.25373074	0.957	0.769	0.000119057
492	PDE6D	4.6383334055568e-09	1.549790637	0.913	1	0.000123551
498	G6PC3	4.79184644504534e-09	2.114006169	0.913	1	0.00012764
505	PQLC3	4.85532726282835e-09	2.397852028	0.913	0.923	0.000129331
506	MDK	4.9507838746138e-09	2.681141508	0.957	1	0.000131874
510	MANSC1	4.99885403967707e-09	2.225830938	0.826	0.923	0.000133154
511	SMAD1	5.06957642305628e-09	1.828115614	0.87	1	0.000135038
513	ISCU	5.17440612827371e-09	2.049517308	0.957	1	0.000137831
516	DLL4	5.18493536103288e-09	2.467775062	0.913	0.923	0.000138111
518	TBCD	5.26906911184015e-09	1.730700907	0.826	0.923	0.000140352
519	METTL5	5.28504848201538e-09	1.425726186	0.87	1	0.000140778
522	CD151	5.31527871391858e-09	1.393793125	0.957	1	0.000141583
525	SERPINB6	5.39711086236075e-09	1.37481976	0.957	1	0.000143763
527	SPNS1	5.44904497137612e-09	1.338303055	0.87	1	0.000145146
532	C6orf136	5.59812735877004e-09	0.810888065	0.652	1	0.000149117
534	UBE2L6	5.67721791083796e-09	2.406495735	0.913	1	0.000151224
537	GALNT11	5.68248942281264e-09	1.280282879	0.783	0.923	0.000151364
541	USP48	5.75933713977001e-09	1.377972129	0.826	0.923	0.000153411
542	FSCN1	5.77130567076382e-09	3.119137667	0.957	0.846	0.00015373
544	TMSB4X	5.82330612942661e-09	-1.233262162	1	1	0.000155115
550	TMEM101	5.90269107054563e-09	1.413360093	0.826	1	0.00015723
551	C7orf50	5.91745418397552e-09	1.578294683	0.913	1	0.000157623
562	CTSA	6.0452386160034e-09	2.393426653	0.957	1	0.000161027
573	TMEM205	6.19033641490963e-09	2.501924884	0.957	1	0.000164892
574	COA5	6.19282357817653e-09	2.086923247	0.826	0.923	0.000164958
575	GAA	6.20339489684338e-09	2.423577499	0.826	0.692	0.00016524
577	EFNA1	6.22547850458109e-09	1.600040732	0.957	1	0.000165828
583	HIGD2A	6.28275242679722e-09	1.70349807	0.957	1	0.000167354
599	PECAM1	6.45673382847889e-09	1.634275778	1	1	0.000171988
611	TSPAN15	6.64482254924832e-09	2.271651034	0.826	0.846	0.000176998
612	RPS23	6.72352435184193e-09	-1.335210716	1	1	0.000179095
613	ATRAID	6.73181716160346e-09	2.634691831	1	1	0.000179315
614	JAG2	6.82372757202019e-09	3.688385791	0.913	0.923	0.000181764
615	IFITM2	6.830256137331e-09	1.903592119	1	1	0.000181938
616	HSD17B12	6.90926739169454e-09	1.551027916	0.913	1	0.000184042
617	BBX	6.97576703414688e-09	1.433008381	0.913	1	0.000185814
618	TMED3	7.02679136172504e-09	1.400846659	0.826	1	0.000187173
619	MGST3	7.04373244314439e-09	1.805861027	1	1	0.000187624
620	LY96	7.07588318898483e-09	1.5540683	0.957	1	0.00018848
621	CRELD1	7.13436086184453e-09	2.173003327	0.913	0.923	0.000190038
622	RCN2	7.13494456484687e-09	2.197813381	0.957	1	0.000190054
665	DAD1	7.24827107329602e-09	1.422355544	1	1	0.000193072
666	ADSL	7.29511907590031e-09	1.432997328	0.87	0.923	0.00019432
667	RPLP2	7.30956512090093e-09	-1.617041655	1	1	0.000194705
668	DGCR6L	7.54803570738826e-09	2.274829262	0.87	1	0.000201057
669	FLOT2	7.63607255240974e-09	2.844851958	0.87	0.846	0.000203402
670	FIS1	7.91978143631946e-09	1.784264912	0.913	1	0.000210959
671	DNAJC15	7.98736160436648e-09	2.006213002	1	1	0.000212759
672	ARSD	8.11387603484167e-09	1.365768338	0.826	1	0.000216129
673	STAB1	8.21558196303298e-09	3.123229521	0.826	0.692	0.000218838
674	PSMG4	8.23067528312035e-09	1.257204684	0.87	1	0.00021924
675	ERGIC3	8.27093098958657e-09	1.613505536	0.913	1	0.000220313
676	SLC40A1	8.36547587109447e-09	1.671427725	0.826	0.923	0.000222831
677	FAM198B	8.4288658475896e-09	1.778405729	0.957	1	0.00022452
678	NDUFB7	8.52239150863770e-09	1.57160947	1	1	0.000227011
679	DPYSL3	9.12891007393709e-09	1.536116174	0.826	0.923	0.000243167
680	STX16	9.13581472435192e-09	1.408107642	0.913	1	0.000243351
681	MAPK11	9.34652569880165e-09	1.791071424	0.87	0.923	0.000248963
682	MGST2	9.377192947762e-09	1.466802497	1	1	0.00024978
683	APOL1	9.39721754883041e-09	2.054306293	0.87	1	0.000250314
684	CLSTN1	9.52397771510731e-09	2.017712566	0.913	1	0.00025369
685	FAM111A	9.59605584270438e-09	1.797925343	0.826	0.846	0.00025561
686	AKR1A1	9.64010889072324e-09	1.25627353	0.913	1	0.000256784
687	HTRA1	9.6850316398962e-09	3.579865799	0.913	0.692	0.00025798
688	UROD	9.70071625626286e-09	1.718779026	0.87	1	0.000258398
689	TM9SF2	9.90116177820875e-09	2.0043228	0.957	1	0.000263737
690	SLC9B2	1.01369580913677e-08	-2.20816416	0.826	1	0.000270018
691	PCBP4	1.01580967304673e-08	1.347687708	0.739	0.615	0.000270581
692	TMEM14B	1.01788304689535e-08	1.680226976	0.957	1	0.000271134
693	TJP2	1.0375785240266e-08	2.514448427	0.826	0.692	0.00027638
694	ARL6IP5	1.04159154902178e-08	2.410931838	0.957	1	0.000277449
695	ELOVL1	1.04487326602809e-08	1.642440426	0.957	1	0.000278323
696	SERPINH1	1.05131735945863e-08	1.449671564	0.957	1	0.000280039
697	MAPK14	1.08337020095919e-08	1.293404639	0.826	1	0.000288577
698	ATF6B	1.09938022651e-08	1.977482628	0.957	1	0.000292842
699	PIGT	1.14300530912439e-08	1.714001059	0.913	1	0.000304462
700	NAPRT	1.14353828273212e-08	1.495907134	0.913	1	0.000304604
701	ACTN4	1.16249224053572e-08	1.162178759	0.913	1	0.000309653
702	RPL26	1.18109932015201e-08	-1.600405487	1	1	0.000314609
704	RBCK1	1.2098349663268e-08	1.345683747	0.957	1	0.000322264
705	BCAM	1.23113575298347e-08	2.745184078	0.957	1	0.000327938
706	FKBP14	1.24515277989357e-08	0.605858627	0.609	1	0.000331671
707	CTSB	1.25023674956818e-08	1.339408489	0.957	1	0.000333026
708	CDKN2AIPNL	1.25944533207621e-08	1.336314744	0.826	0.923	0.000335478
709	GPAA1	1.27931448975353e-08	1.826348871	0.957	1	0.000340771
710	GNS	1.29270229045322e-08	1.947236099	0.913	1	0.000344337
711	GLMP	1.29603539564625e-08	2.437032867	0.826	0.615	0.000345225
712	TEK	1.30365215690041e-08	2.277103628	0.957	0.846	0.000347254
713	TTC3	1.31197251066448e-08	1.562434134	0.913	1	0.00034947
714	SRD5A3	1.31307257524273e-08	1.438369787	0.826	1	0.000349763
715	PTPRB	1.32061467490226e-08	1.847000414	0.957	1	0.000351772
716	MTHFD2	1.32944314741692e-08	-2.474278929	0.87	1	0.000354124
718	FN1	1.36621778770085e-08	2.100642897	0.913	1	0.000363919
719	HSP90AB1	1.37609288248739e-08	-1.554011484	0.957	1	0.00036655
720	SERPING1	1.3819323089276e-08	2.148790688	0.913	1	0.000368105
721	SLC44A1	1.38663698011089e-08	1.66500237	0.913	1	0.000369358
722	PPDPF	1.40129315167834e-08	2.147222265	1	1	0.000373262
723	ANGPT2	1.42630916638271e-08	-2.053276269	0.957	1	0.000379926
724	IL6	1.44508873003028e-08	-4.287532894	0.87	1	0.000384928
725	SEPT9	1.45347390228172e-08	2.346976116	1	0.923	0.000387162
726	TNFSF10	1.46202643731384e-08	2.350433888	0.957	1	0.00038944
727	MAN2C1	1.471065351589e-08	1.603465847	0.87	0.923	0.000391848
728	COX5B	1.5625899122571e-08	1.240287798	1	1	0.000416227
730	CCDC102A	1.58618787771467e-08	1.096493603	0.652	0.769	0.000422513
731	CCDC85B	1.59023755798247e-08	2.174040808	0.957	1	0.000423592
732	PPCS	1.61057463267526e-08	1.526258806	0.913	1	0.000429009
733	CARD16	1.64639600595157e-08	2.824749134	0.913	1	0.000438551
734	CDH5	1.64795801024864e-08	1.488316976	0.957	1	0.000438967
735	TMEM204	1.66125973371457e-08	1.652839754	0.957	1	0.00044251
736	CAPN1	1.66763192713507e-08	2.102501359	0.87	0.846	0.000444207
737	HERC2	1.70370085687233e-08	1.868850597	0.957	0.923	0.000453815
738	GMDS	1.7219316119826e-08	2.044252295	0.826	1	0.000458671
739	RNF214	1.7675718397523e-08	1.349945214	0.783	1	0.000470828
740	NOTCH1	1.80364654799786e-08	1.824177995	0.913	1	0.000480437
741	CD79B	1.81885183356196e-08	2.331384863	0.87	0.769	0.000484488
742	KIFAP3	1.82048613720649e-08	1.938155143	0.87	0.923	0.000484923
743	PHACTR4	1.83806636466569e-08	1.102009652	0.913	1	0.000489606
744	FES	1.86486429055853e-08	2.539509186	0.957	0.846	0.000496744
745	SDF2	1.86770530138519e-08	1.127171619	0.913	1	0.000497501
746	ALAD	1.88379025015339e-08	1.105385199	0.696	0.846	0.000501785
747	CD320	1.88731030823621e-08	1.71670764	0.957	1	0.000502723
748	ADARB1	1.94028223221959e-08	2.0983561	0.826	0.769	0.000516833
749	PRKCSH	1.94389024570119e-08	1.493626696	0.87	1	0.000517794
751	PDLIM2	2.03648296547258e-08	2.308767007	0.957	0.923	0.000542458
752	TMEM87B	2.04259834676823e-08	1.996198888	0.739	0.846	0.000544087
753	APIP	2.06599731249926e-08	1.404825094	0.913	1	0.00055032
754	TTC28	2.0725251155743e-08	1.511219686	0.826	1	0.000552059
755	SYNGR2	2.07989656371592e-08	3.167124353	0.957	1	0.000554022
756	RPS16	2.09875097138416e-08	-1.283590448	1	1	0.000559044
757	DXO	2.11567275787722e-08	0.74491757	0.696	1	0.000563552
758	FLOT1	2.14373205828415e-08	1.514312938	0.957	1	0.000571026
759	MYH9	2.14634149659535e-08	1.568009301	0.957	1	0.000571721
796	NPDC1	2.18447607852823e-08	2.262044731	0.957	1	0.000581879
797	COMMD7	2.20375766875752e-08	1.859878089	0.957	1	0.000587015
798	RFXANK	2.21269245458017e-08	1.260642312	0.87	1	0.000589395
799	DAP	2.2242099218574e-08	1.694346773	0.957	1	0.000592463
801	RBL2	2.2545971749735e-08	1.749666562	0.826	0.769	0.000600557
802	UBE2D3	2.31610298353678e-08	-0.800929324	0.957	1	0.00061694
803	XXYLT1	2.33252772748701e-08	1.129699766	0.783	0.923	0.000621315
804	CXCL1	2.33968240642055e-08	-4.850139299	0.652	1	0.000623221
805	RNF213	2.35829530704882e-08	1.990311961	0.957	1	0.000628179
806	PRCP	2.38383438976124e-08	2.009231227	0.957	1	0.000634982
807	C4orf48	2.43021858191626e-08	2.981988132	0.87	0.923	0.000647337
809	DCTN3	2.48873254987927e-08	2.212534523	1	1	0.000662924
810	ISG15	2.5031561863068e-08	2.48009732	1	1	0.000666766
811	SCP2	2.50735715353453e-08	2.535781249	0.957	1	0.000667885
812	MEF2C	2.51979953190861e-08	1.416395104	0.957	1	0.000671199
813	SCARB2	2.52843776325717e-08	1.470034349	0.87	1	0.0006735
814	ENTPD1	2.55066535278592e-08	2.815396493	0.913	0.923	0.000679421
815	LY6E	2.56329564504293e-08	2.090470086	0.957	1	0.000682785
816	WRB	2.56530320035655e-08	1.629458934	0.87	1	0.00068332
817	RGL2	2.56628866797762e-08	1.99589119	1	0.923	0.000683582
818	TMEM88	2.65633997111578e-08	2.976474728	0.957	0.846	0.000707569
819	FCGRT	2.65838949379745e-08	1.943088126	0.957	1	0.000708115
820	TNFRSF14	2.69237981013018e-08	1.307626243	0.826	0.923	0.000717169
821	NARF	2.72975884244248e-08	1.709365504	0.913	1	0.000727126
822	MPST	2.74150199548171e-08	1.443990239	0.87	0.923	0.000730254
823	ZMIZ1	2.75486307386004e-08	1.066461242	0.826	1	0.000733813
824	GMFG	2.76664961563353e-08	1.832837843	0.957	1	0.000736952
825	SLC39A10	2.77092820393834e-08	1.635985941	0.913	1	0.000738092
826	MAN1B1	2.78890962511484e-08	1.953392705	0.87	0.692	0.000742882
827	RPS3	2.81537485214712e-08	-1.251516945	1	1	0.000749931
828	APP	2.83516117835313e-08	0.739507875	0.957	1	0.000755202
829	GSE1	2.84489731312118e-08	1.134849745	0.739	1	0.000757795
830	RNF7	2.8493977577452e-08	1.758852875	0.957	1	0.000758994
831	HAGH	2.86481478218979e-08	1.820841339	0.87	1	0.000763101
832	G3BP1	2.88235471480047e-08	-1.048880093	0.957	1	0.000767773
833	CHD9	2.88297393765805e-08	1.313939059	0.957	1	0.000767938
834	UFL1	2.88411887687281e-08	1.383175743	0.87	0.846	0.000768243
835	URM1	2.9007432422851e-08	1.363264296	0.957	1	0.000772671
836	MALL	2.95461112739207e-08	2.231901276	0.957	1	0.00078702
837	BDH2	3.0494118065966e-08	2.224744857	0.826	0.846	0.000812272
838	SRSF3	3.09622546750524e-08	-1.064847082	0.957	1	0.000824742
839	GPR146	3.11232143516889e-08	2.905855593	0.87	0.846	0.000829029
840	IFI6	3.20839032805047e-08	1.701449685	0.957	1	0.000854619
841	CEP57	3.21731200904747e-08	1.740828919	0.87	1	0.000856995
842	ZDHHC24	3.22746612639334e-08	1.869048744	0.87	1	0.0008597
843	C12orf57	3.22807466166826e-08	1.69561703	1	1	0.000859862
844	PLCB4	3.23132950058922e-08	1.989438509	0.87	0.846	0.000860729
846	RPL13A	3.27363717443706e-08	-1.967438026	1	1	0.000871999
847	TP53	3.27401829761824e-08	1.238412749	0.826	0.923	0.0008721
848	SOS1	3.28740903995159e-08	1.398464764	0.913	1	0.000875667
849	CTNND1	3.28975181023629e-08	1.340089799	0.913	1	0.000876291
850	TBC1D5	3.30307707623022e-08	1.797235077	0.783	0.692	0.000879841
851	ARPC3	3.38666612669085e-08	1.042177877	1	1	0.000902106
852	DCPS	3.52448710480669e-08	1.140341292	0.739	1	0.000938818
853	NEAT1	3.53616361477096e-08	-1.746142172	0.957	1	0.000941928
854	MFSD1	3.55326023823727e-08	1.226555798	0.826	1	0.000946482
855	RAB6A	3.55714846937601e-08	0.714067294	0.913	1	0.000947518
856	ZDHHC3	3.55989957329045e-08	1.739347711	0.913	1	0.00094825
857	USP22	3.57285335653277e-08	1.402119489	0.913	1	0.000951701
858	COMMD2	3.59194306827772e-08	1.548394498	0.913	1	0.000956786
859	PLOD1	3.61297533512531e-08	2.513287246	0.913	0.923	0.000962388
860	RILPL2	3.71478840299211e-08	1.275428748	0.913	1	0.000989508
861	RGS3	3.73061996067307e-08	2.022874713	0.913	1	0.000993725
862	FLT4	3.73660658911939e-08	1.926324491	0.826	1	0.00099532
863	RAB4A	3.77470146385388e-08	1.517589675	0.913	1	0.001005467
864	RCBTB2	3.79600541252978e-08	1.527540663	0.826	0.923	0.001011142
865	GBP4	3.7972921100513e-08	2.136667418	0.87	1	0.001011485
866	APBB2	3.79871080945525e-08	1.789019563	0.913	0.923	0.001011863
867	GIT2	3.8423806093044e-08	1.480743325	0.783	1	0.001023495
868	PAM	3.87031156096017e-08	1.696641546	0.913	1	0.001030935
869	VPS13C	3.88833620972775e-08	1.717298819	0.957	1	0.001035736
870	DDOST	3.91467118709862e-08	1.6821424	0.957	1	0.001042751
871	MIF4GD	3.93641230115314e-08	2.087780033	0.87	0.923	0.001048542
872	CCNDBP1	3.95221130973611e-08	1.636678408	0.957	1	0.001052751
873	ALKBH7	3.98302453863457e-08	1.691684057	0.87	0.923	0.001060958
874	TSPAN12	3.99816951584511e-08	1.525384736	0.913	1	0.001064992
875	MT-ND4	4.00431197055049e-08	-1.152764163	0.957	1	0.001066629
876	ADAMTS9	4.0241481162502e-08	-1.664869008	0.913	1	0.001071912
877	BOLA1	4.05475706796759e-08	1.230965726	0.783	0.923	0.001080066
878	SECISBP2L	4.09718270491632e-08	1.761247369	0.913	0.923	0.001091367
879	PBX1	4.12540833073071e-08	2.106854342	0.826	0.846	0.001098885
880	NT5C3B	4.30775634972049e-08	0.751940569	0.783	1	0.001147457
931	PLIN2	4.32577406606398e-08	-2.348149628	0.957	1	0.001152256
932	CLNS1A	4.34502345030055e-08	1.209627582	0.913	1	0.001157384
933	SNX3	4.44673581840425e-08	0.832936324	0.957	1	0.001184477
934	TCEA2	4.50633839104022e-08	1.628319432	0.957	1	0.001200353
935	FGD4	4.54988010986168e-08	1.534940309	0.826	1	0.001211952
936	LPCAT4	4.58582447854269e-08	2.727578958	0.87	1	0.001221526
937	EHMT2	4.6552289008986e-08	1.139823912	0.652	0.846	0.001240013
938	TUSC3	4.67718807025644e-08	1.735910211	0.957	1	0.001245863
939	PLVAP	4.7290826930532e-08	1.169403969	0.957	1	0.001259686
940	TLK1	4.73931509227174e-08	1.087368988	0.826	1	0.001262411
941	MAPK3	4.73953420357293e-08	1.551762946	0.913	1	0.00126247
942	OXLD1	4.75884159063589e-08	1.825555105	0.826	0.923	0.001267613
943	ZC3H7B	4.77133674292873e-08	0.819917227	0.739	1	0.001270941
944	EIF2D	4.8730066472542e-08	1.371633091	0.826	0.846	0.001298023
945	LETMD1	4.87435509584591e-08	1.417750388	0.826	1	0.001298382
946	PROCR	4.89596954499978e-08	1.626444435	0.957	1	0.001304139
947	HDAC1	4.93058562372709e-08	2.197085441	0.957	1	0.00131336
948	CYP1A1	4.9623318741011e-08	-3.647076952	0.13	1	0.001321816
949	CTBS	4.96528624487091e-08	1.76293134	0.913	1	0.001322603
950	NSD1	5.02085490106316e-08	1.266494341	0.87	1	0.001337405
951	NR5A2	5.1210692964508e-08	1.907104492	0.87	0.769	0.001364099
952	OAS2	5.12318740357344e-08	1.926693406	0.87	1	0.001364663
953	ADGRF5	5.13277720368761e-08	1.452207233	0.957	1	0.001367218
954	PDCD6IP	5.159347830511e-08	1.294325126	0.913	1	0.001374295
955	RABAC1	5.16271788687728e-08	1.504852366	0.957	1	0.001375193
956	A2M	5.222652849668e-08	1.908570281	0.957	1	0.001391158
957	PCAT19	5.24812023267844e-08	-2.282421988	0.957	1	0.001397942
960	AP2M1	5.30449552295134e-08	1.165276107	0.957	1	0.001412958
961	KXD1	5.35322544464446e-08	1.051193128	0.913	1	0.001425939
962	PTPRN2	5.43217714250419e-08	1.985118105	0.87	0.846	0.001446969
963	C6orf89	5.44423020934261e-08	1.60835348	0.913	1	0.00145018
964	MECOM	5.44823467825876e-08	1.687703505	0.957	1	0.001451246
965	ADD1	5.47329543279506e-08	1.650393626	0.957	0.923	0.001457922
966	SENP7	5.48909782799424e-08	2.243895226	0.783	0.692	0.001462131
967	SLC7A2	5.49059588097555e-08	-3.155499698	0.174	1	0.00146253
968	NT5DC1	5.53031137913945e-08	1.796814756	0.87	0.846	0.001473109
969	NDUFB5	5.55142398787063e-08	1.863257339	0.957	1	0.001478733
970	MPG	5.55344133049449e-08	1.353709334	0.87	1	0.00147927
971	H1F0	5.61386625601255e-08	2.65829225	0.913	1	0.001495366
972	PHACTR2	5.66001033271184e-08	1.100737616	0.913	1	0.001507657
973	RAB11A	5.66200178379648e-08	1.569138644	1	1	0.001508187
974	TRIQK	5.66442464529081e-08	1.939158106	0.826	0.692	0.001508833
975	ENDOD1	5.68812769300923e-08	1.58164046	0.87	1	0.001515147
977	EVL	5.74488479359665e-08	2.742277321	0.913	0.846	0.001530265
978	PRKCH	5.7687070423716e-08	1.142684948	0.957	1	0.00153661
979	MYL9	5.77803953410343e-08	1.973844842	0.957	0.923	0.001539096
980	NDUFB11	5.78439726308937e-08	1.327333808	0.957	1	0.00154079
981	NUMA1	5.84781688205438e-08	1.377191159	0.87	1	0.001557683
982	GLG1	5.94198358486623e-08	1.845789856	0.957	0.923	0.001582766
983	MGAT4A	5.94365690920342e-08	1.306978719	0.913	1	0.001583212
984	TUSC2	5.98406605523991e-08	1.261417551	0.913	1	0.001593976
985	EDEM2	5.98769411018236e-08	1.868499705	0.826	0.923	0.001594942
986	TMEM50B	5.99184891174083e-08	1.285019518	0.957	1	0.001596049
987	RAPGEF5	6.14932343938526e-08	1.565453537	0.957	1	0.001637995
988	RPL11	6.22995584763074e-08	-1.25972703	1	1	0.001659473
989	DNAJC4	6.25741567073102e-08	2.084757407	0.913	0.846	0.001666788
990	TAPBP	6.28225083813463e-08	1.390991754	0.957	1	0.001673403
991	PLCB1	6.32301665494449e-08	2.381435244	0.957	0.769	0.001684262
992	PRKACA	6.41098934105995e-08	0.700811929	0.826	0.923	0.001707695
993	NDUFB6	6.43163281685511e-08	1.410123493	0.957	1	0.001713194
994	MSRA	6.44396418546299e-08	1.501459545	0.913	1	0.001716479
995	SH3BP2	6.48581873742664e-08	2.343301713	0.87	1	0.001727628
996	PPP1R7	6.4941491845113e-08	1.561962126	0.957	0.923	0.001729847
997	LSM2	6.50052364671258e-08	1.340852936	0.913	1	0.001731544
998	CASKIN2	6.5307824551661e-08	1.907827089	0.87	0.923	0.001739605
999	GAS2L1	6.58524620906324e-08	2.50354945	0.913	0.846	0.001754112
1001	SURF1	6.64540615886603e-08	1.779866731	0.87	1	0.001770137
1002	RAPGEF3	6.76033587737777e-08	2.214612941	0.913	1	0.001800751
1003	TCN2	6.7864571687657e-08	2.681662471	0.957	0.923	0.001807709
1004	CYFIP1	6.82004538094014e-08	1.499780316	0.913	1	0.001816655
1005	LAP3	7.0337444657863e-08	1.833310112	0.957	1	0.001873579
1006	LSM4	7.0633254919871e-08	2.106870318	0.957	1	0.001881458
1007	VPS26B	7.08359848579557e-08	1.517874339	0.783	0.846	0.001886858
1008	TIAL1	7.17888094565121e-08	0.810355184	0.957	1	0.001912239
1009	TSPAN9	7.18659782161308e-08	2.712312073	0.957	0.846	0.001914294
1010	ZNF322	7.36309661673323e-08	0.886825468	0.826	1	0.001961308
1011	AASDHPPT	7.37787501784567e-08	1.211691416	0.826	0.923	0.001965245
1012	CSF2RB	7.41232514837999e-08	1.812027391	0.913	1	0.001974421
1013	MKKS	7.49235598921031e-08	2.759680725	1	0.846	0.001995739
1015	VPS13A	7.59000209033014e-08	1.324820601	0.87	1	0.002021749
1016	SERPINE1	7.61595399440548e-08	-2.599046786	0.826	1	0.002028662
1017	CUTA	7.64994443432343e-08	2.009056243	1	1	0.002037716
1018	OPHN1	7.66168605612871e-08	0.763938576	0.609	0.692	0.002040843
1019	SLC41A3	7.68160862028749e-08	1.851642845	0.826	0.846	0.00204615
1020	SAT2	7.76015396382616e-08	1.222024238	0.957	1	0.002067072
1021	TMX4	7.79764714205795e-08	1.303579152	0.913	1	0.002077059
1022	RFX5	7.87214204321545e-08	0.74252058	0.739	1	0.002096902
1023	BTN3A1	7.96731841220939e-08	1.892379691	0.696	0.769	0.002122255
1024	ALDH16A1	7.97636396523362e-08	1.682654662	0.826	0.923	0.002124664
1025	SEC22C	7.99983132136633e-08	1.147666546	0.913	1	0.002130915
1026	RBPMS	8.04348486819784e-08	1.469395643	0.913	1	0.002142543
1027	DYNLRB1	8.0620535114461e-08	1.042951661	0.957	1	0.002147489
1028	NXN	8.0913209499047e-08	1.280375468	0.87	1	0.002155285
1029	CPNE2	8.15258873912405e-08	2.130680876	0.913	0.923	0.002171605
1030	CRACR2B	8.28883783972139e-08	1.979472143	0.87	0.769	0.002207898
1031	NOV	8.3318646643026e-08	2.384589781	0.826	0.692	0.002219359
1033	TEN1	8.43088506891449e-08	-2.316786512	0.174	1	0.002245735
1034	SLC25A36	8.51105325936788e-08	1.586082789	0.913	0.923	0.002267089
1035	PPA2	8.56043792330733e-08	1.596481942	0.87	0.923	0.002280244
1036	C1orf123	8.60877673105666e-08	1.815243438	0.957	1	0.00229312
1037	CCL20	8.65475688001049e-08	-3.69228719	0.13	1	0.002305368
1038	PSME1	8.66515281300008e-08	1.62139131	1	1	0.002308137
1039	PTPN14	8.76372919809833e-08	0.932510289	0.913	1	0.002334395
1040	PIGC	8.82861221086334e-08	1.707517241	0.87	0.923	0.002351677
1041	HEXB	8.87186744188193e-08	1.497015604	0.913	1	0.002363199
1043	RPL18	9.21874866309578e-08	-1.029016328	1	1	0.002455598
1044	STX7	9.26752734630392e-08	0.932362527	0.87	1	0.002468591
1045	SMIM19	9.43755639195334e-08	1.770419737	0.913	0.923	0.002513882
1046	NR4A1	9.51165367312139e-08	1.761861052	0.913	1	0.002533619
1047	PLOD3	9.51384235345929e-08	1.20125603	0.87	1	0.002534202
1048	HLA-DMA	9.57431366196004e-08	2.22781138	0.913	1	0.00255031
1049	TMCO3	9.59483779731325e-08	1.714602587	0.957	0.923	0.002555777
1050	TMOD3	9.81113473503025e-08	1.028917262	0.957	1	0.002613392
1051	PTOV1	9.88057630083323e-08	1.864553153	0.87	1	0.002631889
1052	DALRD3	9.88985170204849e-08	1.361161566	0.826	1	0.00263436
1053	CMC1	9.95732260672577e-08	1.646759292	0.957	1	0.002652332
1054	GJA4	9.99280878034405e-08	2.827157595	0.913	0.923	0.002661784
1055	PHF3	1.00701283976593e-07	1.135842623	0.913	1	0.00268238
1056	NFU1	1.01439958046266e-07	1.279440258	0.87	1	0.002702056
1057	VMP1	1.01939994888421e-07	-1.224818528	0.957	1	0.002715376
1059	NDUFV1	1.04456357218441e-07	1.825802758	0.913	1	0.002782404
1060	MYADM	1.04512451419231e-07	1.857118284	0.87	1	0.002783898
1061	RNF130	1.05324084642128e-07	1.460519424	0.913	1	0.002805518
1062	JPX	1.05334071982125e-07	1.007303381	0.913	1	0.002805784
1063	EML3	1.05498035601142e-07	1.365542393	0.739	0.923	0.002810151
1064	SESN3	1.05654707894381e-07	1.207562076	0.783	1	0.002814324
1065	APPBP2	1.06739444128148e-07	1.060955098	0.87	0.923	0.002843219
1066	CLEC1A	1.07083067354708e-07	1.139385395	0.913	1	0.002852372
1067	EZH1	1.0739719660595e-07	1.386820776	0.87	0.846	0.002860739
1068	PIK3C2B	1.07568705343789e-07	1.847380261	0.87	1	0.002865308
1069	IMPDH1	1.07895261976975e-07	1.552725124	0.913	1	0.002874006
1070	SPARC	1.08011354564674e-07	1.020965134	0.957	1	0.002877098
1071	NMRAL1	1.08740857701584e-07	1.928361973	0.783	0.846	0.00289653
1073	GTF3C5	1.09891598178571e-07	0.745676014	0.739	0.923	0.002927183
1074	COX8A	1.10099153331942e-07	1.252499568	1	1	0.002932711
1075	TMEM126B	1.11750139994097e-07	0.816832919	0.87	1	0.002976688
1077	RAB1B	1.13755118120798e-07	1.482782471	0.87	1	0.003030095
1078	CYB5D2	1.14623235966442e-07	1.462328889	0.826	0.923	0.003053219
1079	YBEY	1.16456701419548e-07	0.773243575	0.696	1	0.003102057
1080	C4orf3	1.17549302085976e-07	1.601040664	1	1	0.003131161
1081	RPL19	1.17833199528037e-07	-1.150915059	1	1	0.003138723
1082	CCPG1	1.18168150911443e-07	1.791087396	0.913	1	0.003147645
1083	ITGA6	1.18430118703909e-07	1.462039913	0.957	1	0.003154623
1084	OPTN	1.18442819021624e-07	1.078374808	0.87	1	0.003154961
1085	FAM114A1	1.19646363224601e-07	1.130280446	0.87	1	0.00318702
1086	STARD13	1.2150951527828e-07	1.511387298	0.87	1	0.003236649
1087	SULF2	1.22682760808389e-07	2.142693825	0.957	1	0.003267901
1088	RPS15A	1.23229665630375e-07	-1.28220058	1	1	0.003282469
1089	C12orf10	1.23984721258038e-07	1.251154053	0.87	1	0.003302581
1090	YPEL3	1.24170738025001e-07	1.704667418	0.826	1	0.003307536
1091	ARAP3	1.24629611158548e-07	1.331038144	0.87	1	0.003319759
1092	APBB1	1.24836257439785e-07	1.447585651	0.826	0.769	0.003325263
1093	NUDT5	1.24977859204234e-07	1.445756668	0.957	1	0.003329035
1094	MSRB3	1.27644949670317e-07	1.321867772	0.87	1	0.003400079
1096	DLGAP4	1.28344981710227e-07	1.323289711	0.913	1	0.003418725
1097	SPCS1	1.28905759827038e-07	1.367798646	1	1	0.003433663
1098	MRAS	1.29293116110857e-07	0.828146599	0.739	0.923	0.003443981
1099	IFT27	1.29592568781465e-07	2.155806798	0.913	0.923	0.003451957
1100	YBX1	1.32286905961495e-07	-1.291974324	1	1	0.003523726
1101	CTSF	1.33432775803939e-07	2.661191358	0.87	0.692	0.003554249
1102	ARHGAP29	1.33634876313126e-07	1.148469705	1	1	0.003559632
1103	CST3	1.33854195932234e-07	1.168399492	1	1	0.003565474
1104	SCCPDH	1.35517225941439e-07	1.725185852	0.913	0.923	0.003609772
1105	MYOF	1.36412007416062e-07	1.474407062	0.913	0.923	0.003633607
1106	BGN	1.36858040260181e-07	3.109796362	0.957	0.769	0.003645488
1109	NTN4	1.38883891894642e-07	1.086525112	0.739	0.923	0.00369945
1111	YIF1B	1.39754406058897e-07	2.84829261	0.87	0.769	0.003722638
1112	PIH1D1	1.39851856789673e-07	1.263521562	0.87	1	0.003725234
1113	GON4L	1.40258774655204e-07	1.236700887	0.913	1	0.003736073
1116	RPS24	1.4129049186078e-07	-1.151157611	0.957	1	0.003763555
1117	ACOT13	1.41538327371519e-07	1.69748136	0.87	0.923	0.003770156
1118	EPHB4	1.43077612076131e-07	1.941016124	0.913	0.923	0.003811158
1119	GUSB	1.4389727120485e-07	1.81380467	0.957	1	0.003832992
1120	MRS2	1.43898384152352e-07	0.663801834	0.696	0.923	0.003833021
1123	BAX	1.44850991001201e-07	0.939743257	0.913	1	0.003858396
1124	SLC25A11	1.45064589669811e-07	0.896892499	0.87	1	0.003864085
1125	YIPF5	1.46143284244086e-07	0.80990847	0.87	1	0.003892819
1127	VPS51	1.46719492449308e-07	1.873937563	0.913	0.923	0.003908167
1128	MKNK2	1.46753595303319e-07	1.872691261	0.913	0.923	0.003909076
1129	DHPS	1.47535504443341e-07	1.07693972	0.87	1	0.003929903
1130	PCM1	1.4755943156556e-07	1.136973718	0.957	1	0.003930541
1131	ADH5	1.48530017805698e-07	2.580782357	0.957	1	0.003956394
1132	SIRT2	1.52179301674777e-07	1.002730227	0.87	1	0.0040536
1133	NDUFA8	1.52561821683494e-07	1.44391913	0.957	1	0.004063789
1134	SNX2	1.52697287158852e-07	1.392573622	0.87	1	0.004067398
1135	CEBPZOS	1.52771797871832e-07	1.084656644	0.87	1	0.004069382
1136	U2AF1	1.53269759629338e-07	1.804434702	0.826	0.923	0.004082647
1138	SCAND1	1.56445146870899e-07	0.867458607	0.957	1	0.004167229
1139	YIPF3	1.5652509880522e-07	1.620885331	0.913	1	0.004169359
1141	SMDT1	1.57579171099715e-07	1.627548324	1	1	0.004197436
1142	ABTB1	1.59031418973197e-07	1.785631122	0.87	0.923	0.00423612
1143	CTSH	1.60816171826928e-07	1.948474069	0.957	1	0.00428366
1144	ESD	1.62151924228907e-07	1.381250687	0.913	1	0.004319241
1146	TECR	1.6285257629088e-07	1.974516709	0.913	1	0.004337904
1147	PCGF2	1.6351286591895e-07	1.597233366	0.957	1	0.004355492
1149	TWF2	1.65737005881287e-07	1.845458088	0.913	0.923	0.004414737
1151	PLCG1	1.69833223169682e-07	1.365195347	0.826	1	0.004523848
1152	CPNE3	1.72230631962523e-07	1.639490362	0.913	1	0.004587707
1153	SRGAP2	1.7248530000886e-07	1.312946736	0.783	1	0.004594491
1156	RNF167	1.74458417801534e-07	1.76902707	0.913	1	0.004647049
1158	C1GALT1C1	1.76113391553851e-07	1.090014416	0.783	1	0.004691132
1159	TUBA1B	1.76485717171843e-07	-1.229757196	1	1	0.00470105
1168	ACVRL1	1.80352707239676e-07	1.565261212	0.957	1	0.004804055
1169	ARL3	1.80984822902967e-07	1.452395449	0.913	1	0.004820893
1170	MFNG	1.8184859566434e-07	2.367816693	0.913	1	0.004843901
1171	GLB1	1.81862660112579e-07	1.269327749	0.826	0.846	0.004844276
1172	RNASEH2A	1.8420071387426e-07	1.85203757	0.783	0.538	0.004906554
1173	HLA-DMB	1.84727727096886e-07	2.695854505	0.87	0.769	0.004920592
1174	NDUFA3	1.87249204843936e-07	1.677218528	0.957	1	0.004987757
1175	MRPL43	1.89290222125328e-07	1.943107231	0.957	1	0.005042124
1176	UPP1	1.89941594375e-07	-1.395996775	0.957	1	0.005059474
1177	LIF	1.902730115712e-07	-2.895311022	0.13	1	0.005068302
1178	UFSP2	1.92184214799479e-07	1.267830167	0.913	0.846	0.005119211
1179	PRKAB1	1.93437039296493e-07	1.195692555	0.87	1	0.005152582
1180	POLE4	1.97988601207428e-07	1.407437396	0.957	1	0.005273822
1181	IL3RA	1.9828882452502e-07	1.574304493	0.913	1	0.005281819
1182	PROS1	2.00487546398505e-07	2.222847464	0.913	0.923	0.005340387
1223	UBTD1	2.02681678218876e-07	2.006737803	0.826	0.923	0.005398832
1224	IFT52	2.04453070840386e-07	1.819665511	0.913	0.923	0.005446016
1225	MT-CO3	2.04664778565673e-07	-1.230641565	0.957	1	0.005451656
1226	IL1RL1	2.05165975107668e-07	-3.377536942	0.217	1	0.005465006
1227	SH2D3C	2.11796050465316e-07	2.031932246	0.913	1	0.005641611
1228	LMBRD1	2.12963198136534e-07	2.086497417	0.826	0.846	0.005672701
1229	ARL15	2.13227180792131e-07	2.651328208	0.913	0.769	0.005679732
1230	GAL	2.15527988506512e-07	-2.458925584	0.174	1	0.005741019
1231	SSR4	2.15784814367555e-07	1.16953321	1	1	0.00574786
1232	PLA2G16	2.17086792462414e-07	1.496998591	0.957	1	0.005782541
1233	KMT2A	2.17958873537072e-07	1.11397102	0.913	1	0.005805771
1276	ST6GALNAC6	2.18809732457534e-07	2.370498869	0.826	0.385	0.005828435
1277	PKN3	2.21103753261161e-07	1.672486373	0.913	1	0.005889541
1278	POLR2E	2.22097217485778e-07	1.145813987	0.913	1	0.005916004
1279	PARP10	2.22109980938026e-07	1.940251079	0.783	0.769	0.005916344
1280	ANAPC5	2.22505937971227e-07	1.20152341	0.957	1	0.005926891
1281	NMI	2.22731478436889e-07	1.682617641	0.913	1	0.005932898
1282	IGBP1	2.24308780931918e-07	1.207893471	0.913	1	0.005974913
1283	CIRBP	2.24828637498788e-07	0.98112301	0.957	1	0.00598876
1284	ODF2L	2.2620496671287e-07	1.586138112	0.957	1	0.006025422
1285	CCDC91	2.27722310327913e-07	1.713785209	0.826	0.846	0.006065839
1286	RPL28	2.29369030038795e-07	-1.079738806	1	1	0.006109703
1288	ENPP4	2.38536884789587e-07	1.441462094	0.87	0.846	0.006353907
1289	DUSP23	2.4160647588495e-07	1.700500687	0.913	1	0.006435672
1290	SLC12A4	2.4498827265847e-07	1.096669112	0.783	0.846	0.006525753
1291	RMDN1	2.45689001458879e-07	1.317131198	0.783	0.846	0.006544418
1292	TNS1	2.46156708156208e-07	0.869925578	0.826	1	0.006556876
1293	PPFIA3	2.50135214658093e-07	1.801482128	0.783	0.846	0.006662852
1294	TMEM218	2.50975232671794e-07	1.704157116	0.739	0.692	0.006685227
1295	ZFYVE21	2.52705075673529e-07	1.777081906	0.957	1	0.006731305
1296	ATP8A1	2.55420668241974e-07	2.255413503	0.826	0.769	0.00680364
1297	ZMAT5	2.55608743075252e-07	1.718756034	0.87	0.923	0.00680865
1298	AOC3	2.5663535065239e-07	2.258268001	0.913	0.923	0.006835996
1299	DBN1	2.57033413239326e-07	1.221799438	0.87	1	0.006846599
1300	EPHA4	2.5882778030959e-07	1.960609815	0.913	0.923	0.006894396
1301	DPM3	2.61357890392366e-07	1.837998243	0.957	1	0.00696179
1302	IFI27L2	2.64536644480912e-07	2.423204425	0.913	0.769	0.007046463
1303	SEMA6A	2.64974075226615e-07	1.922785853	0.826	0.692	0.007058114
1304	KDELR1	2.65237519336214e-07	1.544061026	0.913	1	0.007065132
1305	ATP8B1	2.66034372271476e-07	2.251612855	0.957	0.923	0.007086358
1306	PODXL	2.69351815136618e-07	1.76826054	0.957	1	0.007174724
1307	TMEM120A	2.69608361898621e-07	1.449253903	0.783	0.846	0.007181558
1308	F2R	2.70465694414912e-07	2.08605606	0.913	0.923	0.007204395
1309	FRYL	2.7081070619048e-07	1.522387708	0.913	1	0.007213585
1310	BMPR2	2.73461296067139e-07	1.222170519	0.957	1	0.007284189
1311	ARHGEF3	2.73918489461927e-07	2.508751921	0.913	0.769	0.007296367
1312	AP2A2	2.74155480799279e-07	1.267998893	0.957	1	0.00730268
1313	ACYP2	2.74183337980186e-07	1.491145579	0.87	0.846	0.007303422
1314	GALNT10	2.74669278834894e-07	1.026462318	0.696	0.923	0.007316366
1315	PARN	2.7609495915493e-07	1.376992947	0.739	0.769	0.007354341
1316	FLNA	2.79339286275178e-07	1.612645632	0.957	1	0.007440761
1317	ANAPC16	2.80652986472383e-07	1.372473889	0.957	1	0.007475754
1319	ZNF524	2.85809283175427e-07	1.944729437	0.826	1	0.007613102
1320	MT1A	2.9014049514485e-07	-4.041985068	0.522	1	0.007728472
1321	MRPL57	2.91082240161386e-07	1.630627824	1	1	0.007753558
1322	TIMP2	2.917310746018e-07	1.584315989	0.87	1	0.007770841
1323	COMMD1	2.97992618507077e-07	1.7276292	0.957	1	0.007937629
1324	AP3B1	2.98944614524664e-07	0.944219869	0.826	1	0.007962988
1325	CDK10	3.01244774701478e-07	1.325865432	0.913	1	0.008024257
1326	HELZ	3.01996424679279e-07	0.878597104	0.87	1	0.008044279
1327	RALGAPA1	3.02564841986518e-07	1.802276408	0.87	0.923	0.00805942
1328	VAMP7	3.02783661551439e-07	1.061900101	0.87	0.923	0.008065248
1329	SPRY2	3.0391655537946e-07	-2.30959675	0.696	1	0.008095425
1330	MET	3.06907577614366e-07	1.584214509	0.957	1	0.008175097
1331	SEPT2	3.07464152916982e-07	0.953366	0.957	1	0.008189923
1332	ARHGEF1	3.09706953136154e-07	1.530858238	0.913	1	0.008249664
1333	MACROD1	3.10864106781562e-07	0.531315457	0.652	1	0.008280487
1334	CDS2	3.12882101954936e-07	1.220866563	0.87	1	0.008334241
1335	LASP1	3.13852717810551e-07	1.21898882	0.913	0.923	0.008360095
1336	NUDT2	3.15963176700878e-07	1.757235778	0.783	0.923	0.008416311
1337	EFCAB14	3.16199043889362e-07	1.622511412	0.957	1	0.008422594
1338	ODF3B	3.17883118247092e-07	1.962179077	0.826	1	0.008467453
1339	CDKN1C	3.18189413693501e-07	1.593951611	0.87	1	0.008475611
1340	BMP1	3.19526943860812e-07	2.071987106	0.87	0.692	0.008511239
1341	CCDC25	3.20078736843331e-07	1.255734542	0.913	1	0.008525937
1342	ZNF599	3.22316352191345e-07	0.43203086	0.565	0.538	0.008585541
1343	HTT	3.25348041651926e-07	0.873404096	0.696	1	0.008666296
1344	RSRP1	3.25445010869193e-07	1.363603146	0.957	1	0.008668879
1345	VPS16	3.28226714085258e-07	0.753328265	0.739	0.923	0.008742975
1346	MLLT6	3.28523784462774e-07	1.15732249	0.87	1	0.008750888
1347	CDIP1	3.2882753071388e-07	0.954856738	0.739	1	0.008758979
1348	TPP1	3.34200659670711e-07	1.951494051	0.913	1	0.008902103
1349	ATXN1	3.36879061946167e-07	1.110368253	0.696	1	0.008973448
1350	ZBTB38	3.37645084522508e-07	1.862787475	0.957	1	0.008993852
1351	BTG2	3.38819114264333e-07	1.7093389	1	1	0.009025125
1352	IFT22	3.41730307787179e-07	1.484096755	0.783	0.769	0.00910267
1353	TNRC6B	3.42878547943901e-07	1.659583214	0.913	1	0.009133256
1354	TM2D3	3.46199845282907e-07	0.684866188	0.87	1	0.009221725
1355	CD109	3.50108749755369e-07	1.541161296	0.87	1	0.009325847
1356	RPS5	3.51561983572953e-07	-1.153795077	1	1	0.009364557
1357	CASP6	3.53247426476527e-07	1.58331045	0.826	0.769	0.009409452
1358	TOB1	3.61735746101342e-07	1.339031232	0.913	1	0.009635555
1359	EPB41L4A	3.62944146307217e-07	0.985560545	0.826	1	0.009667743
1360	CYB5A	3.63614439312911e-07	1.718087998	0.957	1	0.009685598
1361	NDUFA4	3.65807616181708e-07	1.128874181	1	1	0.009744017
1362	KLHL21	3.67678749202601e-07	-2.148707327	0.696	1	0.009793859
1363	GORASP1	3.68428491749812e-07	1.383891122	0.739	0.769	0.00981383
1364	MPZL2	3.69368507472808e-07	1.765845735	0.826	0.923	0.009838869
1365	NSF	3.70350885613974e-07	0.57291935	0.609	0.923	0.009865037
1366	WBP2	3.70950340715914e-07	1.209332747	0.87	1	0.009881004
1367	ABI3	3.73004481957895e-07	1.654598079	0.913	1	0.00993572
1368	FRY	3.77438320648407e-07	1.847531748	0.957	1	0.010053825
1369	PTRH1	3.78928126497963e-07	0.818812403	0.87	1	0.010093509
1370	ICMT	3.80628145196309e-07	1.514426218	0.783	0.846	0.010138792
1371	MAGI1	3.83082073210413e-07	1.593385185	0.957	1	0.010204157
1372	ILVBL	3.84310645446489e-07	1.562303314	0.957	1	0.010236883
1373	ICAM3	3.86123364228225e-07	2.154319132	0.826	0.769	0.010285168
1374	NES	3.87082218957895e-07	1.983841435	0.913	0.923	0.010310709
1375	PPP2R5A	3.87171215201971e-07	1.24868382	0.87	1	0.01031308
1376	RALGDS	3.89237049112704e-07	1.761884278	0.87	0.923	0.010368107
1377	ARGLU1	3.92402967746605e-07	0.827485526	0.957	1	0.010452438
1378	PCMTD1	3.92830369113251e-07	1.834872838	0.957	1	0.010463823
1379	CCDC115	3.93750592843267e-07	1.568037972	0.826	0.923	0.010488335
1381	COG4	4.03378031273697e-07	1.399723186	0.739	0.923	0.010744781
1382	GNPTAB	4.04559312633036e-07	2.089999341	0.826	0.615	0.010776246
1383	AGGF1	4.05841356676467e-07	2.555438116	0.87	0.692	0.010810396
1384	RAB28	4.09458452736296e-07	1.189103043	0.783	0.923	0.010906745
1385	PIN1	4.13012090356445e-07	2.018001994	0.957	1	0.011001403
1386	S100A13	4.13301737395847e-07	1.191574971	0.957	1	0.011009118
1387	VDAC3	4.14673691408293e-07	1.142237747	0.913	1	0.011045663
1388	MTX2	4.15484052945602e-07	1.70168218	0.913	0.923	0.011067249
1389	INO80E	4.19968206318984e-07	1.939995402	0.913	1	0.011186693
1390	AIFM1	4.20105265570599e-07	0.939919285	0.783	0.923	0.011190344
1391	ATP2B1	4.20870948596759e-07	1.2077482	0.913	1	0.011210739
1392	PPP1R16B	4.22406887989184e-07	1.886841209	0.826	0.769	0.011251652
1393	NUCB2	4.22445245636325e-07	1.557445739	0.913	1	0.011252674
1394	MMP2	4.24779298268396e-07	3.980854356	0.913	0.615	0.011314846
1395	FKBP8	4.27041585844184e-07	2.307326497	1	1	0.011375107
1396	C11orf74	4.29446413414128e-07	1.960259167	0.87	0.846	0.011439164
1397	HPCAL1	4.32537038627057e-07	1.935846784	0.957	0.923	0.011521489
1398	ATRX	4.38200320312915e-07	0.994595787	0.957	1	0.011672342
1399	TNFRSF1B	4.41041481994465e-07	1.623216396	0.87	1	0.011748022
1400	SLC9A3R2	4.44178589729668e-07	1.82711528	0.957	1	0.011831585
1401	CORO1B	4.47494507110459e-07	1.560120595	0.957	1	0.011919911
1402	ALG12	4.52816239566844e-07	1.244330666	0.739	0.769	0.012061666
1403	KIAA0319L	4.52980125555866e-07	1.394360272	0.826	0.923	0.012066032
1404	NDUFB10	4.55494281633046e-07	1.428559335	1	1	0.012133001
1405	PML	4.56125817692609e-07	1.522385126	0.957	0.923	0.012149823
1406	RSF1	4.58090313399816e-07	0.659684442	0.913	1	0.012202152
1407	ACADM	4.58101310920829e-07	0.971005231	0.87	0.923	0.012202445
1408	COA1	4.60005231632494e-07	1.126447952	0.87	1	0.012253159
1409	UPF3A	4.61380294340059e-07	1.152715489	0.913	1	0.012289787
1410	RPL7	4.61879421890431e-07	-1.498020587	1	1	0.012303082
1411	CASP10	4.62756153035178e-07	1.713374706	0.87	0.923	0.012326436
1412	MYL6B	4.66250764993542e-07	2.372993512	0.913	0.923	0.012419522
1413	LSR	4.66395717799257e-07	1.532123568	0.913	0.923	0.012423383
1414	C8orf59	4.70915718593646e-07	1.275029541	0.913	1	0.012543782
1415	USP4	4.74511003823523e-07	1.078297092	0.87	1	0.01263955
1416	POLR2G	4.75636055848036e-07	1.644314891	1	1	0.012669518
1417	PHF20	4.79426921042254e-07	0.935586924	0.957	1	0.012770495
1418	RNH1	4.83652109237999e-07	0.953536313	0.957	1	0.012883041
1419	ANKRD65	4.87550691573249e-07	1.951275484	0.739	0.538	0.012986888
1420	EXT2	4.88225294055115e-07	1.451359418	0.87	0.923	0.013004857
1421	NLRP1	4.89581784553252e-07	1.940209009	0.87	0.923	0.01304099
1422	DCAF8	4.94025632748356e-07	1.85844252	0.913	0.923	0.013159361
1423	ST3GAL2	4.95468444768593e-07	0.808557483	0.739	1	0.013197793
1424	GIMAP7	4.97900635000417e-07	1.78198853	0.957	1	0.013262579
1425	HAPLN3	4.98635114924036e-07	1.598845354	0.913	1	0.013282144
1426	TNFAIP8L1	5.00149988486171e-07	1.627829222	0.826	1	0.013322495
1427	RPL36AL	5.01237890062794e-07	-0.743497327	1	1	0.013351474
1428	TNKS1BP1	5.04352058475255e-07	1.251560023	0.826	0.923	0.013434426
1429	ZNF106	5.0481399003547e-07	1.25085466	0.87	1	0.01344673
1430	SRSF8	5.11797459740685e-07	1.179992929	0.913	1	0.013632749
1431	MOB2	5.13061027985997e-07	1.139808008	0.913	1	0.013666407
1433	DCTN2	5.16907067078643e-07	1.018816582	0.87	1	0.013768854
1435	PSMF1	5.24836293484727e-07	1.251849551	0.913	1	0.013980064
1436	FBXO9	5.26190918773273e-07	1.33975351	0.87	1	0.014016148
1437	PHLDA1	5.27096660881433e-07	-2.075774607	0.957	1	0.014040274
1438	CHMP6	5.27671422298496e-07	0.933585745	0.826	1	0.014055584
1439	PPM1F	5.36629915139507e-07	1.576854495	0.826	0.923	0.014294211
1440	RNPEP	5.38712627247673e-07	1.675985552	0.826	0.923	0.014349688
1441	CALD1	5.40734430218844e-07	1.322530387	0.957	1	0.014403543
1442	ATL3	5.48720518841726e-07	0.847844331	0.87	0.923	0.014616268
1443	BRK1	5.51345427626444e-07	0.805425268	1	1	0.014686188
1444	IRF7	5.53360123963817e-07	1.335870464	0.913	1	0.014739854
1445	ZFPL1	5.54032695101372e-07	1.233300843	0.826	0.846	0.014757769
1446	NQO2	5.55791003588484e-07	1.624995824	0.913	1	0.014804605
1448	IDH1	5.60950968142764e-07	1.669407769	0.87	0.923	0.014942051
1450	AGTRAP	5.63459053611818e-07	1.645268623	0.913	1	0.015008859
1451	FLNB	5.67392550768559e-07	1.346934148	0.957	1	0.015113635
1452	TJP1	5.72261196538397e-07	0.937870837	0.957	1	0.015243321
1453	HDDC3	5.74363774923596e-07	1.269808246	0.783	0.923	0.015299328
1454	CTDSP2	5.75590131299998e-07	1.107565163	0.87	1	0.015331994
1455	RMDN3	5.80887417068688e-07	1.220409549	0.739	0.923	0.015473098
1456	FUT8	5.87090382429784e-07	1.891343239	0.826	0.923	0.015638327
1457	RPL23	5.92243997978861e-07	-1.32970774	1	1	0.015775603
1458	KRCC1	5.98491412613127e-07	0.942012133	0.913	1	0.015942016
1459	UBL7	5.98599298067411e-07	1.634836436	0.87	0.923	0.01594489
1460	RPL24	6.09922172943663e-07	-1.072602966	1	1	0.016246497
1462	CRTAP	6.1488743850379e-07	2.442726718	1	1	0.016378757
1463	PFKM	6.17708822234293e-07	1.072289051	0.696	0.692	0.01645391
1464	HS1BP3	6.21737367768331e-07	1.040380604	0.696	0.692	0.016561218
1465	SPATC1L	6.23451689592907e-07	1.793934021	0.87	0.923	0.016606883
1466	FAM129B	6.26198507056564e-07	1.730008481	0.957	1	0.01668005
1467	TRAPPC6A	6.37340341989764e-07	2.396630275	0.87	0.615	0.016976835
1468	LZTS2	6.49080271023184e-07	1.364280294	0.783	0.692	0.017289551
1469	CDK2AP2	6.51524768156915e-07	1.299019634	0.913	1	0.017354665
1472	HGSNAT	6.54861689575694e-07	0.946837212	0.826	1	0.017443551
1473	DCTN1	6.56736389566172e-07	1.334997894	0.87	1	0.017493487
1474	LPCAT3	6.60240684881461e-07	0.883348433	0.783	1	0.017586831
1475	C7orf26	6.63808279992219e-07	0.506484387	0.739	1	0.017681861
1476	EMC2	6.73610309565793e-07	1.43897067	0.826	1	0.017942958
1477	ANXA4	6.77293287895589e-07	1.941672088	0.957	1	0.018041061
1478	UBE2E3	6.79066701718947e-07	1.374532892	0.957	1	0.0180883
1479	MED29	6.82135157069894e-07	1.747242181	0.913	0.923	0.018170034
1480	AQP1	6.87204949036031e-07	1.556196696	0.957	1	0.018305078
1481	RPAIN	6.87460081157533e-07	1.574218756	0.87	0.923	0.018311874
1482	RPRD1A	6.88078901735571e-07	0.907087558	0.826	1	0.018328358
1483	BLOC1S1	6.91022992997348e-07	2.534030792	0.957	1	0.018406779
1484	TCEAL3	6.91266044990055e-07	1.403445356	0.913	0.923	0.018413254
1485	PLPP1	6.9824555488283e-07	1.714823622	0.957	1	0.018599167
1486	CTSO	6.99986479626245e-07	1.476372072	0.826	0.846	0.01864554
1487	USP15	7.02010427412468e-07	0.90204632	0.913	1	0.018699452
1488	RPL27A	7.07044811767449e-07	-1.494245183	1	1	0.018833553
1489	AKNA	7.22376447511886e-07	0.735373221	0.696	0.846	0.019241941
1490	MIIP	7.27231341841627e-07	0.739022389	0.696	1	0.019371261
1491	TAOK2	7.27911416187509e-07	1.501629595	0.913	1	0.019389376
1492	PTPMT1	7.32412982466758e-07	1.962913726	0.913	1	0.019509285
1493	ADM5	7.38679029679402e-07	2.936917873	0.826	0.769	0.019676193
1494	HSD17B4	7.39083145377886e-07	1.420492008	0.783	0.846	0.019686958
1495	SLC35C2	7.42758276956589e-07	1.110648325	0.826	1	0.019784852
1496	KIAA1217	7.57380644644542e-07	1.121089256	0.783	1	0.020174348
1498	PLSCR1	7.61791882692783e-07	1.379661403	1	1	0.02029185
1499	ZNF280D	7.66817819698171e-07	1.966662781	0.87	0.769	0.020425726
1500	NEK3	7.73252631767591e-07	1.554840818	0.739	0.692	0.02059713
1501	SEC11C	7.78430630344028e-07	2.360177427	1	1	0.020735057
1502	NOP2	7.79312286054215e-07	0.953669261	0.696	1	0.020758541
1503	ZNF638	7.79590588832583e-07	1.263858768	0.87	1	0.020765955
1504	ABCD4	7.79779139261674e-07	1.754370919	0.957	0.923	0.020770977
1505	BTN3A2	7.81405369016049e-07	2.192531402	0.826	0.923	0.020814295
1506	NLRC5	7.83842185061005e-07	2.000087056	0.913	0.846	0.020879204
1507	TCF12	7.85514270626673e-07	1.576449893	0.913	1	0.020923744
1508	AP3M1	7.85708912377028e-07	0.86056484	0.783	1	0.020928928
1564	TRIM47	7.9966449447738e-07	1.627061356	0.913	1	0.021300663
1565	TMED4	8.03261390810299e-07	1.404545872	0.913	0.923	0.021396474
1566	PARP4	8.09103927296619e-07	1.676039915	0.783	0.769	0.021552101
1567	FAM53C	8.1625003893498e-07	1.864609498	0.913	1	0.021742452
1568	GFOD2	8.18347395107088e-07	1.460190731	0.957	0.923	0.02179832
1569	FRA10AC1	8.22351279070633e-07	0.995378825	0.87	1	0.021904971
1570	ANXA6	8.22831089400989e-07	1.566030139	0.826	0.923	0.021917752
1571	GAS6	8.23645244823074e-07	2.737039275	0.913	0.846	0.021939438
1573	SNAPC5	8.34726745704837e-07	1.139126932	0.739	0.923	0.022234616
1574	PPP3CC	8.41016084743406e-07	0.895092584	0.826	1	0.022402145
1575	SLC30A5	8.46360824909827e-07	0.753497362	0.696	1	0.022544513
1576	LAMB1	8.4665826021946e-07	2.334643772	0.957	0.923	0.022552436
1577	BAZ2B	8.46846383106349e-07	1.545278697	0.913	1	0.022557447
1578	ATAD1	8.48673035402027e-07	1.234105384	0.826	0.846	0.022606104
1579	AHNAK	8.49456707738221e-07	0.960928035	0.87	1	0.022626978
1580	CD81	8.50150158454621e-07	1.80871564	0.957	1	0.02264545
1581	CARD8	8.57951236830044e-07	1.145889801	0.913	1	0.022853247
1582	TGFBR3	8.59994085891245e-07	2.178326263	0.957	0.923	0.022907662
1583	KANK1	8.60418390906339e-07	-1.929590742	0.696	1	0.022918965
1584	FBXO31	8.68417464848853e-07	1.671975851	0.826	1	0.023132036
1585	MAN1A2	8.68950467880322e-07	1.599580406	0.87	0.923	0.023146234
1586	MRPL34	8.92915080649346e-07	2.053607015	1	0.923	0.023784579
1587	TFPT	8.98988667061692e-07	1.726953622	0.913	0.923	0.023946361
1588	TSEN34	9.01540521322726e-07	1.576338828	0.913	0.923	0.024014335
1589	VEGFC	9.10074545678734e-07	1.880680395	0.87	1	0.024241656
1590	TMEM255B	9.11221368329348e-07	1.230760898	0.913	1	0.024272204
1591	DNTTIP1	9.12966493270993e-07	0.931889198	0.826	0.923	0.024318688
1592	FAM189B	9.14693415443706e-07	0.661314384	0.826	1	0.024364689
1593	NFYC	9.17188226821348e-07	1.003918988	0.913	1	0.024431143
1594	SPTBN1	9.19217671045107e-07	0.850297143	0.913	1	0.024485201
1595	SNX17	9.23244675561039e-07	1.363826714	0.957	1	0.024592468
1596	LINC00667	9.32006576571137e-07	1.097262994	0.826	1	0.024825859
1597	CMSS1	9.34726409836793e-07	-1.761021725	0.783	1	0.024898307
1598	HLA-B	9.35374567298504e-07	-0.794898779	0.957	1	0.024915572
1599	SNAPIN	9.37317185651703e-07	1.479379507	0.87	1	0.024967318
1600	PPT2	9.41794952201414e-07	1.148927462	0.826	1	0.025086592
1601	MEA1	9.44337667581493e-07	1.612799737	0.957	1	0.025154322
1602	B3GAT3	9.46631791735332e-07	1.521443452	0.913	0.923	0.025215431
1603	PHF11	9.48607162322114e-07	1.008954879	0.913	1	0.025268049
1604	ADGRL2	9.53254123436918e-07	1.548224975	0.826	1	0.02539183
1605	HLA-DRB5	9.5536283465967e-07	1.878421481	0.826	0.846	0.025448
1606	CDC25B	9.56599360897369e-07	1.421667469	0.87	1	0.025480937
1607	WDFY3	9.57611630362847e-07	1.578438736	0.913	1	0.025507901
1608	LSM10	9.58036844063459e-07	1.744968522	0.87	0.923	0.025519227
1609	IRF2	9.58136284440408e-07	1.188814108	0.913	1	0.025521876
1610	WTAP	9.63927506264083e-07	-1.587290194	0.913	1	0.025676137
1611	VPS53	9.64902882453901e-07	0.618540555	0.652	1	0.025702118
1612	SNAP23	9.69071487867832e-07	1.732097176	1	1	0.025813157
1613	XRCC1	9.70594922182029e-07	1.341277333	0.783	0.769	0.025853737
1614	FXYD5	9.79306510276259e-07	1.362111244	1	1	0.026085788
1615	IFI44L	9.81628796551498e-07	2.930486365	0.957	1	0.026147646
1617	COX11	9.90530815285146e-07	1.096484502	0.783	1	0.026384769
1618	MLST8	9.94529383487942e-07	1.440771789	0.783	0.923	0.026491279
1619	SWI5	9.97654517961005e-07	1.915444905	0.87	0.846	0.026574523
1620	MYD88	1.00345405199112e-06	1.700373506	0.87	0.923	0.026729006
1621	EMP1	1.01109488125927e-06	-1.132194336	0.957	1	0.026932534
1622	ATP11C	1.01360315922989e-06	1.423675299	0.913	1	0.026999347
1623	TMEM115	1.01492787940681e-06	0.721871656	0.87	1	0.027034634
1624	SELE	1.01655081394223e-06	-2.817855848	0.913	1	0.027077864
1625	GPATCH2	1.01808906106035e-06	1.441050702	0.913	1	0.027118838
1626	ARHGAP18	1.02897433907079e-06	2.252692486	0.87	0.923	0.027408789
1627	CRBN	1.03986567025312e-06	1.783263121	0.957	1	0.027698902
1628	PIP4K2B	1.0453323112019e-06	1.200119088	0.826	0.769	0.027844517
1629	STXBP1	1.04552267616886e-06	1.286934972	0.826	0.923	0.027849588
1630	ACBD6	1.04652595788736e-06	1.007016271	0.87	1	0.027876312
1631	HAUS1	1.05013191477521e-06	0.939506092	0.826	1	0.027972364
1632	NPC2	1.05552265531745e-06	1.520887938	1	1	0.028115957
1633	ARHGEF15	1.0568733781646e-06	1.68767731	0.957	0.923	0.028151936
1634	FLI1	1.06261800437181e-06	1.21419789	0.87	1	0.028304956
1635	METTL25	1.06290062202131e-06	0.441983884	0.522	0.692	0.028312484
1636	ALKBH3	1.06431129127371e-06	1.060335939	0.739	0.846	0.02835006
1637	MGP	1.06574474634533e-06	1.752088052	0.957	1	0.028388243
1638	FBXL15	1.07882341619515e-06	1.288970926	0.87	1	0.028736619
1639	PAPSS1	1.08292496839292e-06	2.133235262	0.87	0.769	0.028845872
1640	LRP5	1.08922346244533e-06	1.727478281	0.739	0.692	0.029013645
1641	DYRK4	1.08988729199466e-06	1.843085628	0.783	0.769	0.029031328
1642	TNFAIP6	1.09547609313668e-06	-2.65211634	0.174	1	0.029180197
1643	ASS1	1.0971546545443e-06	2.963398466	0.87	0.846	0.029224909
1644	EFNB2	1.1083370223383e-06	1.468015782	0.957	1	0.029522773
1645	PRKAA1	1.10864481695351e-06	1.106453786	0.87	1	0.029530972
1646	PHPT1	1.11619120409665e-06	1.685110224	0.957	1	0.029731985
1647	ADAM10	1.11847436321335e-06	1.405817093	0.913	1	0.029792802
1648	AL645728.1	1.11914030469647e-06	-1.258065292	0.087	0.923	0.02981054
1649	TRIB2	1.1233676049496e-06	1.048014712	0.913	1	0.029923143
1650	NUPR1	1.12739088316826e-06	-1.637946756	0.957	1	0.030030311
1651	NOD1	1.14243245485565e-06	1.872388679	0.913	0.769	0.030430973
1652	GCLM	1.14331209206608e-06	-1.757973172	0.87	1	0.030454404
1653	BST2	1.14827201320814e-06	1.283952301	0.957	1	0.030586522
1654	HAGLROS	1.15027663200484e-06	2.247462844	0.783	0.769	0.030639919
1655	RPS12	1.1519696621349e-06	-1.559109942	1	1	0.030685016
1656	CADPS2	1.15474028988898e-06	1.520640029	0.87	0.923	0.030758817
1657	ABHD12	1.15792843565342e-06	1.426945267	0.913	1	0.03084374
1658	RNPEPL1	1.15995321321564e-06	1.415489659	0.826	0.923	0.030897674
1659	MMAB	1.16723747977113e-06	1.27632782	0.783	0.769	0.031091705
1660	PARVB	1.16818437444282e-06	1.409878986	0.957	1	0.031116927
1661	DCHS1	1.18478316425508e-06	1.855033718	0.913	1	0.031559069
1662	NFIC	1.18522480185413e-06	1.240137297	0.957	1	0.031570833
1663	UQCC3	1.18721913867788e-06	0.855883506	0.826	1	0.031623956
1664	IDS	1.20542921876275e-06	2.009355956	0.957	0.923	0.032109018
1665	THOC5	1.21149697054965e-06	0.720411353	0.783	1	0.032270645
1666	TRIM38	1.226725294204e-06	2.011707154	0.87	1	0.032676282
1667	TBC1D9B	1.23546383444245e-06	1.383609447	0.826	0.923	0.03290905
1668	ZNF276	1.2409238660952e-06	0.566985284	0.783	1	0.033054489
1669	RPS29	1.24095380965627e-06	-1.625505553	1	1	0.033055287
1670	MOV10	1.24359791206808e-06	1.5950603	0.826	0.923	0.033125718
1671	OCIAD2	1.25178315435849e-06	1.929057447	0.957	1	0.033343748
1672	PEX2	1.25251014930399e-06	1.73815259	0.87	0.923	0.033363113
1673	SYNPO	1.25515123861481e-06	1.54325015	0.957	1	0.033433464
1674	ZDHHC17	1.26944627476211e-06	1.020800572	0.739	1	0.03381424
1675	KLF2	1.26949541308263e-06	1.710256713	0.957	1	0.033815549
1676	SCLT1	1.27703255261442e-06	1.120306395	0.783	0.923	0.034016316
1677	H2AFJ	1.30522608359451e-06	1.277497565	0.87	1	0.034767307
1678	HPS4	1.31604938587168e-06	1.016209659	0.696	0.923	0.035055607
1679	NDUFA10	1.32695755974544e-06	0.831355739	0.913	1	0.035346169
1680	GNPTG	1.33100025070621e-06	2.38314278	0.913	1	0.035453854
1681	FAM172A	1.34392709957154e-06	1.084226436	0.739	0.923	0.035798186
1682	VTI1B	1.36728241281834e-06	0.812133289	0.87	1	0.036420302
1683	DGKZ	1.3735687616785e-06	1.818987377	0.913	1	0.036587751
1684	CTSV	1.3968989718428e-06	-1.780769695	0.087	0.923	0.037209198
1685	TCTN3	1.39893222707828e-06	0.840576251	0.87	1	0.037263358
1686	ACAA1	1.39998843940411e-06	1.686283187	0.87	1	0.037291492
1687	AMOTL1	1.4078369202534e-06	0.811165775	0.826	0.923	0.037500552
1689	DNM2	1.41004022509689e-06	1.076641611	0.87	1	0.037559241
1690	GNAS	1.41342314168052e-06	1.024203151	0.957	1	0.037649352
1691	HMGN2	1.41497929096659e-06	1.487237377	0.957	1	0.037690803
1692	SLC7A11	1.421867681235e-06	-2.690886423	0.565	1	0.037874289
1693	PPP1R9B	1.42885031169223e-06	2.134473911	0.826	0.923	0.038060286
1694	GOLGA1	1.433471459144e-06	1.074081054	0.783	0.692	0.038183379
1696	TECPR1	1.44383919700078e-06	1.977374991	0.87	0.846	0.038459545
1697	DRG2	1.44782463569959e-06	0.946682856	0.826	1	0.038565705
1698	DUSP7	1.45171876931118e-06	1.313057869	0.87	1	0.038669433
1699	GPX8	1.46664684663748e-06	2.256628896	0.826	0.385	0.039067072
1700	ZYX	1.47044586395072e-06	1.865426131	0.957	1	0.039168266
1701	AGPAT1	1.47395626384412e-06	2.63512032	0.957	0.846	0.039261773
1702	LRRC47	1.47550385428259e-06	0.777168255	0.783	1	0.039302996
1703	ZDHHC20	1.47802800984022e-06	1.509863601	0.87	0.923	0.039370232
1704	SDHC	1.48703024506284e-06	1.64689945	0.957	1	0.039610025
1706	TTC17	1.50452528725774e-06	0.961549031	0.87	1	0.04007604
1707	LOXL2	1.50656285895945e-06	2.437211793	0.913	0.923	0.040130315
1708	OXA1L	1.51241210054147e-06	1.333097413	0.957	1	0.040286121
1709	GALK1	1.51469784344935e-06	2.501942449	0.826	0.462	0.040347006
1710	AGAP2-AS1	1.53175081815973e-06	1.379868952	0.826	0.923	0.040801247
1712	SLC10A3	1.5357500598375e-06	1.69362463	0.87	0.923	0.040907774
1713	ADA	1.53942135632744e-06	1.566383889	0.826	1	0.041005567
1714	RAD50	1.55084752952866e-06	2.559075416	0.87	0.308	0.041309926
1715	FBXO7	1.57147159873987e-06	1.06957928	0.957	1	0.041859289
1716	PDIA4	1.57348457192774e-06	1.157405934	0.87	1	0.041912909
1717	RNASEH2B	1.57916943438012e-06	1.040281464	0.826	1	0.042064336
1718	TXNDC12	1.58153849425672e-06	1.232916822	0.957	1	0.042127441
1719	KRAS	1.5932229136687e-06	0.864810542	0.913	1	0.042438679
1720	RAB29	1.60191296673765e-06	1.010029629	0.87	1	0.042670156
1721	MRPL11	1.60431156813545e-06	1.469828413	0.957	1	0.042734047
1722	DBNL	1.60614011125047e-06	1.693712263	0.957	1	0.042782754
1723	PARP6	1.61110058041416e-06	0.610367992	0.609	0.846	0.042914886
1724	LCMT1	1.61379269818736e-06	0.867377717	0.783	1	0.042986596
1725	SMARCC2	1.61497702685251e-06	0.910890561	0.783	0.923	0.043018143
1726	GIMAP8	1.622603457808e-06	1.499253182	0.87	0.923	0.043221288
1727	CSGALNACT1	1.62476541074692e-06	2.314558404	0.826	0.769	0.043278876
1728	ZMAT1	1.63259162319019e-06	1.456055676	0.783	0.846	0.043487343
1729	TFDP2	1.63497997731037e-06	1.584439093	0.826	0.769	0.043550962
1730	KANK3	1.63721630554472e-06	1.902597846	0.957	1	0.043610531
1731	FAM229B	1.63845995150224e-06	1.63135256	0.783	0.769	0.043643658
1732	PDLIM1	1.65310288177775e-06	1.071659032	0.957	1	0.044033701
1733	SMC6	1.66283756340275e-06	1.148841916	0.826	1	0.044293004
1734	TM2D2	1.66595672381901e-06	1.019108732	0.913	1	0.044376089
1799	FAM210B	1.6724380737216e-06	1.779213786	0.913	0.923	0.044548733
1800	TIMMDC1	1.67862689704535e-06	1.68211734	0.957	1	0.044713585
1801	STIM2	1.70118909475955e-06	1.337541587	0.87	1	0.045314574
1802	RHBDD2	1.71122669757968e-06	1.28935676	0.826	1	0.045581946
1803	TCEAL8	1.73151980299729e-06	2.011139978	0.957	1	0.046122493
1804	DTYMK	1.74139755002716e-06	1.055300283	0.87	1	0.046385607
1805	EPN1	1.75246398349378e-06	1.650076255	0.913	1	0.046680383
1806	ALDH7A1	1.75708581701463e-06	1.192755303	0.826	0.923	0.046803495
1807	RFTN1	1.76263324944869e-06	1.854433816	0.957	0.846	0.046951262
1808	LTBP4	1.76299892209656e-06	2.437706317	0.913	0.923	0.046961002
1809	FDPS	1.76327748317169e-06	1.487330153	1	1	0.046968422
1810	DOCK6	1.76725762074731e-06	1.804813415	0.913	1	0.047074441
1811	MMP15	1.79308159265479e-06	2.66421334	0.87	0.692	0.047762314
1812	TMEM141	1.79902769478995e-06	2.051256285	0.913	1	0.047920701
1813	RALB	1.80159862540658e-06	1.544464762	0.957	1	0.047989183
1814	UQCRC1	1.80262694993638e-06	1.4122566	0.87	1	0.048016574
1815	PTPN18	1.81200199939834e-06	1.545455885	0.826	0.769	0.048266297
1816	RAB3GAP1	1.82237801336885e-06	0.667955689	0.826	1	0.048542683
1817	LPAR6	1.83380630386179e-06	1.164788129	0.957	1	0.048847099
1818	TMEM14A	1.84150943507124e-06	3.402510903	0.957	0.923	0.049052287
1819	PPP2R1A	1.84435463281907e-06	0.789776461	0.957	1	0.049128074
1820	SCRN3	1.86485725172331e-06	1.165226957	0.565	0.538	0.049674203
