# Supplementary material for: Transcriptomic profiles from normal and tumor tissue samples reveal distinct venule populations and novel tumor endothelial cell markers in breast cancer
Source: Breast Cancer Res. 2026 Mar 3;28:69. doi: 10.1186/s13058-026-02249-0 (PMC13063865; doi:10.1186/s13058-026-02249-0)
Supplement: Supplementary file 2 — Additional file2 (XLS 21464 KB) [file 13058_2026_2249_MOESM2_ESM.xls]

## Sheet: CLEC14A_TCGA
Correlated Gene	Cytoband	Spearman's Correlation	p-Value	q-Value
GNG11	7q21.3	0.8891461229663613	0	0
ARHGEF15	17p13.1	0.8985772134777024	0	0
TIE1	1p34.2	0.9032845053438648	0	0
CD34	1q32.2	0.8926538324819029	0	0
DIPK2B	Xp11.3	0.8921644139187483	0	0
ECSCR	5q31.2	0.8903433627620081	0	0
ESAM	11q24.2	0.8976351237730484	0	0
GJA4	1p34.3	0.8786836937642531	8.22e-321	2.061479e-317
MMRN2	10q23.2	0.8718355343007056	9.1310469697615e-310	2.0352089134823985e-306
ROBO4	11q24.2	0.8685227214445794	1.1961887872136814e-304	2.399554707150645e-301
SOX17	8q11.23	0.8660855078702785	5.680563964613015e-301	1.0359283011830644e-297
USHBP1	19p13.11	0.8542036952266898	4.968385961967846e-284	8.305485199756249e-281
EMCN	4q24	0.8528015497768887	3.941903333829712e-282	6.082660067432617e-279
CDH5	16q21	0.8520940273715039	3.521267865332308e-281	5.0454738127547215e-278
CLDN5	22q11.21	0.8494384170754284	1.181086227563391e-277	1.5795059816614417e-274
MYCT1	6q25.2	0.846421	9.927454514695092e-274	1.2446546097798971e-270
PLVAP	19p13.11	0.8353385215878608	5.1806672835829996e-260	6.113187394627939e-257
THSD1	13q14.3	0.823487	1.9822127946214243e-246	2.209066036672543e-243
GPIHBP1	8q24.3	0.8218269033655693	1.3116178751390517e-244	1.384792346067862e-241
NOTCH4	6p21.32	0.8211172050478863	7.772621904033939e-244	7.79593976974604e-241
S1PR1	1p21.2	0.8150601610698368	2.2347472202789166e-237	2.1347156780378602e-234
LDB2	4p15.32	0.8096382842734586	8.551885170464243e-232	7.797764387250578e-229
PDE2A	11q13.4	0.8094951771996202	1.1939322113017363e-231	1.0413165286396882e-228
SH2D3C	9q34.11	0.8073801152178374	1.601660735215514e-229	1.3387214311843004e-226
BCL6B	17p13.1	0.8026193396174113	7.912278796715789e-225	6.348812506484749e-222
PECAM1	17q23.3	0.8009169373554087	3.512605197586688e-223	2.710110010138037e-220
ERG	21q22.2	0.7998926067904272	3.381600874673717e-222	2.5124042054057318e-219
LRRC70	5q12.1	0.7996565184107632	5.688348207186913e-222	4.075295179863195e-219
AQP1	7p14.3	0.7960991887415783	1.3243220532331927e-218	9.160655306157877e-216
LHFPL6	13q13.3-q14.11	0.7955309931214309	4.503807319366939e-218	3.0115458275500267e-215
PLAC9	10q22.3	0.7939252962496416	1.4019811055060167e-216	9.072174508532483e-214
HSPA12B	20p13	0.7889546475560612	4.851984157987453e-212	3.0415875690383845e-209
ADGRL4	1p31.1	0.7885613970408297	1.0959436940020187e-211	6.662009242933483e-209
ADCY4	14q12	0.7815466201436609	1.6892662580070858e-205	9.966670922241806e-203
TAL1	1p33	0.781407	2.2290567433625055e-205	1.2775679506243388e-202
TAMALIN	12q13.13	0.7791642851919163	1.8932311082724026e-203	1.0549504453317887e-200
JAM2	21q21.3	0.7790261488132866	2.4845941753020853e-203	1.3470529501772928e-200
CCL14	17q12	0.7782293596958936	1.1872146410118384e-202	6.26724360492039e-200
CLEC3B	3p21.31	0.7777572722005104	2.9899030341265937e-202	1.5378834580661402e-199
ACVRL1	12q13.13	0.7763731457349965	4.426506168125389e-201	2.2198928433148826e-198
DHH	12q13.12	0.7761483433737902	6.84475461964261e-201	3.348921406586116e-198
FLT4	5q35.3	0.7741357321918337	3.3137139897525363e-199	1.582692919867521e-196
CCM2L	20q11.21	0.7731766786787007	2.0753997932969532e-198	9.681981361287648e-196
CYGB	17q25.1	0.7725413550166209	6.962659142036306e-198	3.1743395997556437e-195
FAM110D	1p36.11	0.7622694150060904	1.2918255132423314e-189	5.758671065698037e-187
VWF	12p13.31	0.7621711344511874	1.5426970458016478e-189	6.727500595387185e-187
KANK3	19p13.2	0.7617267588588831	3.438083304018869e-189	1.4674032144386917e-186
EXOC3L2	19q13.32	0.7613388830842254	6.909996213435962e-189	2.887802584198446e-186
AOC3	17q21.31	0.7611906137860752	9.020094129851967e-189	3.692716086629193e-186
NPR1	1q21.3	0.7609661560823708	1.3497495820359125e-188	5.415195323128081e-186
FAM162B	6q22.1	0.7596001626337582	1.5536701905064892e-187	6.111102749325525e-185
PLPP1	5q11.2	0.7586965262708343	7.751880830201887e-187	2.990437104881728e-184
AVPR2	Xq28	0.757937	2.9761728180894465e-186	1.1264533345447981e-183
COX4I2	20q11.21	0.7571236838858576	1.2504981351592083e-185	4.645368998387726e-183
CAVIN2	2q32.3	0.7534766463847176	7.2806026808155584e-183	2.655434359584729e-180
BMX	Xp22.2	0.7483133501869296	4.954019496078683e-179	1.774600555202471e-176
RHOJ	14q23.2	0.7456319861853243	4.4528313334881565e-177	1.5670841499960073e-174
DLL4	15q15.1	0.7454655905967178	5.875756351923879e-177	2.032201248613673e-174
IGFBP7	4q12	0.7415300880357226	3.8923657254554503e-174	1.3234043466548532e-171
FAM124B	2q36.2	0.7400858275712702	4.098694927492158e-173	1.3703303374248781e-170
TEK	9p21.2	0.7379912748592239	1.2116537723126745e-171	3.984553225015123e-169
LMO2	11p13	0.7373440585051506	3.4275022698341773e-171	1.1089628311753806e-168
EBF1	5q33.3	0.7359968728125688	2.9559886463791337e-170	9.412243213708797e-168
ENG	9q34.11	0.7341497158468853	5.551128812887713e-169	1.7399319372894927e-166
NOVA2	19q13.32	0.7331416437909483	2.7226031371520865e-168	8.40237214327244e-166
CNRIP1	2p14	0.7311742609854528	5.939436208794134e-167	1.8052286416425805e-164
TMEM204	16p13.3	0.7311484002537956	6.183919924261919e-167	1.851484084786479e-164
PEAR1	1q23.1	0.7309079903548216	8.995499029161229e-167	2.6536722136025623e-164
APLNR	11q12.1	0.7279523363927813	8.724844417093981e-165	2.5365272319841344e-162
GRAP	17p11.2	0.7250920566135953	6.895603532771834e-163	1.976082955248614e-160
LGI4	19q13.12	0.7226413170078206	2.790098810379075e-161	7.883011568479472e-159
CD93	20p11.21	0.7218139446581391	9.643861793857147e-161	2.686887049788533e-158
HIGD1B	17q21.31	0.7203585896815521	8.452244223283466e-160	2.3226303988913194e-157
TMEM88	17p13.1	0.7173075042641415	7.655659213961178e-158	2.0753043761089355e-155
SCARF1	17p13.3	0.7159495762653757	5.5803270896403185e-157	1.492551485575797e-154
ADGRA2	8p11.23	0.7156888407216888	8.160599282357349e-157	2.153968705316953e-154
INMT	7p14.3	0.7141401192658687	7.732828292227184e-156	2.0145524096373674e-153
PTPRB	12q15	0.7141086663294529	8.092913464204452e-156	2.081331334512068e-153
CLEC1A	12p13.2	0.7135900897521649	1.7124482160374185e-155	4.348317875153242e-153
TSPAN7	Xp11.4	0.7135000685617914	1.9500695883097385e-155	4.889799492686669e-153
SPARCL1	4q22.1	0.7124007910964564	9.49310875664316e-155	2.351009403188417e-152
TNXB	6p21.33-p21.32	0.7111791274755371	5.463847846331243e-154	1.3366437536268871e-151
ACKR1	1q23.2	0.7111485695907555	5.707685763081042e-154	1.3794720049085025e-151
SEMA3G	3p21.1	0.7107306448132718	1.0364248109552835e-153	2.47508115568607e-151
CAV1	7q31.2	0.7088581580080255	1.4813648818332145e-152	3.4960211211263864e-150
SRL	16p13.3	0.7072441901547787	1.4419435196150328e-151	3.363417093427623e-149
EBF3	10q26.3	0.7071008706116424	1.7635217321684405e-151	4.066235166356198e-149
RASL12	15q22.31	0.7047956750202287	4.419928539839026e-150	1.007542801240578e-147
IL3RA	Xp22.3 and Yp13.3	0.7044956343291334	6.706752884541855e-150	1.511656886111344e-147
PDE1A	2q32.1	0.7012361884838494	6.0143885347073365e-148	1.3405403778469907e-145
SHE	1q21.3	0.7005357188311521	1.5680607242532138e-147	3.4566261679691724e-145
GPR4	19q13.32	0.6976608748209011	7.775631389220909e-146	1.6954257137801242e-143
SCN4B	11q23.3	0.696752	2.6447478444419196e-145	5.704692662312356e-143
PCDH12	5q31.3	0.6961700653520788	5.780608295544712e-145	1.233606408602414e-142
GIPC2	1p31.1	0.6928232602453956	4.99404834724976e-143	1.054532735219265e-140
FXYD1	19q13.12	0.6889493210347079	8.072352423269641e-141	1.6867853084457186e-138
CYTL1	4p16.2	0.6839554831127852	5.04857746023953e-138	1.0440666376536594e-135
CCDC178	18q12.1	0.683425	9.924216511448089e-138	2.0314263593841698e-135
KLF2	19p13.11	0.6829680079902524	1.7759684065926058e-137	3.5985784077017855e-135
NRIP2	12p13.33	0.6810808446670905	1.9381979811404855e-136	3.8880251501678135e-134
RAMP2	17q21.2	0.6802957283707268	5.210937538406355e-136	1.034964425944866e-133
STARD8	Xq13.1	0.6800294253949475	7.282789054095881e-136	1.4322818473055233e-133
HRC	19q13.33	0.6746356413475582	5.942599733570827e-133	1.1573645694702018e-130
CASQ2	1p13.1	0.6738570839386763	1.545753555994124e-132	2.9815208012732812e-130
GPR146	7p22.3	0.6737975918294917	1.6626920534312587e-132	3.1765335801743858e-130
MEOX2	7p21.2	0.6736777188965375	1.9257747998336934e-132	3.64443797025131e-130
FOXS1	20q11.21	0.6731533889705216	3.658372312912485e-132	6.858593326824714e-130
SLCO2A1	3q22.1-q22.2	0.6725870371161586	7.305649702895636e-132	1.356956787408208e-129
LIMS2	2q14.3	0.6725712995199982	7.447249250438581e-132	1.3705671556311736e-129
PGM5	9q21.11	0.6696188833168683	2.672780675222286e-130	4.874180031359914e-128
SELP	1q24.2	0.6695809938354508	2.7977057268997772e-130	5.056033953298156e-128
SOX18	20q13.33	0.6693871875341811	3.533717854765201e-130	6.329141086302672e-128
TMEM255B	13q34	0.6692844166322343	3.999323319426619e-130	7.09968369802637e-128
ATOH8	2p11.2	0.6681380239719144	1.5854366332521245e-129	2.789812180968212e-127
HSPB6	19q13.12	0.667633	2.902271004663852e-129	5.0625701177005975e-127
ITM2A	Xq21.1	0.6646087458574643	1.0591449369201655e-127	1.8315902960878034e-125
MMP28	17q12	0.6644606703038696	1.2617455868458845e-127	2.1633005531733713e-125
ATP1B2	17p13.1	0.6638816273737401	2.499263106187939e-127	4.248747280519497e-125
INKA1	3p21.31	0.663843	2.615964226095402e-127	4.409768266846535e-125
HIC1	17p13.3	0.6620787398740466	2.0787097429220013e-126	3.4749097869179455e-124
GIMAP8	7q36.1	0.6607776879155204	9.500130540307962e-126	1.5749803193270886e-123
ELFN1	7p22.3	0.6592636569933236	5.514969810742206e-125	9.068056918318741e-123
MMRN1	4q22.1	0.6587554556109585	9.929576935019012e-125	1.619409051353507e-122
ARHGAP6	Xp22.2	0.6578555983175051	2.8049045319628337e-124	4.5376116863850356e-122
RASIP1	19q13.33	0.6545040626014945	1.3002583611145307e-122	2.086654617916599e-120
AFAP1L1	5q32	0.653875	2.6558102728128954e-122	4.228218577192594e-120
FHL5	6q16.1	0.6536908474132057	3.2740988978958067e-122	5.171529440298416e-120
FAM43A	3q29	0.6534699591281916	4.2054784229518044e-122	6.590773215969781e-120
ARAP3	5q31.3	0.653049	6.76984682536985e-122	1.0527374210613891e-119
LRRN4CL	11q12.3	0.6529147647502418	7.882884136109109e-122	1.2163896597719134e-119
MUSTN1	3p21.1	0.6514724426326666	4.007571446868134e-121	6.136784978944639e-119
ICAM2	17q23.3	0.6505621735409108	1.1132354802275957e-120	1.6917805858610282e-118
ITGA7	12q13.2	0.6500593382518007	1.9545033709517802e-120	2.9479201219017073e-118
GIMAP1	7q36.1	0.6500099769700504	2.0654180157097425e-120	3.0919615966520476e-118
LRRC4B	19q13.33	0.647851	2.2864035030555697e-119	3.397426242318128e-117
BTNL9	5q35.3	0.6468125282800208	7.216378392514629e-119	1.0644158128959078e-116
RGS5	1q23.3	0.6463598260420125	1.1893947231213787e-118	1.741551689475537e-116
TMEM119	12q23.3	0.6458823383147578	2.0128617037996436e-118	2.925942447697163e-116
IL33	9p24.1	0.6454585717709992	3.2081310208498696e-118	4.6298639049099554e-116
ADGRF5	6p12.3	0.6440855498662347	1.4452849150510055e-117	2.0708868139945125e-115
LRRC32	11q13.5	0.64333	3.298499906520783e-117	4.692759441475667e-115
ITIH3	3p21.1	0.6431891503743195	3.845224855562129e-117	5.432057084688473e-115
SOX7	8p23.1	0.6430849439499339	4.307565101799215e-117	6.042640275670787e-115
COL14A1	8q24.12	0.6411786073931287	3.4113226499705356e-116	4.752161969333954e-114
PGAP4	9q31.1	0.6394375033662331	2.2292284998450346e-115	3.084022324613199e-113
MFNG	22q13.1	0.639004	3.550241797496421e-115	4.8779349628615215e-113
SCN4A	17q23.3	0.6384748096801665	6.261108357497111e-115	8.544070316421228e-113
MEOX1	17q21.31	0.6377610622701565	1.3431845956511161e-114	1.8205596614027965e-112
MRGPRF	11q13.3	0.6368473777790926	3.557931768550933e-114	4.790074582357833e-112
NDN	15q11.2	0.6356140944713362	1.3181857854565476e-113	1.762853790417223e-111
LINC00924	15q26.2	0.6354681679418861	1.538526675240777e-113	2.0438970268430453e-111
ADAM33	20p13	0.6351753392598266	2.0974973982790315e-113	2.7681445927287744e-111
FAM43B	1p36.12	0.6350681532618532	2.3492661410239488e-113	3.080148940453622e-111
KIF17	1p36.12	0.6348592718906988	2.9296512916138917e-113	3.8161561629723815e-111
NOS3	7q36.1	0.6348342403782795	3.008162469615769e-113	3.893144460676924e-111
PHYHIP	8p21.3	0.6336259988608319	1.0750426446349624e-112	1.3823945802164964e-110
EDNRB	13q22.3	0.6326310399482048	3.05537082710495e-112	3.903868712848745e-110
EGFLAM	5p13.2-p13.1	0.6316683565541782	8.363871170376906e-112	1.0618940232769667e-109
PGF	14q24.3	0.6316585996568945	8.44951793358044e-112	1.0660209418089537e-109
ISLR2	15q24.1	0.6305369968982703	2.7189730760901837e-111	3.4089124941480675e-109
TBX2	17q23.2	0.6291052216171236	1.2003696309604486e-110	1.4956158259047577e-108
ITIH5	10p14	0.6279038778295302	4.147898891552875e-110	5.136225417564857e-108
IGF2	11p15.5	0.6272059294081453	8.503633737527201e-110	1.0465208145692986e-107
MFAP4	17p11.2	0.6267715834449277	1.3280902317336786e-109	1.624481100523024e-107
JAM3	11q25	0.6263824872640855	1.9788757468535442e-109	2.405833180720127e-107
KCNA5	12p13.32	0.6260576163838988	2.759521516541145e-109	3.334698892880444e-107
F10	13q34	0.6260407382766616	2.80757879606818e-109	3.372456925097467e-107
DNASE1L3	3p14.3	0.6252312143854221	6.418372090533883e-109	7.661232075121465e-107
CALCRL	2q32.1	0.6252257292712539	6.45437796956893e-109	7.661232075121465e-107
COX7A1	19q13.12	0.6251909550487895	6.687375281162901e-109	7.891102831772223e-107
CD248	11q13.2	0.6251531525155822	6.950179232052282e-109	8.153251192688233e-107
CHST7	Xp11.3	0.6247259238970909	1.0740583660561491e-108	1.2526517920399041e-106
SPRY1	4q28.1	0.6242418565019043	1.757331095593009e-108	2.0376914322309686e-106
ABCB1	7q21.12	0.623675	3.12360187672105e-108	3.6011180256910494e-106
PRDM16	1p36.32	0.6233412414754271	4.382065734922575e-108	5.023099351002677e-106
C7	5p13.1	0.6226907403467403	8.462389235038218e-108	9.64520045766288e-106
MYH11	16p13.11	0.6223340070788029	1.2132388064199828e-107	1.3750039806093138e-105
CD300LG	17q21.31	0.6217149355323405	2.264506231994886e-107	2.552022191787495e-105
OAF	11q23.3	0.620973	4.7768264153906823e-107	5.353247926968552e-105
PODN	1p32.3	0.6208573733616086	5.36299261077515e-107	5.9767573206749724e-105
HOXD9	2q31.1	0.6191006844146768	3.1102939972919296e-106	3.4470993141257515e-104
PYGM	11q13.1	0.6188196592539135	4.1160015164576805e-106	4.5366478252824764e-104
HEYL	1p34.2	0.6185727949197852	5.263289710699291e-106	5.769485879597146e-104
IGF1	12q23.2	0.6179479585921613	9.797305552958826e-106	1.0681192901758371e-103
CYYR1	21q21.3	0.6168823065062474	2.8179330116472045e-105	3.0555533088455634e-103
ZCCHC24	10q22.3	0.6162735296840798	5.143441568694861e-105	5.547174078925748e-103
CORO2B	15q23	0.616248	5.2771215018985985e-105	5.660912156582133e-103
GIPC3	19p13.3	0.6158998308602462	7.436762813172365e-105	7.935184150650939e-103
WSCD1	17p13.2	0.6158751793076414	7.61972959119553e-105	8.0873955343588535e-103
LYL1	19p13.13	0.615794	8.256942168401718e-105	8.717592626217815e-103
C11ORF96	11p11.2	0.6154239965009755	1.1884137567411684e-104	1.248145547655908e-102
RAMP3	7p13	0.6144401608301684	3.124599018425411e-104	3.2645550161257156e-102
FAM13C	10q21.1	0.613059	1.2072839615089683e-103	1.2548246770917049e-101
NR5A2	1q32.1	0.6118999075446786	3.7320585897516734e-103	3.859025531464875e-101
ATP1A2	1q23.2	0.6111388523374714	7.811907547952798e-103	8.036249508304263e-101
GIMAP6	7q36.1	0.6109937616865472	8.99121189319299e-103	9.196931045856878e-101
CRHBP	5q13.3	0.6109891031887729	9.03188143586144e-103	9.196931045856878e-101
IGFBP6	12q13.13	0.6093443297098742	4.423399597151291e-102	4.4814846423664084e-100
PRDM16-DT	1p36.32	0.6086131977031743	8.936448502069172e-102	9.008299344296864e-100
ABCA8	17q24.2	0.6072045748795358	3.446156012465915e-101	3.4564944805033132e-99
POPDC2	3q13.33	0.6068901749893638	4.653342071474809e-101	4.6440816892430184e-99
FLI1	11q24.3	0.6066665721962888	5.760214847759423e-101	5.720292566636338e-99
A2M	12p13.31	0.6065778625348884	6.268802319928693e-101	6.1946884008753485e-99
GGT5	22q11.23	0.6061662192748913	9.279966360888553e-101	9.125300254873743e-99
HSPG2	1p36.12	0.6057414159965727	1.3902510950483762e-100	1.3604115593497769e-98
GRID1	10q23.1-q23.2	0.6056429423525318	1.5266831471512724e-100	1.486663297662841e-98
NAALADL1	11q13.1	0.6049652012027078	2.905188686281811e-100	2.815366427382277e-98
PLXDC1	17q12	0.6048879000364746	3.1260941893804813e-100	3.0148773768736756e-98
HLX	1q41	0.6044608588984323	4.684606501959919e-100	4.4963256664744484e-98
CTSG	14q12	0.6042949161161877	5.481063529669061e-100	5.235720685960064e-98
GIMAP7	7q36.1	0.6026596207688961	2.562845556316845e-99	2.4365252066216074e-97
MEF2C	5q14.3	0.6009408424951661	1.2841213423673176e-98	1.215069534334358e-96
LOXHD1	18q21.1	0.6007984357542243	1.4669088983291514e-98	1.3815113849991914e-96
TNFSF12	17p13.1	0.6005650872243734	1.824092655067881e-98	1.7098737691897988e-96
ANGPTL1	1q25.2	0.598247	1.5734809783357596e-97	1.4680943453681552e-95
FHL1	Xq26.3	0.5979793317588205	2.0165012192701308e-97	1.8727321508592044e-95
GDF10	10q11.22	0.5963742152488165	8.863738281519482e-97	8.193852070381605e-95
PDE1B	12q13.2	0.5959730204085032	1.2816547134274744e-96	1.1793575023557402e-94
LCN6	9q34.3	0.5941469741705413	6.821326836752337e-96	6.248210792020634e-94
TGFBR2	3p24.1	0.5939698859021222	8.017477667746509e-96	7.310481909772498e-94
MMP23B	1p36.33	0.5938720757647957	8.765466798236297e-96	7.956346786091408e-94
FGF18	5q35.1	0.5930628632513001	1.8312634541395572e-95	1.6547362563080864e-93
SLC35G2	3q22.3	0.5928712477387514	2.179645370253647e-95	1.960703413779738e-93
NRXN2	11q13.1	0.5927212884863567	2.497714215478704e-95	2.236792284040304e-93
RERGL	12p12.3	0.592632	2.707432246921666e-95	2.4138262610332718e-93
ABCG2	4q22.1	0.5926051015287243	2.775591587633699e-95	2.4636445684925665e-93
SGCA	17q21.33	0.5925766538903191	2.848194851424155e-95	2.5169510449149142e-93
KIF26A	14q32.33	0.591679	6.424272425742761e-95	5.652232669315779e-93
TCEAL7	Xq22.2	0.5912087294979933	9.828617736791059e-95	8.609697458516535e-93
VEGFC	4q34.3	0.5907050757404037	1.548465032133336e-94	1.3505308062867271e-92
CAPN11	6p21.1	0.5897833400843325	3.550421000670586e-94	3.083179449067184e-92
EHD2	19q13.33	0.5895815378055673	4.256232223430193e-94	3.680173206983175e-92
TNNT3	11p15.5	0.588664	9.692923102329213e-94	8.345065984237081e-92
TESC	12q24.22	0.5875979114010226	2.5125338182384252e-93	2.1539071963189235e-91
SYNPO	5q33.1	0.5874515713809687	2.8627732323910595e-93	2.443711959224028e-91
ASPA	17p13.2	0.5873345353941147	3.177548688779434e-93	2.700916385462519e-91
LDLRAD2	1p36.12	0.5866409435984045	5.891235729305814e-93	4.986421465395554e-91
COL15A1	9q22.33	0.5860559130401041	9.904946068035459e-93	8.348454543058458e-91
SLCO1C1	12p12.2	0.5849201945428778	2.7076207554513266e-92	2.2725888014373894e-90
MYOM3	1p36.11	0.5848906362453884	2.779273761172845e-92	2.3230096520469694e-90
MFRP	11q23.3	0.5843593953769516	4.44227328800787e-92	3.697593450516094e-90
GEM	8q22.1	0.5840467939336815	5.8516556408900325e-92	4.850587279184052e-90
GYPC	2q14.3	0.5839803935699714	6.20414778595626e-92	5.121613357460189e-90
GSN	9q33.2	0.5839690424621818	6.266488418072306e-92	5.151875314202068e-90
NKAPL	6p22.1	0.5839467615666584	6.390675867523922e-92	5.232528893980811e-90
TMEM132C	12q24.32	0.5833602559410899	1.0706584199192674e-91	8.730653619341668e-90
CDH6	5p13.3	0.5830880590897867	1.3598860646233857e-91	1.1044256864917052e-89
HYAL2	3p21.31	0.5829232638718845	1.5715541755967494e-91	1.2711845468738221e-89
TBXA2R	19p13.3	0.5826783213137495	1.948252879743004e-91	1.5695563360499863e-89
CCDC3	10p13	0.5798175855595635	2.3640339223049504e-90	1.8969008192574922e-88
PAMR1	11p13	0.5795018665943645	3.109074233825346e-90	2.484782037073165e-88
LTBP4	19q13.2	0.579293	3.725165125367427e-90	2.9653496990028014e-88
RCAN2	6p12.3	0.5776555250839199	1.5339869291687697e-89	1.216275802336977e-87
KCNJ8	12p12.1	0.5771766507505055	2.3168025844630185e-89	1.8297267655247302e-87
CARMN	5q32	0.5757105189417658	8.15245664745792e-89	6.41326589600023e-87
TNS2	12q13.13	0.5748882251891668	1.6463962896507307e-88	1.2901058425935024e-86
THBD	20p11.21	0.5746295410502157	2.0529692943144507e-88	1.602434398597194e-86
TDRD10	1q21.3	0.5743640728815681	2.5742776035693636e-88	2.0015507258760246e-86
RAPGEF3	12q13.11	0.5741241662732017	3.157827967660742e-88	2.4457926266901344e-86
GYPE	4q31.21	0.5741139976012627	3.1852819780911973e-88	2.45756755694267e-86
ENPP2	8q24.12	0.5737348440488841	4.3977369654340554e-88	3.380023123624795e-86
SHANK3	22q13.33	0.5727750051685568	9.931922752124125e-88	7.604365282733205e-86
KDR	4q12	0.572312	1.4696035889343607e-87	1.1209219769590599e-85
MAB21L1	13q13.3	0.5713870804394762	3.2104938485575423e-87	2.4394888864418293e-85
SLC1A7	1p32.3	0.5712811830725124	3.5103420259074208e-87	2.657262680743504e-85
GGTA1	9q33.2	0.5712152646862368	3.710909494635021e-87	2.798527987307463e-85
TFPI	2q32.1	0.5710668816371782	4.205129455862993e-87	3.159359433880586e-85
WNT9B	17q21.32	0.570531	6.60241064048075e-87	4.941953636121039e-85
PLCXD3	5p13.1	0.5700872139787746	9.584808649340085e-87	7.147630539247661e-85
LMOD1	1q32.1	0.5696642579051843	1.3667471770648146e-86	1.0154425322933402e-84
ID1	20q11.21	0.5678880705019882	6.031282597040535e-86	4.464484461130374e-84
CCL16	17q12	0.5678655770778946	6.145386586107891e-86	4.53222260725457e-84
GLI1	12q13.3	0.5675785096816331	7.805003651380856e-86	5.7351052471318675e-84
PDGFD	11q22.3	0.5670753360741962	1.1860696719930236e-85	8.683415189846734e-84
LTC4S	5q35.3	0.5665638396592704	1.8135631102012318e-85	1.3229118542049713e-83
ZNF423	16q12.1	0.5660390574207481	2.801625860857495e-85	2.036254158289904e-83
HYAL1	3p21.31	0.5657981671192757	3.419769815925035e-85	2.476555325178924e-83
MAP3K7CL	21q21.3	0.5642669815977949	1.2097868493666497e-84	8.729613020969422e-83
NGFR	17q21.33	0.5638135970936524	1.7564362716143364e-84	1.2628713838202004e-82
KL	13q13.1	0.5636589615493381	1.9943538722335394e-84	1.4288120956073143e-82
PLPP7	9q34.13	0.5629825058932214	3.4737720954244727e-84	2.4798529620717055e-82
ID3	1p36.12	0.5628996330314534	3.717816667764665e-84	2.6446596579914605e-82
FCER1A	1q23.2	0.5624762190923746	5.257884327781237e-84	3.726966770858361e-82
H19	11p15.5	0.5623587858505692	5.787884662296477e-84	4.0882030396361734e-82
SVEP1	9q31.3	0.5616	1.0758381129115784e-83	7.572390366668864e-82
OGN	9q22.31	0.5612120507624592	1.4754672266126772e-83	1.034890649155605e-81
HSPB2	11q23.1	0.5610402096560599	1.697048582870069e-83	1.1861600896297417e-81
CAVIN1	17q21.2	0.5608616737086202	1.962405068886666e-83	1.3668696417314764e-81
CD200	3q13.2	0.5588442756581825	1.007103840170627e-82	6.990485478831411e-81
SSTR1	14q13	0.5587923874264702	1.0502163678759758e-82	7.264600117100716e-81
CFI	4q25	0.558683	1.1472911296319568e-82	7.908817890177681e-81
ABCA9	17q24.2	0.558518	1.3109518325874774e-82	9.00605950743315e-81
ABCA6	17q24.2-q24.3	0.558465	1.3679253962038143e-82	9.365386842269117e-81
PDE7B	6q23.3	0.5567142401492672	5.594270907554758e-82	3.817043347127498e-80
THBS4	5q14.1	0.556238	8.19262225024549e-82	5.570983130166933e-80
RUNDC3B	7q21.12	0.5561784803463179	8.594095529540033e-82	5.824241767654496e-80
MECOM	3q26.2	0.555897	1.0764980202531834e-81	7.270892352282444e-80
FABP4	8q21.13	0.555429	1.5645721979498481e-81	1.0531986003648978e-79
GIMAP5	7q36.1	0.55496	2.275623901943511e-81	1.5267229255179543e-79
ST6GALNAC3	1p31.1	0.5542583670180865	3.977992233820545e-81	2.659950807014671e-79
CDC42EP5	19q13.42	0.5532625041722804	8.772059585316034e-81	5.846096853203975e-79
PRND	20p13	0.5531981762039885	9.230944635892567e-81	6.131547993245195e-79
FGD5	3p25.1	0.5529786137797412	1.0984821999257121e-80	7.272459713039532e-79
TMEM100	17q22	0.5528125755502848	1.2528123045047654e-80	8.266912772488682e-79
PALD1	10q22.1	0.5518449509050536	2.6913470716106035e-80	1.770112205131433e-78
FRZB	2q32.1	0.5514356722856987	3.716248267934292e-80	2.436207197868036e-78
HBB	11p15.4	0.5512683503593327	4.2397380432311106e-80	2.7703304608213708e-78
MYOCD	17p12	0.5512549818100574	4.284601983815158e-80	2.7905557076406513e-78
PROS1	3q11.1	0.5510502478045183	5.0337858614226976e-80	3.267888167642049e-78
NGF	1p13.2	0.550359	8.666783539668311e-80	5.608247671153107e-78
CASP12	11q22.3	0.549191	2.1642240114026362e-79	1.3959592819529544e-77
EPAS1	2p21	0.5475004179535304	8.0845983505014e-79	5.1979821445851956e-77
PPARG	3p25.2	0.5472061111432044	1.0161950337243344e-78	6.512738778437747e-77
EXOC3L1	16q22.1	0.546531	1.716241393801772e-78	1.0964268267408774e-76
CADM3	1q23.2	0.5460602278589604	2.470216663997242e-78	1.5730967072947515e-76
CABP1	12q24.31	0.545732	3.1829581276260912e-78	2.020574051904411e-76
F2R	5q13.3	0.545015	5.536164350775474e-78	3.50332671534877e-76
MYO7B	2q14.3	0.5448016165491754	6.527198091947453e-78	4.117471500769368e-76
ST6GALNAC6	9q34.11	0.5444745201963687	8.396607148088184e-78	5.280123491869874e-76
PI16	6p21.2	0.5439101423948817	1.2958104804267574e-77	8.123111949175235e-76
ELN	7q11.23	0.5438644956318865	1.3420435874546308e-77	8.386727216305263e-76
GDF3	12p13.31	0.5437322520005126	1.4854644517268844e-77	9.254166739640154e-76
CLDN11	3q26.2	0.5429976693267738	2.6088303988047188e-77	1.6202209845208252e-75
EBF2	8p21.2	0.5429623156452819	2.6804135054185222e-77	1.659539966626406e-75
GJC2	1q42.13	0.5420901310590492	5.221331931463508e-77	3.222766724466399e-75
DACT3	19q13.32	0.5414815088466881	8.30520821876197e-77	5.110505425409973e-75
SFRP4	7p14.1	0.5410576945743064	1.1467521971193316e-76	7.034816230646419e-75
CH25H	10q23.31	0.5406932356103543	1.512882441615165e-76	9.25256761548787e-75
GSTM5	1p13.3	0.5405077168188736	1.7418163980710528e-76	1.0620315180943866e-74
TGFB1I1	16p11.2	0.5402139431503585	2.176865327670418e-76	1.3232702567596539e-74
CXCL12	10q11.21	0.539993	2.5743135465305212e-76	1.5601428925499171e-74
TGFB1	19q13.2	0.5397001175401717	3.2133721142741003e-76	1.9415736329017605e-74
ESRP1	8q22.1	-0.539466	3.835889352006714e-76	2.3107489609986392e-74
CCDC69	5q33.1	0.5382639519272648	9.509079685753461e-76	5.711141871144145e-74
MYOM1	18p11.31	0.5378592619517023	1.289730548117883e-75	7.722983520968576e-74
PDGFRB	5q32	0.5372060950842399	2.1074081086495427e-75	1.2581728172473163e-73
RFTN2	2q33.1	0.53651	3.552635127561325e-75	2.1147139661388778e-73
C1QTNF7	4p15.32	0.53645	3.7164064230237983e-75	2.2056542262087984e-73
ADH1C	4q23	0.5363351655461839	4.049187459551526e-75	2.3960678595458292e-73
PTH1R	3p21.31	0.5360984440398796	4.834073762554321e-75	2.8521035199070493e-73
CDO1	5q22.3	0.535749	6.278626458329298e-75	3.6935262977737746e-73
EGFL7	9q34.3	0.5357047019441019	6.488767693095397e-75	3.80598479308461e-73
GNG2	14q22.1	0.5355478741844802	7.295205365767369e-75	4.266525353856951e-73
VSIR	10q22.1	0.5354201589485597	8.0250707225769e-75	4.6797360085724605e-73
FAT4	4q28.1	0.5353848271428812	8.239521364218933e-75	4.7908637265574426e-73
DPT	1q24.2	0.5352477406484204	9.126976326102671e-75	5.2915359855959414e-73
CD1D	1q23.1	0.5352332322289508	9.226296342553561e-75	5.333703303505027e-73
DUSP1	5q35.1	0.5347325111152117	1.340022807168853e-74	7.724384342473331e-73
LOC728392	17p13.2	0.5344393633642607	1.6667813256369577e-74	9.58041071411959e-73
CBLN4	20q13.2	0.5338741013716036	2.537167234814319e-74	1.454159278010721e-72
LAYN	11q23.1	0.5336726381873582	2.9464510683303103e-74	1.6839261661169808e-72
TNS1	2q35	0.5335325088227907	3.269263812229762e-74	1.8631088657195747e-72
MCAM	11q23.3	0.5331438525126492	4.360808336403173e-74	2.478125077287469e-72
SCN2B	11q23.3	0.5328975248567415	5.2333639828430226e-74	2.9655729236110463e-72
NDUFA4L2	12q13.3	0.5317302714096906	1.2395325524520005e-73	7.004231831602008e-72
ALDH1A2	15q21.3	0.5313806481038563	1.6037585143306706e-73	9.036908931874509e-72
OLFML1	11p15.4	0.5313107679275867	1.688438474820073e-73	9.487416191846125e-72
CETP	16q13	0.5312539561635368	1.7605511085455113e-73	9.86498749648686e-72
TRPC6	11q22.1	0.5312237985786363	1.8000682497116592e-73	1.0058320080561526e-71
ADH1B	4q23	0.5311823778125271	1.8557871701153026e-73	1.034085850903138e-71
TPO	2p25.3	0.5311462176701218	1.9058311680617486e-73	1.0590297293994095e-71
AQP7	9p13.3	0.5306146755193442	2.81706070487705e-73	1.561056291155625e-71
THSD7B	2q22.1	0.5297255123067296	5.407736977994522e-73	2.988407817591463e-71
FAM167B	1p35.2	0.5296283447840588	5.806502711704528e-73	3.1999572636481547e-71
CCDC80	3q13.2	0.5290563128825716	8.82299525436593e-73	4.849021501440564e-71
BHLHE22	8q12.3	0.5288619717744185	1.0168756540668364e-72	5.573367655896376e-71
ARHGAP23	17q12	0.5285383252466882	1.287807447341523e-72	7.039078308902167e-71
FREM1	9p22.3	0.5284643027031157	1.359244338434519e-72	7.409359083966428e-71
F2RL2	5q13.3	0.5283896566738618	1.4352770584381639e-72	7.802617287877931e-71
CLIC5	6p21.1	0.5280188868259434	1.8804433832344427e-72	1.0195052504779168e-70
CTDSP1	2q35	0.5278652668217362	2.1029472445516309e-72	1.137065275625491e-70
COL18A1	21q22.3	0.5278470562249137	2.131003389153696e-72	1.1491378490973963e-70
CDA	1p36.12	0.5278315861663921	2.1551298129378832e-72	1.1590322800947435e-70
CLIC2	Xq28	0.5278005048548756	2.2044278195965027e-72	1.1823749214199423e-70
SHROOM4	Xp11.22	0.5270007893754629	3.9416188610714516e-72	2.1085033160824886e-70
CPZ	4p16.1	0.5268826461556108	4.2943927032097214e-72	2.291104192191144e-70
XPNPEP2	Xq26.1	0.526344	6.345493895985956e-72	3.376408688421174e-70
LINC01140	1p22.3	0.525712	1.0025729557971934e-71	5.3205326701829896e-70
MCTP1	5q15	0.5256958319166092	1.0140385173411945e-71	5.367180120808539e-70
TMEM178A	2p22.1	0.5251721079649925	1.479964452781815e-71	7.812654453369264e-70
SCN3B	11q24.1	0.5247001779684798	2.0795238671157905e-71	1.0948884192740881e-69
PCSK5	9q21.13	0.5245737950757876	2.2776230516482526e-71	1.19605022031581e-69
XPOT	12q14.2	-0.524431	2.5245049482138707e-71	1.3222341843647583e-69
IGFN1	1q32.1	0.5243494940986846	2.676555002661206e-71	1.3982211810777028e-69
MOCS1	6p21.2	0.5241993995099026	2.9816152051994963e-71	1.5535376887351143e-69
CUBN	10p13	0.5239563465108217	3.5506565242586867e-71	1.845237561570706e-69
SOD3	4p15.2	0.523735	4.16226744010692e-71	2.1574957325205378e-69
OLFML2A	9q33.3	0.5228094936279059	8.08003357157138e-71	4.1774606558175744e-69
CMA1	14q12	0.5225931483505534	9.432463580792164e-71	4.864144458372515e-69
CNN1	19p13.2	0.5223311265366571	1.1375290095694733e-70	5.850982546657342e-69
THSD7A	7p21.3	0.5221399660621424	1.3039413206444686e-70	6.6897859059151e-69
FAM107A	3p14.3-p14.2	0.5219981688549371	1.4428371777616303e-70	7.383498414769975e-69
ZNF366	5q13.1	0.5216179261041336	1.8923249084231297e-70	9.65904266233282e-69
FBLN5	14q32.12	0.5216078447029172	1.9059712225537116e-70	9.704005767621182e-69
STIL	1p33	-0.521604	1.9112608109303656e-70	9.706301738547628e-69
AOC4P	17q21.31	0.5214184133763405	2.1813938371005375e-70	1.1050192013191106e-68
LTBP2	14q24.3	0.5209109399655668	3.1302897666430906e-70	1.5817030911551738e-68
HBA2	16p13.3	0.5208390088872457	3.2945462189995326e-70	1.660517516410317e-68
PHLDB1	11q23.3	0.520762	3.4789048337479665e-70	1.749043382581058e-68
JCAD	10p11.23	0.520645	3.7824090882112846e-70	1.8968781577379593e-68
GPRASP1	Xq22.1	0.5203142476603208	4.7826829391397244e-70	2.3925341585821164e-68
MEDAG	13q12.3	0.5196206387686841	7.819856019893732e-70	3.90214705868329e-68
DLC1	8p22	0.5195580716838343	8.174020714068049e-70	4.0687557202036e-68
ABI3	17q21.32	0.5195532607175231	8.201905389056731e-70	4.0725302501108424e-68
BMP6	6p24.3	0.5195145932740615	8.429490260926664e-70	4.1751993736836765e-68
GIMAP4	7q36.1	0.519069	1.1552224585215275e-69	5.707823280281242e-68
CENPE	4q24	-0.518663	1.538344787461934e-69	7.582112146556854e-68
RASGRP2	11q13.1	0.5181727799219457	2.1743706696374316e-69	1.0690655792384038e-67
GFRA2	8p21.3	0.5181307792335568	2.2396773186934026e-69	1.0984823230559817e-67
LZTS1	8p21.3	0.5178662923204111	2.698205314318394e-69	1.3201463074445606e-67
DKK2	4q25	0.5178572505338243	2.71543264325083e-69	1.3253425504528381e-67
C3ORF36	3q22.1	0.5173383418829706	3.9113626282107665e-69	1.9044158815997082e-67
GMFG	19q13.2	0.5173260532614573	3.9452819582273247e-69	1.9162798082818432e-67
ABCA10	17q24.3	0.5171301736148971	4.5272185549198006e-69	2.1936232901374684e-67
REM1	20q11.21	0.5161742366586914	8.848769550672484e-69	4.2772606550961455e-67
TMEM233	12q24.23	0.5158764335022515	1.0898457491017522e-68	5.2436216956235345e-67
C1ORF54	1q21.2	0.515876	1.09002504839233e-68	5.2436216956235345e-67
PTPRM	18p11.23	0.5157030204424103	1.230303221442548e-68	5.904278139267347e-67
HTR2B	2q37.1	0.5155132040172529	1.4047673659608077e-68	6.725449489540287e-67
FIGNL2	12q13.13	0.5153697346197422	1.5527815026656193e-68	7.416380224636267e-67
ABI3BP	3q12.2	0.5152622822208573	1.6737123300603175e-68	7.974980841095003e-67
NR2F1	5q15	0.51512	1.8487925043551993e-68	8.788335933024952e-67
F2RL3	19p13.11	0.5144220558743923	3.005833579476807e-68	1.4254615036478663e-66
ST6GALNAC1	17q25.1	0.5137475289903498	4.8038359184782034e-68	2.2727582199215274e-66
ABCB5	7p21.1	0.5134378759473506	5.95541327858541e-68	2.8109550674923134e-66
FLRT2	14q31.3	0.5134015436345778	6.107387765742665e-68	2.875920154478823e-66
PLD4	14q32.33	0.5133819816071121	6.190805925083175e-68	2.9083739310812294e-66
TMEM240	1p36.33	0.5131397295095272	7.322796186656906e-68	3.432132979073307e-66
DBX2	12q12	0.5130780461837814	7.642531968011865e-68	3.573640822338415e-66
HOXA7	7p15.2	0.5123197793999567	1.2914762051426844e-67	6.024886668642383e-66
STAB1	3p21.1	0.5123105543339134	1.2997352037168355e-67	6.049347607090422e-66
SYNE3	14q32.13	0.5114161460326014	2.409166578955834e-67	1.1187009623577321e-65
PRSS35	6q14.2	0.5112243165616646	2.7494467262244548e-67	1.2737621553825073e-65
PREX2	8q13.2	0.5109503702322585	3.3198807621670184e-67	1.5344886656467833e-65
CPXM1	20p13	0.5104792993030831	4.589253590830564e-67	2.116331655909451e-65
RAB3C	5q11.2	0.5102844943328967	5.2460089118808886e-67	2.413645384686482e-65
MSX1	4p16.2	0.5102508812320757	5.368438434808725e-67	2.4643220824316484e-65
POLQ	3q13.33	-0.509983	6.453252887981952e-67	2.9555308888794053e-65
HOXA4	7p15.2	0.5097688714686512	7.47129810111968e-67	3.4139917974592432e-65
KANK2	19p13.2	0.5095442884868284	8.713667141363658e-67	3.972640064903523e-65
GAS6	13q34	0.5095007458404802	8.977335944428653e-67	4.080570476838748e-65
PCDHB15	5q31.3	0.5094985099471533	8.991087491339613e-67	4.080570476838748e-65
ANGPT4	20p13	0.5091434545504224	1.1463308052519436e-66	5.190834300982842e-65
LCN10	9q34.3	0.5085984207469572	1.663466327289215e-66	7.515570839058931e-65
PLIN1	15q26.1	0.5084322892475845	1.8631367523638254e-66	8.398769270206367e-65
ATAD2	8q24.13	-0.508367	1.9479605983352748e-66	8.761455067848792e-65
SLIT3	5q34-q35.1	0.5081586102510046	2.245362102792774e-66	1.00765019646584e-64
LIPE	19q13.2	0.5079409048010165	2.6043573888547494e-66	1.166147527241658e-64
CKAP2L	2q14.1	-0.507898	2.6812988616193754e-66	1.1979255047680329e-64
LAMP5	20p12.2	0.5077819144290825	2.902103244880077e-66	1.2936931353843187e-64
KIF23	15q23	-0.507377	3.8230180297731964e-66	1.7004377312028897e-64
KIF14	1q32.1	-0.50712	4.5506854125607696e-66	2.0196183490258638e-64
PDK4	7q21.3	0.5070746023454337	4.6941729583742605e-66	2.0786999899555774e-64
LOXL1	15q24.1	0.5065813026702407	6.560307773371053e-66	2.898673434665712e-64
SFRP2	4q31.3	0.5061184869265253	8.976147151435621e-66	3.957395865006561e-64
CKAP5	11p11.2	-0.506007	9.677317618742402e-66	4.2571708647362406e-64
CA4	17q23.1	0.5059846279623047	9.827290891043408e-66	4.313686111035684e-64
SYPL2	1p13.3	0.5058647594068553	1.0657387441492e-65	4.667842621753919e-64
MAP1LC3C	1q43	0.5056859704259056	1.2026860101653121e-65	5.256183303685438e-64
MMP19	12q13.2	0.5049201889745616	2.01684322401118e-65	8.795190233405276e-64
ANK2	4q25-q26	0.5046611509813185	2.401543717373154e-65	1.0450101295120493e-63
JPH4	14q11.2	0.5043496446973373	2.9619627036817663e-65	1.2860816414687497e-63
PGM5-AS1	9q21.11	0.5041511740686443	3.3850590379349983e-65	1.4666152116841483e-63
HSD17B11	4q22.1	0.5038004614549098	4.284890224446196e-65	1.8524762478963511e-63
XPO1	2p15	-0.503756	4.415982384947822e-65	1.905045304130179e-63
ECRG4	2q12.2	0.5037141207612487	4.540716405721481e-65	1.954651740317015e-63
LAMA2	6q22.33	0.503487	5.288168124962472e-65	2.271534316632702e-63
ALDH1A1	9q21.13	0.502854	8.082967957106693e-65	3.4646225901615444e-63
APOLD1	12p13.1	0.5027555363913124	8.634735386559839e-65	3.6932365000936116e-63
ZFP36	19q13.2	0.5023722746077345	1.115836425041449e-64	4.7624848268790353e-63
KCTD12	13q22.3	0.5008060050170307	3.170952096400531e-64	1.3505159034775934e-62
NCAPG	4p15.31	-0.5005	3.8866867849724546e-64	1.6518418836132933e-62
LY6H	8q24.3	0.49960261168405473	7.048434215737539e-64	2.9892513819808673e-62
IFFO1	12p13.31	0.49922531590788366	9.048385373346527e-64	3.8293377761462307e-62
AKAP12	6q25.1	0.498636	1.3362068567609464e-63	5.643012536131492e-62
ADRA1D	20p13	0.49837865711979057	1.5830883853358909e-63	6.6715867667726835e-62
ASPM	1q31.3	-0.498314	1.6521766993825272e-63	6.948147712707232e-62
FEZ1	11q24.2	0.4982924219368795	1.6757552755611936e-63	7.0325629346773105e-62
LPAR6	13q14.2	0.49827466063525033	1.6955013333523022e-63	7.100575521304214e-62
GJA5	1q21.2	0.4980653784096126	1.9463560551854845e-63	8.134146347296003e-62
TSPAN18	11p11.2	0.4980468183098496	1.9703103086531883e-63	8.217136131306229e-62
GRK5	10q26.11	0.49802881720039116	1.9938232684226895e-63	8.297944971900238e-62
PLK4	4q28.1	-0.497925	2.134481484540578e-63	8.864947946145753e-62
KIF18A	11p14.1	-0.497416	2.984347373805512e-63	1.2369009983169125e-61
EFEMP2	11q13.1	0.4964702239763563	5.553946675022023e-63	2.297158150534882e-61
PROCR	20q11.22	0.4962160764615017	6.560435964165987e-63	2.707867190147525e-61
TBX15	1p12	0.4961921477893221	6.664072596268738e-63	2.7449958168614144e-61
IGFBP4	17q21.2	0.4961721871406668	6.751768398900756e-63	2.7754195508596145e-61
LYVE1	11p15.4	0.49614314497146494	6.881417790773124e-63	2.8229292614091794e-61
SIGLEC17P	19q13.41	0.49612360657702514	6.970031383127206e-63	2.8534455009292195e-61
PPP1R14A	19q13.1	0.49572610781108256	9.040804017996691e-63	3.693656386986021e-61
TOPBP1	3q22.1	-0.495514	1.0387401195031223e-62	4.235188373421267e-61
C6	5p13.1	0.4954232687924979	1.10198695115448e-62	4.483946904697539e-61
PCOLCE	7q22.1	0.4952535675736051	1.2311563427989347e-62	4.9993919507179414e-61
SCARA5	8p21.1	0.49513780427284204	1.3278059709035316e-62	5.3809672275403724e-61
TPSAB1	16p13.3	0.49511260734215845	1.3498230044696606e-62	5.4591631995285066e-61
DLL1	6q27	0.4951047920155406	1.3567255423634585e-62	5.470057035737891e-61
BUB1	2q13	-0.495103	1.357970291025658e-62	5.470057035737891e-61
HTRA1	10q26.13	0.4946418036678072	1.8349280825384742e-62	7.376484436016391e-61
ADH1A	4q23	0.49446733946364596	2.0557884459023376e-62	8.247823244960179e-61
P2RY14	3q25.1	0.4944578766225615	2.0684966871054052e-62	8.282244220226432e-61
TRARG1	17p13.3	0.49443514990917903	2.0993379827058518e-62	8.388988034477966e-61
ECT2	3q26.31	-0.494351	2.2173952933553927e-62	8.84313113016087e-61
YPEL4	11q12.1	0.49366926629539276	3.454661502730518e-62	1.3750101139836148e-60
FOLR2	11q13.4	0.4936632639318082	3.468156563349687e-62	1.377647933877123e-60
SEMA6B	19p13.3	0.4932448323256876	4.5504065977216994e-62	1.8039754219426344e-60
GNAI2	3p21.31	0.49297974001381345	5.403714054584112e-62	2.1380375529577375e-60
GLI2	2q14.2	0.49261664658468635	6.836319587510656e-62	2.6995387977453495e-60
PLPP3	1p32.2	0.49222399778950354	8.813073306563727e-62	3.473285865022954e-60
ADAMTSL1	9p22.2-p22.1	0.4922098165651204	8.894234256740133e-62	3.498398807651119e-60
SERPINF1	17p13.3	0.49182868542787134	1.137720962326488e-61	4.466278376569344e-60
PCDHGC3	5q31.3	0.4915668905510785	1.3471150607630803e-61	5.277954710724099e-60
ARHGEF40	14q11.2	0.4913353902664825	1.563977306519724e-61	6.115669545572254e-60
ACSM5	16p12.3	0.4912129611931354	1.692362872383686e-61	6.60482475097602e-60
DPEP1	16q24.3	0.49104171087535947	1.8897151524240872e-61	7.36071571992761e-60
CPA1	7q32.2	0.49099835421395394	1.9432109113309395e-61	7.55442071342997e-60
SLC17A7	19q13.33	0.49091513496584943	2.050148032994117e-61	7.954732986820501e-60
MCM10	10p13	-0.490676	2.3907332143603628e-61	9.258322061789359e-60
NR2F1-AS1	5q15	0.490611	2.4935104221236543e-61	9.637730070867149e-60
SPNS3	17p13.2	0.4905555069666035	2.5837546898099307e-61	9.967330591843695e-60
COL16A1	1p35.2	0.49011814896422784	3.421927784571233e-61	1.3175407170537223e-59
FAM83D	20q11.23	-0.490043	3.590030991730892e-61	1.379617273833749e-59
TNN	1q25.1	0.48975204213790324	4.327887692058722e-61	1.659149431520353e-59
VAMP5	2p11.2	0.48974985188575987	4.333969601777991e-61	1.659149431520353e-59
PRCD	17q25.1	0.4891641122594499	6.307061123046585e-61	2.409898021491705e-59
MIR100HG	11q24.1	0.4891360673056918	6.421265999810276e-61	2.448870645555022e-59
ADAMTSL2	9q34.2	0.4890931066005142	6.600212628770995e-61	2.512339000628959e-59
FMNL3	12q13.12	0.4887334084437001	8.306895022690922e-61	3.1559907983935584e-59
TAC1	7q21.3	0.48863452169959315	8.848643258779137e-61	3.355459050493563e-59
ARHGAP24	4q21.23-q21.3	0.4886220891170764	8.919195869529428e-61	3.375831493259629e-59
TPX2	20q11.21	-0.488314	1.0859120455565873e-60	4.102334394324885e-59
SRPK1	6p21.31	-0.4883	1.0957360586495562e-60	4.131666416637237e-59
TIMP4	3p25.2	0.48815039532534477	1.2052492696836817e-60	4.536078864888303e-59
TXNIP	1q21.1	0.48755119797104707	1.765537785956905e-60	6.632338574212644e-59
FZD4	11q14.2	0.48734466481603517	2.013489054530125e-60	7.549643071752208e-59
HASPIN	17p13.2	-0.487137	2.2974604650171308e-60	8.598331516463366e-59
PIK3IP1	22q12.2	0.48688048217306545	2.7044351323332123e-60	1.010260125784064e-58
TNMD	Xq22.1	0.48679646848116553	2.852631205140291e-60	1.0636390701694097e-58
CCL21	9p13.3	0.48658709752375595	3.2580467280300876e-60	1.212549487277988e-58
PALMD	1p21.2	0.4864302485883431	3.5988639621644417e-60	1.336911316315161e-58
MSH6	2p16.3	-0.486404	3.659866213785087e-60	1.3570594500652282e-58
RACGAP1	12q13.12	-0.486383	3.7077160286414733e-60	1.3722653788661983e-58
SOBP	6q21	0.4862169846112155	4.119822802164114e-60	1.5219824200996709e-58
C14ORF180	14q32.33	0.4861972205939605	4.1717436447077215e-60	1.5383304689859723e-58
CIDEC	3p25.3	0.48618403991805514	4.206731072735035e-60	1.548385785670914e-58
DEPDC1	1p31.3	-0.485698	5.723315838848058e-60	2.1027420462874e-58
PTGIR	19q13.32	0.4856683129418338	5.830976380642537e-60	2.1383800035775007e-58
SLC5A4	22q12.3	0.48565519707998567	5.879552386898495e-60	2.1522595051310914e-58
CSRNP1	3p22.2	0.4854527977682724	6.682275190064441e-60	2.4416473645299214e-58
LRRN3	7q31.1	0.4854201297765802	6.821685530730484e-60	2.488054759026427e-58
ST3GAL2	16q22.1	0.48534902956535547	7.135185916834681e-60	2.5976738564737518e-58
TGFB3	14q24.3	0.48525997407652643	7.54814565009093e-60	2.7430398866091312e-58
EMILIN1	2p23.3	0.48516161261852164	8.031935969481064e-60	2.913573879706874e-58
DYNLT5	1p31.3	0.4850779666551366	8.46753332026307e-60	3.0660418484562668e-58
MTBP	8q24.12	-0.484929	9.301742229180748e-60	3.362035119231816e-58
KIF15	3p21.31	-0.484804	1.0063695789277134e-59	3.630894559944233e-58
GAS7	17p13.1	0.4843549293719167	1.3358487252538936e-59	4.8109740446307196e-58
PPAT	4q12	-0.484185	1.4871539621697752e-59	5.346291842495643e-58
MCM4	8q11.21	-0.484135	1.5340818105504539e-59	5.50513079063365e-58
ARHGAP20	11q22.3-q23.1	0.4835268361205005	2.248769060528763e-59	8.05541202753696e-58
TWIST2	2q37.3	0.48328114240111053	2.623825897846613e-59	9.376205644372642e-58
KCNS2	8q22.2	0.4832793170300276	2.6268332862100823e-59	9.376205644372642e-58
CENPI	Xq22.1	-0.483041	3.0508871069856147e-59	1.0870478750645013e-57
ISCU	12q23.3	0.4829374719488874	3.254976093066527e-59	1.1577095820374915e-57
CFH	1q31.3	0.48275197649330975	3.65620765425023e-59	1.2981154963585772e-57
EXO1	1q43	-0.482222	5.0941410842914105e-59	1.805450002665825e-57
BHMT2	5q14.1	0.48173460444153904	6.908125388032722e-59	2.4440387175297423e-57
FOSB	19q13.32	0.48126169456582263	9.278782033185012e-59	3.2769783025649884e-57
SGO1	3p24.3	-0.481059	1.0529041930297123e-58	3.7088135564386294e-57
HEG1	3q21.2	0.48105740664227803	1.0538503126470682e-58	3.7088135564386294e-57
FGF7	15q21.2	0.4808584797586012	1.1928340885595177e-58	4.190587008144295e-57
ADAMTS9	3p14.1	0.4806780105857936	1.3346226140440469e-58	4.680512174427199e-57
BMPER	7p14.3	0.4805189458748007	1.473422848807316e-58	5.15826568011776e-57
CENPF	1q41	-0.480457	1.53116510876241e-58	5.351075275570373e-57
VSTM4	10q11.23	0.48017012634696316	1.8301069743613e-58	6.384686244467422e-57
TPSB2	16p13.3	0.4801259010136542	1.8810721973793184e-58	6.551095187400891e-57
RFPL4B	6q21	0.4800491936832692	1.9728394487281432e-58	6.858779781886752e-57
ZEB1	10p11.22	0.47929093013983254	3.1571568867894127e-58	1.0957191548269139e-56
ECM2	9q22.31	0.47921119600204914	3.316952110895098e-58	1.149189280562274e-56
SNCA	4q22.1	0.4787280713497405	4.4724518156738175e-58	1.5468514383175307e-56
FILIP1	6q14.1	0.47849524999211196	5.164475530044719e-58	1.7831218439362663e-56
ABCC9	12p12.1	0.4783525241689876	5.6403321770965154e-58	1.944073255542201e-56
HOXA2	7p15.2	0.4782402212325378	6.045206343412406e-58	2.0800487006664298e-56
GMPS	3q25.31	-0.478088	6.63913625107559e-58	2.280497828708499e-56
HSPB7	1p36.13	0.4779778686814715	7.107217608806288e-58	2.43710743987443e-56
HMMR	5q34	-0.477587	9.041701411776336e-58	3.09516263345108e-56
GPR85	7q31.1	0.47722387996456417	1.1307473928472968e-57	3.8641895571578826e-56
SOCS2	12q	0.47721159732537793	1.13932232949924e-57	3.8868717567610128e-56
CCDC152	5p12	0.4770060066482183	1.292841957050494e-57	4.403125578681309e-56
RAD54B	8q22.1	-0.476597	1.6624731763737563e-57	5.652408799670771e-56
ARHGAP11A	15q13.3	-0.476548	1.7126058400542835e-57	5.813007301436367e-56
RDH5	12q13.2	0.4765204778383848	1.7419983371183168e-57	5.902784905843486e-56
CBX7	22q13.1	0.47649799410254884	1.766199053716894e-57	5.974696967548211e-56
TTK	6q14.1	-0.476257	2.0472161822483731e-57	6.913662729949894e-56
PRR11	17q22	-0.476053	2.3205513844998212e-57	7.8235732391708255e-56
FLNC	7q32.1	0.4757629564907098	2.7712864183964895e-57	9.327517710240534e-56
CCDC8	19q13.32	0.47574063305274594	2.8094136865431514e-57	9.440006457630756e-56
GPX3	5q33.1	0.4756166017343183	3.0309528003541244e-57	1.0167376785134403e-55
SCN11A	3p22.2	0.47530863260599243	3.6590535751043985e-57	1.2253858884239438e-55
CFP	Xp11.23	0.4751633667566647	3.998702681240426e-57	1.336899596428049e-55
TOP2A	17q21.2	-0.475004	4.4072872421590965e-57	1.4710512824910394e-55
RGCC	13q14.11	0.4749740728296969	4.4887529285653266e-57	1.4957538828408714e-55
TACR1	2p12	0.474819	4.9353385551159485e-57	1.641838995284012e-55
LIMS3	2q13	0.47440634723721986	6.346222791904726e-57	2.1077024702915363e-55
CCR10	17q21.2	0.4741358392523053	7.482952587800457e-57	2.4811244448144984e-55
NEIL3	4q34.3	-0.473882	8.734633889899084e-57	2.8913656077784757e-55
AQP7P1	9q13	0.47355463306411366	1.0656218106278097e-56	3.521643084216452e-55
SLC9A9	3q24	0.4733851236895182	1.1812032738710854e-56	3.897193696357561e-55
TLL1	4q32.3	0.47333313518787506	1.2190898043007236e-56	4.0155897330496736e-55
CIDEA	18p11.21	0.4730781462297665	1.4231490125802666e-56	4.68006052333773e-55
GALNT15	3p25.1	0.47305913239842223	1.4396605883710944e-56	4.726610704210172e-55
CCNA2	4q27	-0.472391	2.158376409695798e-56	7.074678231780671e-55
ALDH1L1	3q21.3	0.472301	2.2793197844209097e-56	7.458915966636778e-55
TSPAN11	12p11.21	0.47217659437679826	2.457214419450625e-56	8.027967630973866e-55
MSH2	2p21-p16.3	-0.472074	2.6149305192507233e-56	8.529350604255205e-55
PLIN4	19p13.3	0.4719376453959762	2.839162951337818e-56	9.245715714908543e-55
PRC1	15q26.1	-0.471665	3.3483799137895765e-56	1.0886304873682157e-54
BUB1B	15q15.1	-0.471608	3.465432535899481e-56	1.1248637001641357e-54
CHRDL1	Xq23	0.47156437115584626	3.557227032918867e-56	1.1527944148683759e-54
GRM7	3p26.1	0.47127925597876374	4.22497806320041e-56	1.3669848378677456e-54
PTPN5	11p15.1	0.4709719961003398	5.084651857439753e-56	1.6424817433211182e-54
LEFTY2	1q42.12	0.4707257516290861	5.897470958595364e-56	1.9019817914698232e-54
NRP1	10p11.22	0.4704668000745624	6.891872218468299e-56	2.219116479975507e-54
SLC38A11	2q24.3	0.47042041304771787	7.086851495591303e-56	2.2782410416916915e-54
KNTC1	12q24.31	-0.470281	7.705546846323257e-56	2.4731723157959126e-54
ADRB2	5q32	0.47026851002792813	7.764558879245759e-56	2.4881318069915323e-54
TMEM37	2q14.2	0.47003626297106593	8.927303612246908e-56	2.856167630967671e-54
IGF2-AS	11p15.5	0.46978291048083753	1.0393886521741784e-55	3.320085408059557e-54
FANCB	Xp22.2	-0.469567	1.1827794162332243e-55	3.772107327446499e-54
GART	21q22.11	-0.469487	1.2413662742004704e-55	3.952667850866895e-54
CD36	7q21.11	0.46937910082059425	1.3241901295114703e-55	4.205228689408259e-54
EGR1	5q31.2	0.46937823473161583	1.3248776329541474e-55	4.205228689408259e-54
PTN	7q33	0.4693505458810645	1.3470451790665243e-55	4.268835117231355e-54
NRN1	6p25.1	0.469275	1.4096519778297037e-55	4.460192220073163e-54
CILP	15q22.31	0.46895759615598775	1.704438369769718e-55	5.384414755524495e-54
CLEC11A	19q13.33	0.4689341683643237	1.7285034228238508e-55	5.45185199085636e-54
DDIAS	11q14.1	-0.468918	1.7455284242420032e-55	5.496907408209511e-54
CLSPN	1p34.3	-0.468762	1.9162151640054014e-55	6.0249649200546e-54
NKAIN2	6q22.31	0.46770751404495015	3.596010427042256e-55	1.1288884063609962e-53
SSC5D	19q13.42	0.46770138510090176	3.6091698987541306e-55	1.1312491901407477e-53
CFD	19p13.3	0.46764962698201135	3.7222269163002064e-55	1.1648653968951973e-53
PCDHB18P	5q31.3	0.467636	3.752689977098909e-55	1.172569485056139e-53
CSE1L	20q13.13	-0.467474	4.1327309812095915e-55	1.289309229907689e-53
HSD17B13	4q22.1	0.46728704737944904	4.6193155587856454e-55	1.4388737594602492e-53
FAM180B	11p11.2	0.46699667778305703	5.490290361883169e-55	1.707522862936068e-53
CHEK1	11q24.2	-0.466885	5.865427732234125e-55	1.8213696642200702e-53
LRFN5	14q21.1	0.4668796596802489	5.885817669326508e-55	1.8228482489538747e-53
CLDN15	7q22.1	0.46687893217868587	5.888363236899854e-55	1.8228482489538747e-53
LBH	2p23.1	0.4668655649968541	5.935331079933647e-55	1.8345568792522182e-53
RCBTB2	13q14.2	0.466857	5.9668569751486965e-55	1.8414638603305052e-53
DOCK6	19p13.2	0.46659658406372534	6.963734586020272e-55	2.143310228155338e-53
SH3TC1	4p16.1	0.46659596559759037	6.96629246638724e-55	2.143310228155338e-53
IL17B	5q32	0.466389	7.876292385628489e-55	2.4195777221394717e-53
ANKRD29	18q11.2	0.46620209804271945	8.800512274392008e-55	2.699362021778344e-53
SKA1	18q21.1	-0.466148	9.088418591878499e-55	2.7834149153142395e-53
FOS	14q24.3	0.4661424725496783	9.117229466285619e-55	2.7879820593550233e-53
RAD51AP1	12p13.32	-0.465784	1.1277075202367614e-54	3.443198303797479e-53
SNCAIP	5q23.2	0.4653867732652576	1.4262966611100644e-54	4.348253954691169e-53
INAFM1	19q13.32	0.4652340126794204	1.5611222483839283e-54	4.752065599784765e-53
CLEC9A	12p13.2	0.46510182286432156	1.687973401754876e-54	5.130416127151941e-53
SRPX	Xp11.4	0.4650033404208514	1.789093611457999e-54	5.42953371344137e-53
DIAPH3	13q21.2	-0.464941	1.8556474801481454e-54	5.623004297850725e-53
MYOC	1q24.3	0.46466542179185766	2.1840848981651916e-54	6.608256871371606e-53
MAD2L1	4q27	-0.464596	2.2750996406906193e-54	6.873267890399673e-53
LRRC3B	3p24.1	0.46455564019624535	2.330208107598568e-54	7.0291691185604925e-53
NAP1L3	Xq21.32	0.46446374878783897	2.4599637101939608e-54	7.409440244217845e-53
FBLN7	2q13	0.46445808687133583	2.4681896089597058e-54	7.423070997860824e-53
ANLN	7p14.2	-0.464175	2.9159588124292e-54	8.756606852893676e-53
KIF4A	Xq13.1	-0.464148	2.962208644203658e-54	8.882198116999309e-53
KIF11	10q23.33	-0.464078	3.087338308936553e-54	9.243583056308546e-53
GPD1	12q13.12	0.4639872964851118	3.2571388664202247e-54	9.737437505274174e-53
BHLHE22-AS1	8q12.3	0.46392456482399336	3.379658141355382e-54	1.008868189220074e-52
CST3	20p11.21	0.4636603860472045	3.947933937932367e-54	1.1767541574282807e-52
FOXM1	12p13.33	-0.463349	4.7403231267929226e-54	1.4108439454520181e-52
ACTA2	10q23.31	0.46317757296997497	5.242938830326892e-54	1.5581237472052954e-52
IARS1	9q22.31	-0.463019	5.753469005647569e-54	1.7073163942794413e-52
TAGLN	11q23.3	0.4630004700293357	5.817263081591542e-54	1.723697155343077e-52
PENK	8q12.1	0.46286026572386973	6.315943948987343e-54	1.868699640364102e-52
CEP55	10q23.33	-0.462763	6.685546210911149e-54	1.9751407509702158e-52
LAMA4	6q21	0.4626809697548274	7.016053979909914e-54	2.069735924073425e-52
HOXA5	7p15.2	0.4625977129625243	7.366880186134767e-54	2.1700384219363202e-52
CAV2	7q31.2	0.46243759907209225	8.091325249486337e-54	2.379941121769735e-52
XPO5	6p21.1	-0.462018	1.0344534420902382e-53	3.0382336820395573e-52
FANCD2	3p25.3	-0.462008	1.0401285116826185e-53	3.0504353719814806e-52
ADIPOQ	3q27.3	0.46199467171509156	1.0485670038783427e-53	3.0706940288758473e-52
PAPLN	14q24.2	0.4618660204672813	1.1304823770035527e-53	3.3057545893135955e-52
MKI67	10q26.2	-0.46169	1.2528951618705045e-53	3.658380923889711e-52
ABCD4	14q24.3	0.46135734994765726	1.5215659939544173e-53	4.4364264300473276e-52
NCAPH	2q11.2	-0.461148	1.719170403983138e-53	5.005305994760777e-52
RFTN1	3p24.3	0.46114031182232323	1.7269405884823717e-53	5.020641768834257e-52
PCDH18	4q28.3	0.460978	1.8982575019917007e-53	5.510715700427426e-52
SCN3A	2q24.3	0.46096523830961234	1.9125086459277657e-53	5.544064080536268e-52
FGF14	13q33.1	0.4609548682582675	1.9241022252162405e-53	5.569623468663462e-52
SCG2	2q36.1	0.46079106059573577	2.1167864945113776e-53	6.118550011512713e-52
GPSM2	1p13.3	-0.460655	2.291593929595472e-53	6.614298450026644e-52
E2F7	12q21.2	-0.460589	2.3817298883636467e-53	6.864583557553844e-52
LUZP2	11p14.3	0.46044270141280563	2.592679770168143e-53	7.461858850727826e-52
CLEC2B	12p13.31	0.46012815522998024	3.1130397425681043e-53	8.946644303139852e-52
LHX6	9q33.2	0.46009228933268725	3.178608234217809e-53	9.12201447473666e-52
SYDE1	19p13.12	0.4600289846077608	3.2977073284167134e-53	9.450287001148467e-52
RBMS3	3p24.1	0.46002224462779745	3.3106461315362933e-53	9.473831868561774e-52
KPNA2	17q24.2	-0.459843	3.673089649734514e-53	1.0496036805366716e-51
TTC28	22q12.1	0.45970649829141214	3.9768593384755773e-53	1.1347908724014236e-51
THY1	11q23.3	0.45963966989561045	4.1341178580373886e-53	1.17798869648054e-51
MASP1	3q27.3	0.45927163778816954	5.117646522313031e-53	1.456170060107793e-51
KLRB1	12p13.31	0.45899263737188245	6.015337282040922e-53	1.7091737376450552e-51
HEPACAM	11q24.2	0.45894324276439297	6.18984375123574e-53	1.7562696697282737e-51
NUP155	5p13.2	-0.458938	6.209185856570427e-53	1.7592693260282877e-51
NEK2	1q32.3	-0.458812	6.679520749036545e-53	1.88837504180892e-51
GINS1	20p11.21	-0.458809	6.689593047778656e-53	1.88837504180892e-51
PCDHB12	5q31.3	0.45880818928051625	6.693093991655743e-53	1.88837504180892e-51
MXRA8	1p36.33	0.45872659466714444	7.016641457012846e-53	1.976879601512327e-51
ENTPD1	10q24.1	0.4586977370640917	7.134754504321937e-53	2.007337662786789e-51
ADGRD1	12q24.33	0.45861120001352845	7.500930346779785e-53	2.107404240285749e-51
DSCC1	8q24.12	-0.458287	9.047913977907604e-53	2.5384776838716996e-51
DCN	12q21.33	0.4581564964030032	9.754915616693036e-53	2.7330112747327136e-51
KCNIP1	5q35.1	0.4580724820675333	1.0239721651206538e-52	2.864837047743419e-51
OTOA	16p12.2	0.4578766615001001	1.1464702112496227e-52	3.2030908687559094e-51
P2RY8	Xp22.33 and Yp11.3	0.4576149911355366	1.3331843697568281e-52	3.7195658494189114e-51
CRISPLD2	16q24.1	0.4570629411899287	1.8320938524906327e-52	5.104417039022513e-51
OLFML3	1p13.2	0.4569057485082658	2.0054526367042812e-52	5.579664340123146e-51
FOXF1	16q24.1	0.45689964948933653	2.0124979753146486e-52	5.591510995126294e-51
JUNB	19p13.13	0.45688105552474173	2.034129193579905e-52	5.643794138756971e-51
SORBS3	8p21.3	0.4567433398665639	2.201701536511184e-52	6.100294588731264e-51
TMEM273	10q11.23	0.45641703460723704	2.6555585321181755e-52	7.347655745419393e-51
CRTAP	3p22.3	0.4564059726523591	2.672475646372731e-52	7.384278438875617e-51
MTIF2	2p16.1	-0.456295	2.8480569145928077e-52	7.858599959660485e-51
PUS7	7q22.3	-0.456132	3.126566238903872e-52	8.615236092364241e-51
NUP205	7q33	-0.455963	3.4452005837987044e-52	9.480209013854871e-51
KCNA6	12p13.32	0.4557952802619335	3.7932327788459215e-52	1.0423595827897149e-50
KLHL4	Xq21.31	0.4557837841499712	3.8182968998462675e-52	1.0478117073996733e-50
STING1	5q31.2	0.45571634842423586	3.968672953836081e-52	1.0875898832507076e-50
C1QTNF4	11p11.2	0.45537154848061245	4.834600217736631e-52	1.3230843160681693e-50
PRDM8	4q21.21	0.4551788005977163	5.398011126359603e-52	1.4752602615091777e-50
PDGFA	7p22.3	0.4551636406057233	5.444998874853799e-52	1.4860772439396898e-50
DMRT3	9p24.3	0.45480681356196073	6.676338047053785e-52	1.8196649622812354e-50
HPGDS	4q22.3	0.4545735065773451	7.627332701615071e-52	2.0760419809280641e-50
FBXO45	3q29	-0.454419	8.33234555348889e-52	2.264862490555381e-50
SEMA6D	15q21.1	0.4540560217489183	1.0244524207903394e-51	2.780854609073641e-50
HSPD1	2q33.1	-0.453457	1.440857925383836e-51	3.9058932409729393e-50
DKC1	Xq28	-0.453092	1.7722291796421937e-51	4.797694648262134e-50
ATAD5	17q11.2	-0.453044	1.821268165320706e-51	4.923805848562448e-50
ITM2B	13q14.2	0.45284472308610585	2.0395058993300808e-51	5.506391432107863e-50
SGO2	2q33.1	-0.452749	2.1530074470196512e-51	5.805017390754598e-50
SH2B3	12q24.12	0.4525818406321077	2.3673571335874156e-51	6.374387127485041e-50
LRRC2	3p21.31	0.45255065564924296	2.4095714097555526e-51	6.479356900763591e-50
RELN	7q22.1	0.452318	2.749628667987034e-51	7.383875646562236e-50
RPS6KA2	6q27	0.452262	2.8378335824717995e-51	7.610553698447098e-50
DHX9	1q25.3	-0.451828	3.6270125324607613e-51	9.71400152218463e-50
RAD21	8q24.11	-0.45147	4.44084878369542e-51	1.187779021345735e-49
FYN	6q21	0.4514455554821453	4.5023677801096014e-51	1.2026297958588363e-49
IHO1	3p21.31	0.4514267202535531	4.5505067446513675e-51	1.2138718789588622e-49
IL11RA	9p13.3	0.451238	5.061120518610487e-51	1.348287883178305e-49
DEPDC1B	5q12.1	-0.451056	5.609753176348702e-51	1.492462184582957e-49
SCN7A	2q24.3	0.45083689144030104	6.346756181879845e-51	1.6863036954769495e-49
SCN1B	19q13.11	0.45078993293590824	6.516931992131416e-51	1.729228250822172e-49
ADGRB3	6q12-q13	0.45064225266166685	7.082243000911069e-51	1.8767476168860774e-49
CCND2	12p13.32	0.45053242529766013	7.534021123255427e-51	1.993831975362848e-49
SV2B	15q26.1	0.450021	1.0047703973240104e-50	2.6555591792252502e-49
RILPL2	12q24.31	0.45000555932417174	1.013268570754874e-50	2.6744957275451016e-49
IGDCC4	15q22.31	0.449884	1.0846826122574918e-50	2.8592290672648208e-49
SKP2	5p13.2	-0.44961	1.2652568150024546e-50	3.330846680964467e-49
CDC25A	3p21.31	-0.449561	1.3007848182688095e-50	3.4198877397735673e-49
NCAPG2	7q36.3	-0.449335	1.4767002386334273e-50	3.877304553270491e-49
PAICS	4q12	-0.449276	1.5258341191293553e-50	4.001076134605865e-49
HAAO	2p21	0.44924910253395167	1.5492098904540123e-50	4.057069243147192e-49
SELENOI	2p23.3	-0.449192	1.5996225334294908e-50	4.1836281643540525e-49
C2CD4B	15q22.2	0.4491631229322524	1.6256922554586915e-50	4.246274302669447e-49
AGO2	8q24.3	-0.448996	1.7856031286904037e-50	4.655723842298958e-49
FAM72A	1q32.1	-0.448994	1.787092402078862e-50	4.655723842298958e-49
CCN1	1p22.3	0.4489646283781421	1.8168978563529169e-50	4.7272335925343074e-49
KIF21A	12q12	-0.448935	1.8470814714851057e-50	4.799540714765702e-49
LGALS12	11q12.3	0.44892979175726866	1.8526897473287406e-50	4.807885683236033e-49
DEPP1	10q11.21	0.44874	2.0600452705360897e-50	5.3390837373325535e-49
MYOM2	8p23.3	0.44861349485564855	2.2114667500930377e-50	5.724132000885979e-49
MAPK11	22q13.33	0.4484286778480434	2.452244344029909e-50	6.339178033664944e-49
ZNF300P1	5q33.1	0.44834108596294925	2.5752893257355176e-50	6.6486877573043095e-49
ZNF385D	3p24.3	0.4481410053512455	2.8798565991865216e-50	7.425440023095324e-49
FANCI	15q26.1	-0.447851	3.3863639950904735e-50	8.720213317267638e-49
NUDCD1	8q23.1	-0.44776	3.5613779031988584e-50	9.159133427970396e-49
TICRR	15q26.1	-0.44773	3.621709806719022e-50	9.302368594466527e-49
PLPPR4	1p21.3-p21.2	0.4476709808716422	3.7435531355845976e-50	9.603027608673532e-49
HOXD3	2q31.1	0.44766859148995786	3.748544118918597e-50	9.603549811686726e-49
SUV39H2	10p13	-0.447575	3.949509079355756e-50	1.010550409845363e-48
CCN3	8q24.12	0.4475707405940161	3.9587196094332223e-50	1.0116167562449738e-48
LURAP1	1p34.1	0.447554	3.994877788315797e-50	1.0195578681121487e-48
MSRB3	12q14.3	0.4475041843463894	4.108329224228578e-50	1.047180231741109e-48
HELLS	10q23.33	-0.447429	4.284223930665699e-50	1.0906285793039837e-48
ADAMTS10	19p13.2	0.4473863614588793	4.38708951431266e-50	1.1153994379862098e-48
PLK1	16p12.2	-0.447311	4.574785054011992e-50	1.1616479516896272e-48
CALHM2	10q24.33	0.44727739434527336	4.661598190664135e-50	1.1821954450660246e-48
VEGFD	Xp22.2	0.44711726274831454	5.096266456443159e-50	1.2907967817708306e-48
APOD	3q29	0.4471091193657259	5.119417116615853e-50	1.295025313484414e-48
PGAM5	12q24.33	-0.447	5.43947694851149e-50	1.374255763062223e-48
MAF	16q23.2	0.44672801553503505	6.328194999913527e-50	1.5967747383429603e-48
IL16	15q25.1	0.4466726970496111	6.525786437568656e-50	1.6445637680606437e-48
CD300LB	17q25.1	0.44644045415599454	7.424474976040952e-50	1.868694705387472e-48
WDHD1	14q22.2-q22.3	-0.446393	7.624740711361159e-50	1.9166954720539454e-48
C1QTNF1	17q25.3	0.44632052895184643	7.935658019559634e-50	1.9923566942724185e-48
AUNIP	1p36.11	-0.446193	8.515463551693499e-50	2.1352524855871447e-48
RASGRP4	19q13.2	0.446159	8.679064678083799e-50	2.1735585198796632e-48
LRPPRC	2p21	-0.44604	9.273094918594783e-50	2.319429975897897e-48
PALM	19p13.3	0.4458825596121255	1.0117914611808068e-49	2.5275886315425885e-48
SPNS2	17p13.2	0.4458492563726189	1.0306413333268622e-49	2.5714757644946336e-48
NLRP1	17p13	0.4458162504658968	1.0496672594495196e-49	2.6156925744791755e-48
PLSCR4	3q24	0.4457384958485172	1.095879313225022e-49	2.727461417282127e-48
SPDL1	5q35.1	-0.445734	1.098311557480502e-49	2.7301276137619417e-48
DIP2C-AS1	10p15.3	0.4456525584050918	1.1493103077718907e-49	2.853361976968333e-48
CDCA8	1p34.3	-0.445162	1.508071475389535e-49	3.7394207412007504e-48
C1QTNF2	5q33.3	0.4449119041321368	1.7313161224420504e-49	4.287679187183646e-48
SLC7A3	Xq13.1	0.4447895218476504	1.8524048945381697e-49	4.581904091792316e-48
ESPL1	12q13.13	-0.444651	1.9998341366995463e-49	4.940476943619815e-48
NOP53	19q13.33	0.44458792239259814	2.0704920629769706e-49	5.1087417937660553e-48
SMC4	3q25.33	-0.444569	2.0927969819417137e-49	5.157433348618032e-48
ARHGAP11B	15q13.2	-0.444439	2.2480562476328952e-49	5.53325255552342e-48
KERA	12q21.33	0.44441879354517333	2.2730063914339017e-49	5.587807378941675e-48
PLN	6q22.31	0.44426329306365914	2.4765204209266658e-49	6.080660911112473e-48
ANGPTL2	9q33.3	0.44417729834152203	2.596741646294282e-49	6.368048584922164e-48
HOXA9	7p15.2	0.4441551921252884	2.628572369455023e-49	6.438237085624879e-48
PRELID3B	20q13.32	-0.444132	2.6630392907517808e-49	6.51470343566838e-48
CIT	12q24.23	-0.444014	2.841425595254301e-49	6.942630626163371e-48
DLGAP5	14q22.3	-0.443814	3.171848624782952e-49	7.740545427390027e-48
PELI2	14q22.3	0.4436605100052114	3.451610048595186e-49	8.413037372396042e-48
RCVRN	17p13.1	0.4436379386990618	3.494740483761698e-49	8.507826954400443e-48
CES1	16q12.2	0.44348870450513544	3.793698854171104e-49	9.213870467785948e-48
CPA3	3q24	0.44348858571873123	3.793946663205979e-49	9.213870467785948e-48
CCNE2	8q22.1	-0.443381	4.0249815935200964e-49	9.763135521887925e-48
CD1C	1q23.1	0.4431907392289363	4.468743647113333e-49	1.0826448980808387e-47
EGR2	10q21.3	0.44315655258779946	4.553455266309643e-49	1.1018373056956747e-47
CENPO	2p23.3	-0.443106	4.682899993874e-49	1.1317948659893066e-47
NCAPD3	11q25	-0.443004	4.9521022133605734e-49	1.1954172129965476e-47
RRAD	16q22.1	0.44298152816751124	5.012803427184483e-49	1.208615826313951e-47
COL6A2	21q22.3	0.4429633271641362	5.063138730873825e-49	1.2192864698839007e-47
RSPO3	6q22.33	0.44289543569632833	5.255365840605492e-49	1.2640604168171004e-47
SASS6	1p21.2	-0.442819	5.479707481990619e-49	1.3164423004638541e-47
ETS2	21q22.2	0.4428111271452127	5.50420091690657e-49	1.320744861162031e-47
CKMT2	5q14.1	0.4427174409010345	5.794470330729405e-49	1.3887344663611931e-47
MRAP	21q22.11	0.44231653266931814	7.218481556904203e-49	1.7279563249582135e-47
MEG3	14q32.2	0.44231434817173587	7.22712387643735e-49	1.7279631103853782e-47
ORC1	1p32.3	-0.442264	7.427228734323154e-49	1.7736929572681245e-47
DNA2	10q21.3	-0.4422	7.695499784313822e-49	1.8355734325010142e-47
MAMDC2	9q21.12	0.4421077188454787	8.092846305838398e-49	1.9280581578992667e-47
SCARF2	22q11.21	0.44204808929179706	8.361317400752667e-49	1.9896563114958304e-47
ERCC6L	Xq13.1	-0.442006	8.558377267795857e-49	2.034135639715461e-47
NUF2	1q23.3	-0.44197	8.727492486153645e-49	2.0718757310324509e-47
AURKA	20q13.2	-0.441944	8.851422205129943e-49	2.0988124046679275e-47
MARCHF2	19p13.2	0.4418068324321438	9.540926264136187e-49	2.2596337763703887e-47
HHEX	10q23.33	0.4416052983403158	1.0652069306916801e-48	2.519817338405083e-47
NNMT	11q23.2	0.44159020833162177	1.0740265076898602e-48	2.537688073528692e-47
POP1	8q22.2	-0.441568	1.0872860769167561e-48	2.5659951415235445e-47
PINK1	1p36.12	0.4415206381468193	1.115635688436413e-48	2.629806334904165e-47
FAM72B	1p11.2	-0.441446	1.1617993367094531e-48	2.735410175398079e-47
RBL1	20q11.23	-0.441411	1.1842326715119749e-48	2.7849598347632145e-47
VASH1	14q24.3	0.44131942649939165	1.245213153271499e-48	2.924938624663498e-47
CDH13	16q23.3	0.44124987059706666	1.2933998144149875e-48	3.034573131832123e-47
RGS3	9q32	0.4410879411288782	1.4128802766176568e-48	3.3110255080549294e-47
CHL1	3p26.3	0.44091649262245264	1.5513545238857862e-48	3.631291919387266e-47
CCL19	9p13.3	0.44079546890071064	1.65714381177193e-48	3.8723007190457787e-47
MELK	9p13.2	-0.440794	1.658178622961278e-48	3.8723007190457787e-47
TRIP13	5p15.33	-0.440578	1.8656127991450785e-48	4.3516503198663113e-47
EHD4	15q15.1	0.4404085085351338	2.0459032452384163e-48	4.766645656153616e-47
TAF2	8q24.12	-0.440249	2.23161851222212e-48	5.193302477398576e-47
PNPT1	2p16.1	-0.440017	2.5310638597417707e-48	5.883330362273456e-47
MAGEL2	15q11.2	0.43997153754104157	2.5947558765949062e-48	6.024398482001599e-47
GLYAT	11q12.1	0.43984539907248704	2.778830579260795e-48	6.444316927164341e-47
KCNJ12	17p11.2	0.43978374624550914	2.873465924915729e-48	6.656088505058837e-47
PRELP	1q32.1	0.4397486774325222	2.928717574885183e-48	6.776248506597089e-47
KIF18B	17q21.31	-0.439739	2.943895202497176e-48	6.803518175356377e-47
SIPA1	11q13.1	0.43920475287621147	3.93409867931204e-48	9.081475202186367e-47
COPZ2	17q21.32	0.43916961209483213	4.009753215957748e-48	9.24547695541522e-47
CDK1	10q21.2	-0.439114	4.13231875533558e-48	9.517142850979533e-47
GAPT	5q11.2	0.4390845181250676	4.1989950131862305e-48	9.659614674829792e-47
CSDC2	22q13.2	0.43880805590652017	4.8772408154009535e-48	1.120703903286863e-46
LRP1	12q13.3	0.43875973947423713	5.006484988422785e-48	1.1490856849858244e-46
LSP1	11p15.5	0.4387519915222256	5.0275247246397195e-48	1.1525959540145458e-46
HGF	7q21.11	0.4386030918609362	5.4493740756583916e-48	1.2478817803391247e-46
SLC12A4	16q22.1	0.4383476403823654	6.256606663234453e-48	1.4311006803247789e-46
HEPN1	11q24.2	0.43831618361545754	6.363892939467266e-48	1.453982828766667e-46
CAMK1	3p25.3	0.4382748444592768	6.507668789305834e-48	1.4851403403125716e-46
PPM1M	3p21.2	0.438076	7.245509139914097e-48	1.6516467425758724e-46
ZBTB47	3p22.1	0.4379983341730086	7.555962303388411e-48	1.720460883155182e-46
TMEM91	19q13.2	0.43798262235204327	7.620328492104399e-48	1.733149541401522e-46
PPP1R16B	20q11.23	0.43784659100055723	8.200881297306462e-48	1.8630767703733593e-46
ETS1	11q24.3	0.4376619674933729	9.059715342568163e-48	2.0558584815827754e-46
ARL15	5q11.2	0.4374321852639837	1.0254421887864536e-47	2.3243356279159616e-46
XRCC2	7q36.1	-0.437426	1.0287566330048409e-47	2.3292164851102833e-46
IRAG1	11p15.4	0.43738587665416445	1.0513515305140982e-47	2.375754189014151e-46
LINC01366	5q35.1	0.4373852971960009	1.0516798204609002e-47	2.375754189014151e-46
VIM	10p13	0.4373739743719726	1.0581152092003543e-47	2.3876030479819017e-46
NNAT	20q11.23	0.436691	1.5277311892689947e-47	3.443403107498431e-46
CDC6	17q21.2	-0.436645	1.5661513209359823e-47	3.526037654093805e-46
MCM2	3q21.3	-0.4363	1.8851403593791194e-47	4.239452422549903e-46
CLEC10A	17p13.1	0.43612923906834594	2.0662187270040332e-47	4.6414723027660596e-46
CCNB2	15q22.2	-0.436086	2.1151576882390092e-47	4.7460920834535264e-46
MYL9	20q11.23	0.4359864755644343	2.2306631503387633e-47	4.999676290033027e-46
LPL	8p21.3	0.4358844622182077	2.356074089246786e-47	5.2748712310592104e-46
PDLIM2	8p21.3	0.43587287417860004	2.3707558729414303e-47	5.301824170702909e-46
LRRC18	10q11.23	0.4355413650667153	2.831545048759481e-47	6.325255420725522e-46
NUSAP1	15q14	-0.435301	3.220911825571793e-47	7.18704018030814e-46
KIF4B	5q33.2	-0.435275	3.2653341342447784e-47	7.278066970327807e-46
FAM72D	1q21.1	-0.435171	3.4514356787046265e-47	7.684328492210302e-46
KCNIP2	10q24.32	0.43470558430819956	4.427068081485292e-47	9.84556382645177e-46
FOXO1	13q14.11	0.43466059531061824	4.534700041419131e-47	1.0073763325677493e-45
TNFRSF1B	1p36.22	0.4345856217937358	4.71987457647477e-47	1.04735269916022e-45
PTGDS	9q34.3	0.4344821007738341	4.987967848569055e-47	1.1056202767104448e-45
KIF20A	5q31.2	-0.434433	5.121702866142791e-47	1.1340105904506002e-45
FBLN2	3p25.1	0.4341067614449548	6.093218601189654e-47	1.3476291636148232e-45
ZBTB16	11q23.2	0.4339303577455905	6.693627687614569e-47	1.4787904340699147e-45
KIF2C	1p34.1	-0.433774	7.274517178730187e-47	1.6053554962082238e-45
ELMO1	7p14.2-p14.1	0.4337601433343107	7.328607537219251e-47	1.6155150241386614e-45
HEY1	8q21.13	0.433695	7.586393923164959e-47	1.67050562128089e-45
KNL1	15q15.1	-0.433643	7.800158421383478e-47	1.715692740492901e-45
STAB2	12q23.3	0.43359221436459106	8.013659985067e-47	1.7607231029621468e-45
KLHL29	2p24.1	0.4334451103835667	8.665819452114525e-47	1.9019293020724e-45
CPXM2	10q26.13	0.4333400986872523	9.163374961640698e-47	2.0089322593498624e-45
NAA50	3q13.31	-0.433276	9.480227156491754e-47	2.0761283488998316e-45
PCDHB7	5q31.3	0.43316437512869677	1.0060246994548408e-46	2.2007475977169147e-45
CRY2	11p11.2	0.4331048451434278	1.0383444809240936e-46	2.2689749768341302e-45
CCNB1	5q13.2	-0.43256	1.38640603200337e-46	3.0262573451564314e-45
ACTL6A	3q26.33	-0.432428	1.4871006447317053e-46	3.242525971012827e-45
RASAL3	19p13.12	0.4321822416073512	1.6936534251012011e-46	3.688891173456036e-45
SLC14A1	18q12.3	0.43213859318988235	1.7332486076370153e-46	3.7710376430801006e-45
E2F8	11p15.1	-0.432108	1.7611821508764126e-46	3.8276613159892566e-45
EGFL8	6p21.32	0.4320992173328701	1.76975644481006e-46	3.842133580399329e-45
FANCA	16q24.3	-0.431872	1.9962272069339888e-46	4.329115434713061e-45
SKA3	13q12.11	-0.43183	2.0402099816339558e-46	4.419720543366863e-45
CCDC138	2q13	-0.431771	2.105075454817965e-46	4.5553197005014435e-45
CDCA2	8p21.2	-0.431706	2.1792309998519468e-46	4.7107083897661697e-45
ZFHX4-AS1	8q21.13	0.4316173602872729	2.2834805815763883e-46	4.9307449371821687e-45
AGMO	7p21.2	0.43147935951996597	2.456198890696352e-46	5.297994596491271e-45
KCNA1	12p13.32	0.4314519687679614	2.491993927164184e-46	5.3694305240508624e-45
RRM1	11p15.4	-0.431264	2.7520592104604977e-46	5.923423579596308e-45
PARPBP	12q23.2	-0.430813	3.491222694816042e-46	7.50631589046193e-45
TDGF1	3p21.31	0.43061028066739127	3.8846277551504495e-46	8.343215499819916e-45
TCF15	20p13	0.4302019890988616	4.815921124097432e-46	1.03323398662454e-44
GREM2	1q43	0.4301731179172256	4.889608526403e-46	1.0479225111073097e-44
CAVIN3	11p15.4	0.43005959188020604	5.190382829772981e-46	1.1111961533110565e-44
WDR86	7q36.1	0.42992625653130134	5.5671871941200974e-46	1.1905946174205668e-44
AJAP1	1p36.32	0.4298290920277018	5.858777012664619e-46	1.251619455527713e-44
TCF4	18q21.2	0.4298071964251466	5.9265525928034406e-46	1.2647515426769895e-44
FLT3LG	19q13.33	0.42943181697002186	7.217430588030363e-46	1.5385935982559945e-44
PCDHB5	5q31.3	0.42937173796356165	7.44851427675018e-46	1.5861698130744017e-44
NDC80	18p11.32	-0.429288	7.784086471287095e-46	1.6558724773490893e-44
UBE2T	1q32.1	-0.429158	8.32976783286558e-46	1.7700756644839355e-44
FBLN1	22q13.31	0.4291456919873245	8.385754024655512e-46	1.7800870448104718e-44
BOC	3q13.2	0.4288027163384223	1.003611979675635e-45	2.1281666292064736e-44
CDCA5	11q13.1	-0.428715	1.0506189409780161e-45	2.2254927091889127e-44
TRHDE-AS1	12q21.1	0.42857973442024494	1.1278307616077483e-45	2.386527961798674e-44
HJURP	2q37.1	-0.428537	1.1536081580502174e-45	2.4385015437815975e-44
TTF2	1p13.1	-0.42838	1.2517413012308911e-45	2.6431505792307025e-44
SLC16A12	10q23.31	0.4282541191717679	1.3371490887276603e-45	2.8205268895769573e-44
GPAT2	2q11.2	0.42815466330295915	1.408467028770284e-45	2.967841239194527e-44
VWCE	11q12.2	0.42812396173123707	1.4312366417086698e-45	3.0126555123479453e-44
CIP2A	3q13.13	-0.428113	1.4396610433086674e-45	3.0272117954687493e-44
CCN2	6q23.2	0.427736	1.7522632047026375e-45	3.680670145165959e-44
PPM1F	22q11.22	0.4277234874663373	1.7639842408631507e-45	3.7014146309325106e-44
LIX1L	1q21.1	0.42771110519077793	1.775414182593422e-45	3.721505590681719e-44
SYT11	1q22	0.4275817194991596	1.8993400626615353e-45	3.97711499551048e-44
USP1	1p31.3	-0.427542	1.9387412545346785e-45	4.055385773301945e-44
PFDN5	12q13.13	0.42746796404900095	2.0153725621224844e-45	4.2112889162684415e-44
MCM8	20p12.3	-0.427229	2.281969533421527e-45	4.76340362543557e-44
MMP2	16q12.2	0.42714082243541046	2.389795293482586e-45	4.983294551690299e-44
ADAMTS1	21q21.3	0.4270230103999186	2.5409258883761827e-45	5.292935962702619e-44
NOLC1	10q24.32	-0.426972	2.6090473416006726e-45	5.429200173496836e-44
CCDC102B	18q22.1	0.42658165033126905	3.1964455369589163e-45	6.644631862320815e-44
COL4A2	13q34	0.4264260962482063	3.4654680729175035e-45	7.196406784961193e-44
MS4A2	11q12.1	0.42637941367602605	3.550507121578181e-45	7.365374649313166e-44
POLR2D	2q14.3	-0.426273	3.751585417908629e-45	7.774463169756931e-44
TRHDE	12q21.1	0.42615597690182494	3.987126351301047e-45	8.254051043044272e-44
BGN	Xq28	0.42614940275486735	4.0007502691476446e-45	8.273716535989872e-44
PRMT3	11p15.1	-0.426054	4.20330163331024e-45	8.683648894356686e-44
NRROS	3q29	0.4259182153477985	4.5104234450322953e-45	9.308548797052248e-44
TIMP1	Xp11.3	0.4257915923786656	4.8163992725159013e-45	9.929801583419217e-44
LRCH2	Xq23	0.42578823485654715	4.824787131122655e-45	9.936881914817294e-44
ERVFRD-1	6p24.2	0.42575029546331483	4.920582919453251e-45	1.0123783934793047e-43
LEPR	1p31.3	0.4254163791622896	5.849498698285695e-45	1.202263769340277e-43
COL17A1	10q25.1	0.42531469389336035	6.16555576309899e-45	1.265926802535985e-43
SPRY2	13q31.1	0.4252887359386509	6.248920236122964e-45	1.2817314921945467e-43
KIF20B	10q23.31	-0.425035	7.123317811957651e-45	1.4595889204072574e-43
SERPING1	11q12.1	0.4248903487871641	7.678186988522286e-45	1.571677867242419e-43
PDGFRL	8p22	0.42481892829597506	7.966778519889878e-45	1.6290884516716713e-43
ANGPTL8	19p13.2	0.4246698770577229	8.604225951349265e-45	1.7576453419966014e-43
SHISA3	4p13	0.42464271789859526	8.725719139506659e-45	1.78065031473554e-43
CMTM3	16q22.1	0.42463425721138043	8.763914020140463e-45	1.786627187439204e-43
SPARC	5q33.1	0.42456809332690243	9.068388703471292e-45	1.846821090270397e-43
CPED1	7q31.31	0.42451235193429154	9.333040785109945e-45	1.8987910562809887e-43
PRKDC	8q11.21	-0.424381	9.985588999676536e-45	2.02949255657053e-43
TPK1	7q35	0.4243257808511384	1.0275935036620936e-44	2.0863892392167607e-43
MSC	8q13.3	0.42427504039555664	1.0548346232580435e-44	2.139533118559793e-43
URB2	1q42.13	-0.424146	1.1272166103631188e-44	2.2840368892812284e-43
NCAPD2	12p13.31	-0.423991	1.221121277042519e-44	2.4718156223484287e-43
IL17D	13q12.11	0.4238984644114694	1.280724522226624e-44	2.5898522092606934e-43
ANGPTL7	1p36.22	0.4237500172837807	1.3824401512261693e-44	2.792724011439774e-43
TRIM63	1p36.11	0.42374544810428394	1.3856950884973096e-44	2.796483247007649e-43
LIN9	1q42.12	-0.423492	1.5789788768623235e-44	3.183348368829971e-43
GTPBP4	10p15.3	-0.423409	1.6477751639148023e-44	3.3187118261175638e-43
NAA25	12q24.13	-0.42332	1.7244841853350454e-44	3.4697244491294897e-43
EPB41L4A-DT	5q22.2	0.4231561698263088	1.876100762288291e-44	3.77100012940913e-43
NAA15	4q31.1	-0.422912	2.127111812663259e-44	4.271257553756254e-43
TIMELESS	12q13.3	-0.422846	2.199979376452643e-44	4.4131586291640025e-43
SPAG5	17q11.2	-0.422617	2.4736909546274553e-44	4.95726678819448e-43
LPAR4	Xq21.1	0.4226128261146381	2.4794539031765986e-44	4.9638568161399764e-43
HAND2-AS1	4q34.1	0.4225520889398016	2.5578749412885825e-44	5.115749882577165e-43
TSHZ3	19q12	0.4222170931126546	3.036806883896557e-44	6.067564351689735e-43
LY86	6p25.1	0.4222047522958281	3.056056985173242e-44	6.096666702397826e-43
DTL	1q32.3	-0.422204	3.057450998311173e-44	6.096666702397826e-43
LRRTM2	5q31.2	0.42205639675417245	3.297181731008506e-44	6.568169366835217e-43
SERPINF2	17p13.3	0.42205049948402396	3.307147665291699e-44	6.5814863259674086e-43
UCHL5	1q31.2	-0.42182	3.7205498654189867e-44	7.396851367720998e-43
DCAF13	8q22.3	-0.421777	3.8046680308713717e-44	7.556598089037596e-43
SLIT2	4p15.31	0.4217571279199538	3.8425914797094386e-44	7.624370433528322e-43
CSGALNACT1	8p21.3	0.4217332366322401	3.889812574856061e-44	7.71043876004077e-43
RASL11A	13q12.2	0.42161041366998486	4.1418244572345116e-44	8.201875479972783e-43
PEAK3	19p13.3	0.4210760180386959	5.44101792064739e-44	1.0763986142819196e-42
GFAP	17q21.31	0.42091855703792624	5.895930741503017e-44	1.16524503127636e-42
ADAM23	2q33.3	0.4208868697160164	5.99194463030394e-44	1.1830552094871754e-42
SCN9A	2q24.3	0.42086978779835704	6.044346232138453e-44	1.192227978531931e-42
SMIM3	5q33.1	0.4208516855890995	6.100374639690757e-44	1.2020973995304183e-42
INPP1	2q32.2	0.42014327028617715	8.749475064527283e-44	1.7224187418490412e-42
ROBO3	11q24.2	0.4199026414018663	9.887766167187277e-44	1.9445940128801645e-42
RAD54L	1p34.1	-0.419857	1.0117489263130927e-43	1.9878240413164192e-42
SLC22A11	11q13.1	0.4198249343681134	1.0285891830556743e-43	2.0189333671327618e-42
LRRC17	7q22.1	0.419634	1.1335083570778723e-43	2.2226957617773334e-42
BLM	15q26.1	-0.419464	1.2357021653789213e-43	2.420721234130973e-42
PLEKHO2	15q22.31	0.4192198263897551	1.3982585045568871e-43	2.7364942050157223e-42
EEPD1	7p14.2	0.4191258236361224	1.466486583007138e-43	2.867224254885301e-42
NOL11	17q24.2	-0.419043	1.529622224896548e-43	2.987752856029674e-42
TSHZ2	20q13.2	0.4190050572515079	1.5590137104579647e-43	3.042199905815834e-42
EPRS1	1q41	-0.418972	1.5854518352061274e-43	3.090783655416416e-42
CENPA	2p23.3	-0.418912	1.6342851981355643e-43	3.18288942471839e-42
FLT1	13q12.3	0.41841806557029776	2.098213203072608e-43	4.082459442641757e-42
MXD4	4p16.3	0.41832212488314713	2.2024681031687163e-43	4.2811540842601214e-42
FCGRT	19q13.33	0.4181554248291062	2.3959947030886277e-43	4.652822240460588e-42
SNRK	3p22.1	0.4178983107401081	2.7280967092176984e-43	5.2926131515383974e-42
BRCA2	13q13.1	-0.417791	2.8799058263376885e-43	5.581730519452563e-42
DNM3	1q24.3	0.4175624791271423	3.231612439847819e-43	6.25734995592155e-42
STEAP4	7q21.12	0.4175030477082842	3.329877467318064e-43	6.439160567011637e-42
CEP112	17q24.1	0.41750182584523227	3.3319285486331404e-43	6.439160567011637e-42
MMP27	11q22.2	0.4174861237226224	3.3583988831037e-43	6.484069450920137e-42
CCT6A	7p11.2	-0.417381	3.5411109308250535e-43	6.830258199264478e-42
CEP85	1p36.11	-0.417279	3.727373805824814e-43	7.182624259831485e-42
CASP10	2q33.1	0.4170727319785659	4.135637126555848e-43	7.961696809857036e-42
TOMM70	3q12.2	-0.417042	4.200524245184578e-43	8.078860628801786e-42
KLRG1	12p13.31	0.4169004492882078	4.510076850092713e-43	8.665913947591937e-42
WBP1L	10q24.32	0.41670015309669317	4.9879086426684276e-43	9.574875346596044e-42
TCEAL5	Xq22.1	0.4166888073350938	5.0164321686305236e-43	9.620423451503661e-42
INTS13	12p11.23	-0.416642	5.136341604337273e-43	9.840975413849637e-42
CPE	4q32.3	0.41656585430999793	5.336124623064195e-43	1.0213994268956846e-41
POLR1B	2q14.1	-0.416479	5.575019931012142e-43	1.0661096264642857e-41
DTX1	12q24.13	0.41639693174303427	5.80858500206092e-43	1.1097163346794482e-41
HDAC7	12q13.11	0.41615894590949015	6.545498095367708e-43	1.2493120056429706e-41
GRIA1	5q33.2	0.4161366325723362	6.6191780782109956e-43	1.2621740708071537e-41
SAMD5	6q24.3	0.41584774222724163	7.650872069677404e-43	1.45751655952259e-41
JAG1	20p12.2	0.41578139022405924	7.909529308754687e-43	1.5053620297307307e-41
CST2	20p11.21	0.4156243734760313	8.55673601367893e-43	1.6269964401364865e-41
GPR17	2q14.3	0.41550925438203634	9.064412611972104e-43	1.7218950473121252e-41
ADAMTS8	11q24.3	0.41548324728932085	9.183184437824376e-43	1.7428068100544653e-41
VILL	3p22.2	0.415422	9.470067529068368e-43	1.7945491677775091e-41
RUNX1T1	8q21.3	0.41542101257295777	9.473716693302005e-43	1.7945491677775091e-41
DUSP6	12q21.33	0.41537051456775015	9.716152935143574e-43	1.8387361120658498e-41
ITGBL1	13q33.1	0.4149741345795218	1.1845908029153952e-42	2.2396693220059217e-41
RFC4	3q27.3	-0.414905	1.2261267668838285e-42	2.31601722633612e-41
CTPS1	1p34.2	-0.414808	1.287339460962944e-42	2.4293536770382556e-41
CDKN1C	11p15.4	0.41471818965837665	1.3461254463018569e-42	2.537901922257072e-41
KCNJ16	17q24.3	0.4146609724917744	1.3851281928747211e-42	2.608983244043841e-41
SPON2	4p16.3	0.4142120573262712	1.7327244171545324e-42	3.260642758735452e-41
RBP4	10q23.33	0.41403629455624374	1.891303488377344e-42	3.5557214598734323e-41
MASTL	10p12.1	-0.41403	1.8970117616878956e-42	3.563113852009287e-41
ADGRL3	4q13.1	0.41400898524214097	1.917204364975728e-42	3.597672550178962e-41
SRSF1	17q22	-0.414003	1.9232821984954054e-42	3.605704757179237e-41
PDLIM4	5q31.1	0.41364520577333125	2.297757645906377e-42	4.30373654312623e-41
ANKRD65	1p36.33	0.41345863339400785	2.521138829047672e-42	4.71772807002764e-41
ZNF367	9q22.32	-0.413202	2.8634946442439483e-42	5.353373957458863e-41
FXYD6	11q23.3	0.413122	2.980683191992599e-42	5.567272330667741e-41
GINS4	8p11.21	-0.413089	3.028706037215797e-42	5.65170633549292e-41
NBL1	1p36.13	0.4129994401912208	3.1670623021110474e-42	5.904393102262789e-41
C1QTNF6	22q12.3	0.4129135309994965	3.305006578927255e-42	6.155843265857078e-41
NEMP1	12q13.3	-0.412755	3.575216450639499e-42	6.652953803323594e-41
IRAG2	12p12.1	0.412716	3.644333065486163e-42	6.775284642599854e-41
FAM111B	11q12.1	-0.412631	3.802955942515577e-42	7.063638537672451e-41
FNDC4	2p23.3	0.4122310385411348	4.635282727531863e-42	8.601643988370876e-41
SNAI3	16q24.2	0.41217851801690064	4.7573706781694556e-42	8.820042126070174e-41
BTG2	1q32.1	0.4120240269107028	5.135320347509757e-42	9.511959941924813e-41
DBF4	7q21.12	-0.411824	5.668098576701084e-42	1.0489119690832447e-40
HDC	15q21.2	0.41181533113933466	5.6936295034711836e-42	1.0526655100426907e-40
MOB3C	1p33	0.41181273624111353	5.700937906469136e-42	1.0530461731470614e-40
PNMA8B	19q13.32	0.4117883343779396	5.770121920831882e-42	1.064844946935488e-40
NSG1	4p16.3	0.41171381798073864	5.9865932537132e-42	1.1037781311533712e-40
ACACB	12q24.11	0.4113589472628294	7.133397551436189e-42	1.314012441522589e-40
TMEM132E	17q12	0.41122233430530375	7.630874209379247e-42	1.4043608866068595e-40
MYL3	3p21.31	0.41088046655900085	9.031946888633087e-42	1.6606861098623257e-40
PBK	8p21.1	-0.410702	9.863767157024206e-42	1.8119704136438241e-40
ARMC1	8q13.1	-0.410698	9.882422256676755e-42	1.8137364178310677e-40
TASOR2	10p15.1	-0.410588	1.0432200986926603e-41	1.912888042026944e-40
CDC7	1p22.1	-0.410513	1.0824232855839109e-41	1.9829599186130826e-40
SPAAR	9p13.3	0.41049419326686987	1.0924340982028257e-41	1.99947335857196e-40
ARID5A	2q11.2	0.4104716132375286	1.1046410579720646e-41	2.0199726183153705e-40
HAND2	4q34.1	0.4104102133651175	1.1385236204745808e-41	2.080034956896183e-40
HCG22	6p21.33	0.4102834466991058	1.2117773576333384e-41	2.2118520285827815e-40
SHCBP1	16q11.2	-0.410238	1.2391507429980353e-41	2.2597603549582353e-40
CENPL	1q25.1	-0.410204	1.260163952385761e-41	2.2959935408590702e-40
PTCH2	1p34.1	0.41019651437294324	1.2646990507351612e-41	2.302165422663097e-40
FBXO5	6q25.2	-0.410156	1.290137098881586e-41	2.3463418135598016e-40
EZH2	7q36.1	-0.409578	1.7135896378828526e-41	3.1136420412980094e-40
NSD2	4p16.3	-0.409358	1.9084815871109007e-41	3.464628111985943e-40
ANKRD53	2p13.3	0.4093565027813779	1.9102455736507765e-41	3.4646949554642475e-40
VIP	6q25.2	0.4092231764965733	2.039244163985807e-41	3.695324112877623e-40
CENPN	16q23.2	-0.408844	2.455903418792818e-41	4.446337778067142e-40
TRIOBP	22q13.1	0.4088274315392564	2.4753258913337843e-41	4.477460539238568e-40
PRIM2	6p11.2	-0.408773	2.541612947596612e-41	4.593221236827751e-40
OLFML2B	1q23.3	0.40874304231847297	2.579673945660529e-41	4.65780912240776e-40
PLA2G2A	1p36.13	0.40865566348091714	2.692322707857385e-41	4.856833949606038e-40
CPNE5	6p21.2	0.40848727222055564	2.9233695051537726e-41	5.268894184490986e-40
ZWILCH	15q22.31	-0.408266	3.2569635908960145e-41	5.864873396173613e-40
PCK1	20q13.31	0.40824724685901803	3.287122519137923e-41	5.913872442502846e-40
SHF	15q21.1	0.4080804797205404	3.565977316923585e-41	6.4098122739683805e-40
WDR43	2p23.2	-0.407922	3.8520598525096965e-41	6.917844283020994e-40
DENND2A	7q34	0.40782775081260086	4.0339554045929877e-41	7.238027318080083e-40
FIGNL1	7p12.2	-0.407465	4.813661840133364e-41	8.629316935931659e-40
CCT5	5p15.2	-0.407434	4.886628447869e-41	8.752300595022512e-40
GLT8D2	12q23.3	0.40703956972043603	5.921734951075157e-41	1.0596788859818702e-39
ZNF575	19q13.31	0.4068978506909618	6.344220953336685e-41	1.13426980680868e-39
AKR1C3	10p15.1	0.40685250248657534	6.485631069886084e-41	1.1585196728576567e-39
LEP	7q32.1	0.40664372478781097	7.178115734193965e-41	1.2810765269388873e-39
NECAB1	8q21.3	0.40656240050884523	7.467303291045105e-41	1.3315031468299094e-39
PTPRN2	7q36.3	0.4065062094103198	7.673846927107204e-41	1.3671169569961857e-39
CSTF3	11p13	-0.406438	7.932917301638586e-41	1.4120170458817217e-39
COL6A1	21q22.3	0.4063365610750223	8.332476614500815e-41	1.4818216390681415e-39
GAS2L3	12q23.1	-0.406298	8.489688520714286e-41	1.5083406381998832e-39
LDB3	10q23.2	0.40629635194763347	8.496634701724167e-41	1.5083406381998832e-39
CLDN19	1p34.2	0.4061229004864236	9.242367690647133e-41	1.639274057244752e-39
PKDCC	2p21	0.4058823358710312	1.038534015164118e-40	1.8403703484268733e-39
CX3CR1	3p22.2	0.4058047976813346	1.078284179678799e-40	1.9091245052388977e-39
SERPINE1	7q22.1	0.4056714802033033	1.1501925061946334e-40	2.0346438866194306e-39
KLF9	9q21.12	0.4051918146611642	1.4505784006153172e-40	2.5637535432901553e-39
FES	15q26.1	0.40518620383431037	1.4545176120172667e-40	2.568452755023448e-39
G0S2	1q32.2	0.40513029138104234	1.4943572267792505e-40	2.6364824950916237e-39
JAML	11q23.3	0.40511287496071435	1.5069869704268148e-40	2.6564287018244203e-39
GZMM	19p13.3	0.40491882238629284	1.6550813973883498e-40	2.914919475997392e-39
GRHL2	8q22.3	-0.404897	1.672755293921298e-40	2.9434623856194066e-39
EML3	11q12.3	0.4047549656706117	1.791321474407095e-40	3.1493346868191344e-39
NLN	5q12.3	-0.40473	1.8127810472534307e-40	3.184272137294555e-39
HPSE2	10q24.2	0.40472698482797986	1.8156748317530248e-40	3.1865649278185194e-39
GPR20	8q24.3	0.40472056562919556	1.8213080323936752e-40	3.1936572665924064e-39
MIR99AHG	21q21.1	0.4047066131277207	1.8336120438656471e-40	3.212424244536671e-39
PRG4	1q31.1	0.4044454129746179	2.079801819995971e-40	3.6405606028899804e-39
FLJ44635	Xq13.1	0.4043502125449151	2.177468111421934e-40	3.8081961913795986e-39
PTGDR	14q22.1	0.40427426686757173	2.25863526532767e-40	3.946709357358281e-39
EME1	17q21.33	-0.403933	2.6614530685877216e-40	4.6465403442880496e-39
GPBAR1	2q35	0.403701	2.9763201023303664e-40	5.1917375002388825e-39
FZD10	12q24.33	0.4036710276802111	3.0195969024426857e-40	5.262651074109494e-39
ADRA2A	10q25.2	0.40356434070748387	3.1785140125531386e-40	5.534808254497913e-39
E2F5	8q21.2	-0.403444	3.3675984665167004e-40	5.8589787717541204e-39
CYP11A1	15q24.1	0.40331162720513686	3.5888541249327216e-40	6.238510723236602e-39
NUP107	12q15	-0.4033	3.6096524152226303e-40	6.269231813797918e-39
TBC1D31	8q24.13	-0.403203	3.780147615035017e-40	6.559667920207824e-39
EFNB2	13q33.3	0.40318195378640215	3.819408021453859e-40	6.622067840135213e-39
KCNMB1	5q35.1	0.4031503356167612	3.877818198943136e-40	6.717533080379907e-39
PTGIS	20q13.13	0.40309712348083837	3.978129223619379e-40	6.885355670906362e-39
PER1	17p13.1	0.4030802128961969	4.0105439176224575e-40	6.935475085129871e-39
SLC27A1	19p13.11	0.40285207884572377	4.474345910035633e-40	7.730868127072765e-39
ORC6	16q11.2	-0.402698	4.817628587579026e-40	8.316835582343826e-39
EVA1B	1p34.3	0.4026650849242168	4.893929141206695e-40	8.441291364798478e-39
FOXI2	10q26.2	0.402562	5.142727625895279e-40	8.862810667994785e-39
SMC2	9q31.1	-0.40251	5.271714584645406e-40	9.077304254762819e-39
BRIP1	17q23.2	-0.402453	5.417709488732231e-40	9.320690595537612e-39
LAMB1	7q31.1	0.40241161189250035	5.525679036561676e-40	9.498296612975768e-39
AK5	1p31.1	0.4019755534037738	6.8075162864378564e-40	1.169167608783762e-38
ELK3	12q23.1	0.4019533863522112	6.88003890816694e-40	1.1806123224792885e-38
HLTF	3q24	-0.401922	6.98477453600615e-40	1.1975604888229347e-38
KLK3	19q13.33	0.4019194653042703	6.9925040560947325e-40	1.1978619245538886e-38
DPEP2	16q22.1	0.40189863469784104	7.062470516677497e-40	1.2088153461139126e-38
SLC8A3	14q24.2	0.4018487442031483	7.23288291159286e-40	1.236927802272402e-38
SSX2IP	1p22.3	-0.401805	7.385377476272981e-40	1.2619307680922998e-38
FMOD	1q32.1	0.40171321206845495	7.716711427919512e-40	1.317423244630344e-38
COA7	1p32.3	-0.401661	7.911217957265988e-40	1.3494815665200316e-38
AZIN2	1p35.1	0.40154835219563595	8.34873327747095e-40	1.4229022051492543e-38
PIK3R6	17p13.1	0.4015314477202566	8.416375740307273e-40	1.4332130505141247e-38
TMPO	12q23.1	-0.401511	8.500813193247659e-40	1.4463639750343346e-38
INCENP	11q12.3	-0.4013	9.397276457852091e-40	1.5975369978348555e-38
PCDHGB7	5q31.3	0.40113082571211806	1.0188736024564332e-39	1.7306184983298942e-38
KNSTRN	15q15.1	-0.400946	1.112894837303887e-39	1.8887200030724174e-38
IQGAP3	1q22	-0.400923	1.125091334586481e-39	1.9078049173123256e-38
QSER1	11p13	-0.400631	1.2928417450891769e-39	2.1904058620345343e-38
GAB3	Xq28	0.4005663078724826	1.3331418018000706e-39	2.256778442540879e-38
CDH23	10q22.1	0.4004626425633161	1.40052985532026e-39	2.3688557249346053e-38
PATL1	11q12.1	-0.400454	1.4063880653655909e-39	2.376760285697873e-38
DCHS1	11p15.4	0.40029771304198014	1.51477876598914e-39	2.557783000483346e-38
TSLP	5q22.1	0.400253	1.547571249710781e-39	2.6109570453488875e-38
SMIM10	Xq26.3	0.40010442163862153	1.6604971541355775e-39	2.7991237741142594e-38
P4HA3	11q13.4	0.4000678207307817	1.6896174166735135e-39	2.84582077065245e-38
GSC	14q32.13	0.3999939529997363	1.7499407759111793e-39	2.9449506681860955e-38
PDLIM7	5q35.3	0.39984998698517255	1.8737204534300898e-39	3.1506146098749037e-38
ZEB2	2q22.3	0.3994186876543802	2.2989960106252847e-39	3.862467334434105e-38
TTI1	20q11.23	-0.39938	2.3412521006916525e-39	3.930168798315862e-38
JUN	1p32.1	0.3993499896239401	2.3750657612379316e-39	3.9835969206047583e-38
NEFL	8p21.2	0.3992876003633718	2.4463122660451984e-39	4.0996678410080766e-38
SGCG	13q12.12	0.3991944867210966	2.5566096492671494e-39	4.280934020392239e-38
ANKRD35	1q21.1	0.39908371633572864	2.6942681423074463e-39	4.50767464009069e-38
NDC1	1p32.3	-0.39903	2.7641681777664766e-39	4.62076780383296e-38
FAM91A1	8q24.13	-0.399008	2.792540517990862e-39	4.664309974262839e-38
CHST14	15q15.1	0.39880486520208286	3.0742516206319575e-39	5.130573004149506e-38
GPR153	1p36.31	0.3985708784275892	3.433816056674431e-39	5.725881138561021e-38
TRPC4	13q13.3	0.398503	3.5456715410664363e-39	5.907489295165508e-38
INPP5D	2q37.1	0.39850057242756726	3.549795768322228e-39	5.909452540460074e-38
DAB2	5p13.1	0.3982410364966518	4.01262334207681e-39	6.674396703321792e-38
RASA4	7q22.1	0.39812889390572315	4.230694809435653e-39	7.031295598780381e-38
FSTL1	3q13.33	0.39787779004524904	4.762584485268558e-39	7.908728872060206e-38
AOX1	2q33.1	0.3977670758187102	5.017704490380434e-39	8.325488178414516e-38
RARRES2	7q36.1	0.39759592946099054	5.4390188141168823e-39	9.01708408356898e-38
SYNPO2	4q26	0.3975642587706769	5.520748142081188e-39	9.145021282423505e-38
PURG	8p12	0.39751462137603744	5.651301686934853e-39	9.353557082501085e-38
GTSE1	22q13.31	-0.397102	6.862057482053141e-39	1.1348134632315417e-37
INTS8	8q22.1	-0.39693	7.441391003380806e-39	1.2296071130792336e-37
AVPR1A	12q14.2	0.3968743396112311	7.637084613529075e-39	1.2609046695258703e-37
NR4A1	12q13.13	0.3966856023571234	8.344933268008337e-39	1.3766394848375594e-37
E2F2	1p36.12	-0.396682	8.35992046120816e-39	1.377978672570548e-37
PABPC5	Xq21.31	0.3963671872643378	9.68971564766073e-39	1.5958595721845175e-37
SMOC2	6q27	0.39630306394684406	9.985500016791262e-39	1.6432250232718023e-37
SEMA5B	3q21.1	0.3962300233942785	1.0333349173672303e-38	1.699073642818577e-37
PHF6	Xq26.2	-0.395886	1.213973742484962e-38	1.9944564516173905e-37
CPSF6	12q15	-0.39588	1.2173146622072735e-38	1.998308684441727e-37
HOXD1	2q31.1	0.39580852830416297	1.2588849426267892e-38	2.0648595215938997e-37
NPR2	9p13.3	0.395736	1.302397167833554e-38	2.1344842472827686e-37
PRIM1	12q13.3	-0.395582	1.3999712227521365e-38	2.292524304359825e-37
PLK3	1p34.1	0.3953968765313096	1.526190864312384e-38	2.4971768954409805e-37
ZNF623	8q24.3	-0.395097	1.7559547070376153e-38	2.870778437096541e-37
GEN1	2p24.2	-0.39495	1.880376707732141e-38	3.0716902896666734e-37
CDH17	8q22.1	0.3947124030914685	2.1008307727682911e-38	3.429020773127089e-37
LY96	8q21.11	0.3946536111250804	2.1592174209379614e-38	3.521455403578496e-37
PIMREG	17p13.2	-0.394644	2.169339387496865e-38	3.535089204970521e-37
MED14	Xp11.4	-0.394516	2.3021167467821146e-38	3.748414118542956e-37
HOXD8	2q31.1	0.3943926052578599	2.438488567804826e-38	3.967240930264786e-37
CHAF1B	21q22.12-q22.13	-0.394267	2.5848409376531927e-38	4.201937537222288e-37
RGS13	1q31.2	0.39417480834277757	2.6987574531301707e-38	4.383568786217913e-37
EFNB1	Xq13.1	0.39397632141801864	2.959875085992649e-38	4.8038102123796555e-37
PM20D1	1q32.1	0.3939434421293826	3.0054871095236345e-38	4.8738942131806074e-37
TFRC	3q29	-0.393875	3.102662982541799e-38	5.027416755233319e-37
NAALAD2	11q14.3	0.39373736165944256	3.307693120021818e-38	5.355312670511515e-37
CASTOR1	22q12.2	0.39356943981693526	3.576094799565401e-38	5.781852454395895e-37
HSPA14	10p13	-0.393569	3.576908721787291e-38	5.781852454395895e-37
PRKCI	3q26.2	-0.393475	3.736983678389353e-38	6.035740144000839e-37
CCL23	17q12	0.3933670921138556	3.9283791907636895e-38	6.339765612769075e-37
ZNF695	1q44	-0.393349	3.961160933125969e-38	6.3875312153140636e-37
PCDHB4	5q31.3	0.3932658862686381	4.1172893399125337e-38	6.633961779810878e-37
CARD6	5p13.1	0.3932496305819224	4.1484613769036775e-38	6.678823051419564e-37
MTFR2	6q23.3	-0.393141	4.362930993297095e-38	7.018476000444245e-37
NES	1q23.1	0.3930766624464832	4.4950062446240355e-38	7.225146255381262e-37
CRTAC1	10q24.2	0.392881	4.92176759119395e-38	7.904776451509259e-37
CD63	12q13.2	0.392719	5.30499765503422e-38	8.513460236798916e-37
RECK	9p13.3	0.39271673944571867	5.310896911817305e-38	8.516114472506407e-37
ANTXR2	4q21.21	0.39250876373637567	5.847683501428089e-38	9.369371488709862e-37
DCLK3	3p22.2	0.3924930969395271	5.890235271040094e-38	9.430017520914947e-37
HLA-DPB1	6p21.32	0.3921243973645401	6.985323322405032e-38	1.117428914253947e-36
GADD45B	19p13.3	0.39195260833091267	7.562380035409143e-38	1.2087756455004575e-36
MEGF6	1p36.32	0.39178176491991823	8.183149852399449e-38	1.3069584875727146e-36
HSP90AA1	14q32.31	-0.391552	9.0978880009883e-38	1.4518984351616968e-36
CTSK	1q21.3	0.3913747404190132	9.873395198385684e-38	1.5744062613642036e-36
ADRA1A	8p21.2	0.3912753956037909	1.0336001540744853e-37	1.6468641056977103e-36
GLYCTK	3p21.2	0.39108370724786695	1.129026027773125e-37	1.7974811204070544e-36
PPP2R2B	5q32	0.39103065910419543	1.1569455026030919e-37	1.840470006520065e-36
SYT15	10q11.22	0.3909765205052589	1.1861453947940564e-37	1.885426039585481e-36
HOXA3	7p15.2	0.39096705359302186	1.191326029008294e-37	1.892161531425683e-36
GPR34	Xp11.4	0.3907578706384868	1.3117058659589662e-37	2.0817104170203215e-36
MN1	22q12.1	0.3904277794182482	1.5266688630507277e-37	2.4209468294701658e-36
MTHFD2	2p13.1	-0.390371	1.5667160049385022e-37	2.4824899730700123e-36
EMX2OS	10q26.11	0.39036800648154507	1.5691755037336097e-37	2.4844246728410583e-36
CALN1	7q11.22	0.3903014095140219	1.6179195184838331e-37	2.5595793013237928e-36
KIAA1614	1q25.3	0.39029536000956355	1.6224210619989812e-37	2.5646782114814473e-36
CDC45	22q11.21	-0.390263	1.6466894259346828e-37	2.600991329468483e-36
ESCO2	8p21.1	-0.390219	1.6802798539220547e-37	2.651960178574069e-36
NOSTRIN	2q24.3	0.39019561813639453	1.6984583697064335e-37	2.678543623923825e-36
TOR4A	9q34.3	0.39019103614994893	1.7020351267325084e-37	2.6820757770820202e-36
NANP	20p11.21	-0.390099	1.775770364229913e-37	2.7960717038031443e-36
LRP8	1p32.3	-0.390082	1.7895136657476436e-37	2.815501500776293e-36
STIP1	11q13.1	-0.390062	1.8057931279864013e-37	2.8388879425867715e-36
S1PR4	19p13.3	0.3898445621260807	1.9953124271009893e-37	3.1343748854851875e-36
ARHGAP15	2q22.2-q22.3	0.38969343242194715	2.1384588393144682e-37	3.3566106664044e-36
TM4SF18	3q25.1	0.3895842979942197	2.24812185482706e-37	3.525983143692793e-36
PKN3	9q34.11	0.38953874693935553	2.29552796882373e-37	3.597522738640939e-36
FFAR3	19q13.12	0.3894311791546912	2.411450714948135e-37	3.776245225750163e-36
RFWD3	16q23.1	-0.389221	2.6554678640692185e-37	4.155123662498325e-36
DES	2q35	0.38881283774084446	3.1997476701142506e-37	5.002879053974424e-36
PCNA	20p12.3	-0.388665	3.4239406024477464e-37	5.349240536222881e-36
SELE	1q24.2	0.3886503583075273	3.446273727808116e-37	5.37994171049267e-36
R3HDM1	2q21.3	-0.388438	3.797010463218867e-37	5.9228639107442044e-36
TNFRSF4	1p36.33	0.3881101568686448	4.40950109776643e-37	6.872928672975493e-36
MTDH	8q22.1	-0.387909	4.833187086141906e-37	7.527463738199273e-36
DHTKD1	10p14	-0.387905	4.842673363438889e-37	7.536386941084881e-36
CD79B	17q23.3	0.38776488043627133	5.160604322201635e-37	8.024939744446884e-36
CACNA2D3	3p21.1-p14.3	0.38772361644630327	5.258464767539045e-37	8.17078258999483e-36
TSPAN2	1p13.2	0.3877191583208586	5.26914713441578e-37	8.181044235013974e-36
PSMD12	17q24.2	-0.387652	5.432156089852437e-37	8.427614165695274e-36
DNAH9	17p12	0.38754068336414166	5.714958844393766e-37	8.859511160628976e-36
SNED1	2q37.3	0.3872587920523146	6.496510947821536e-37	1.0063321205660232e-35
TCF21	6q23.2	0.3871131428282952	6.940987956979559e-37	1.0743535371682868e-35
CDK2	12q13.2	-0.387085	7.029443592477854e-37	1.0872061562459965e-35
CKAP2	13q14.3	-0.386953	7.465492684850433e-37	1.1537579603859759e-35
MCM6	2q21.3	-0.386907	7.620378169579397e-37	1.1767881915455173e-35
ADH4	4q23	0.3868102540366875	7.964239179604895e-37	1.2289433687913398e-35
DKK3	11p15.3	0.38676215852249574	8.139953285064414e-37	1.2550919515633526e-35
HVCN1	12q24.11	0.38665910895489786	8.529495998706511e-37	1.3141450824428003e-35
CHORDC1	11q14.3	-0.386631	8.640395655083529e-37	1.3302097992400274e-35
TOX2	20q13.12	0.38661264879302365	8.711119383054304e-37	1.3400694388348877e-35
COL21A1	6p12.1	0.38657674116511836	8.854115257601045e-37	1.361023387490245e-35
CYB5R3	22q13.2	0.3863163079841333	9.963349590019476e-37	1.530358290779408e-35
SLC2A4	17p13.1	0.3863110452945067	9.98713062640599e-37	1.5328373402119675e-35
DCUN1D1	3q26.33	-0.386184	1.0577027129504244e-36	1.6221342830111248e-35
RBP7	1p36.22	0.38615990222407515	1.0694684704942183e-36	1.6389257080301007e-35
NOD1	7p14.3	0.38614385916219973	1.077264796096215e-36	1.649613115243517e-35
CYBRD1	2q31.1	0.3860840000912734	1.1068550929918095e-36	1.6936318203978414e-35
BABAM2-AS1	2p23.2	0.38606093249613166	1.1184722366058811e-36	1.710103130054419e-35
SHC2	19p13.3	0.3860333172118685	1.1325388796408063e-36	1.730291692733783e-35
EGR3	8p21.3	0.38580376580025516	1.2564708609281573e-36	1.9181739322845387e-35
C8ORF58	8p21.3	0.385714	1.308743917670421e-36	1.9964565010242315e-35
BIRC5	17q25.3	-0.385525	1.4252457370639813e-36	2.1725250368923606e-35
RTL3	Xq21.1	0.38518942546653395	1.6583407667500735e-36	2.525916156492519e-35
CACNA1G	17q21.33	0.3850868354860211	1.736900330861972e-36	2.643567574893107e-35
MMS22L	6q16.1	-0.384908	1.8823948525067933e-36	2.862838570226404e-35
RHOB	2p24.1	0.3848362335423831	1.9446744616529763e-36	2.955315886421114e-35
WDR12	2q33.2	-0.384719	2.0503481928854643e-36	3.113549186168237e-35
PGM5P2	9p11.2	0.38452304400653536	2.2393124347911943e-36	3.397927945681646e-35
CIRBP	19p13.3	0.38441111073063616	2.35502503261013e-36	3.570808930775451e-35
CNR1	6q15	0.3843111242082324	2.4633936438791858e-36	3.7323018501674063e-35
ISM1	20p12.1	0.38408175260884325	2.7310493108444827e-36	4.134705598153987e-35
LINC00475	9q22.31	0.3839614055720475	2.8828282746686502e-36	4.3612017488577016e-35
PHF20L1	8q24.22	-0.383539	3.484910794835285e-36	5.268071631077303e-35
TK2	16q21	0.3834446292749894	3.6355596291453496e-36	5.4916661265554e-35
OMD	9q22.31	0.38310633205173117	4.230863667928361e-36	6.386089178227458e-35
KLHL14	18q12.1	0.38303016308983573	4.377705048521413e-36	6.602764155890192e-35
CCN5	20q13.12	0.3829727896992932	4.491640550077163e-36	6.769519867358971e-35
BAZ1B	7q11.23	-0.382877	4.687775449857006e-36	7.059817982292157e-35
CNOT9	2q35	-0.382578	5.3590951330840146e-36	8.064774821430257e-35
CCNF	16p13.3	-0.382397	5.810548096614575e-36	8.737600810951152e-35
POLR2B	4q12	-0.382188	6.378782394000999e-36	9.584896990536331e-35
RAI2	Xp22.13	0.382097	6.644362701494502e-36	9.976490702992493e-35
OTUD6B	8q21.3	-0.382034	6.833113163634194e-36	1.025222513556484e-34
FMO2	1q24.3	0.38200152347994737	6.933753930549488e-36	1.0395448717998708e-34
SYN2	3p25.2	0.38199731013774746	6.946803670767907e-36	1.040723537233788e-34
HIPK4	19q13.2	0.3819505859575517	7.093163514442448e-36	1.06185716492325e-34
SPRY4	5q31.3	0.3817604743370123	7.720894575516064e-36	1.1549675256141107e-34
KLHL3	5q31.2	0.38172972354214973	7.82748517943236e-36	1.1700398859866852e-34
NSUN2	5p15.31	-0.381688	7.974064198928112e-36	1.1910627537639459e-34
PRX	19q13.2	0.3816290725723037	8.186683680100599e-36	1.221911269515015e-34
CYP1B1-AS1	2p22.2	0.38158384311665133	8.353377140937436e-36	1.245864278417881e-34
MT1M	16q13	0.3812464252104764	9.707899301563456e-36	1.4468087666371689e-34
P2RY12	3q25.1	0.3812094159150497	9.869131077189455e-36	1.4697458753409092e-34
FOXC2	16q24.1	0.38119347037791057	9.939414471478039e-36	1.4791146461264794e-34
CLIP3	19q13.12	0.3811899815330364	9.954858399347484e-36	1.4803147478940735e-34
NHERF2	16p13.3	0.3811793830353995	1.000192051258692e-35	1.486211299870323e-34
HTRA3	4p16.1	0.38106406476384946	1.0528473992929206e-35	1.5632952501714274e-34
RFC3	13q13.2	-0.381051	1.0589781280753074e-35	1.571235299496351e-34
FMR1	Xq27.3	-0.381006	1.0804430285262674e-35	1.601898533055205e-34
DDX21	10q22.1	-0.380707	1.2339023649714803e-35	1.8280710074835966e-34
AIF1	6p21.33	0.38070284189767206	1.236242823846411e-35	1.8301867930892255e-34
GPR88	1p21.2	0.38055839330368657	1.3181558390221106e-35	1.950015201385217e-34
RAD51	15q15.1	-0.380439	1.3896672054332222e-35	2.0542906515099805e-34
ITGA10	1q21.1	0.3803765017662994	1.429000053994291e-35	2.110879313926766e-34
NTRK2	9q21.33	0.38030405023469993	1.4756842441904147e-35	2.178235904228088e-34
PGK1	Xq21.1	-0.379592	2.0234071699471207e-35	2.984525575672003e-34
PNO1	2p14	-0.379537	2.0730015923202215e-35	3.055430708445528e-34
RASD1	17p11.2	0.3794892031430385	2.1172375884675705e-35	3.1183396493876257e-34
GRAPL	17p11.2	0.3794774202645326	2.128302481617874e-35	3.1323365943693727e-34
TWIST1	7p21.1	0.37944257189857683	2.1613642390557835e-35	3.1786632430688426e-34
MRPL3	3q22.1	-0.379411	2.1913211270166087e-35	3.220359106809756e-34
SYCE1	10q26.3	0.3792812377530361	2.3211903726115687e-35	3.4087173407458326e-34
ZNF781	19q13.12	0.3791525199361614	2.4570691831279436e-35	3.6056187135001133e-34
LST1	6p21.33	0.37879914260647785	2.872030732330078e-35	4.211471965682848e-34
HCLS1	3q13.33	0.3787882691823817	2.8858456175722697e-35	4.2286386478086e-34
HUWE1	Xp11.22	-0.378725	2.967554601039638e-35	4.3451930873616884e-34
GATA1	Xp11.23	0.3786223152357286	3.1050613504627454e-35	4.5432188687295895e-34
ITGA5	12q13.13	0.3786043421365744	3.129772430439716e-35	4.5760375331356195e-34
DYSF	2p13.2	0.37853783497413745	3.22292124844782e-35	4.708798269764259e-34
PSMD2	3q27.1	-0.378502	3.274565082042828e-35	4.780769690376938e-34
GRIA4	11q22.3	0.3784975542606331	3.2806696788130085e-35	4.7861988186901055e-34
PLP1	Xq22.2	0.37834103243946643	3.5149768539381873e-35	5.124304919331398e-34
P3H2	3q28	0.3783110912050613	3.561653614395791e-35	5.188581808625966e-34
EPB42	15q15.2	0.3781609651648793	3.8051260618455456e-35	5.539247373049466e-34
TSR1	17p13.3	-0.378141	3.8389532843415126e-35	5.584438207678807e-34
CACNA1C	12p13.33	0.3781338271110027	3.8508680533869774e-35	5.597711097894403e-34
MTERF3	8q22.1	-0.378014	4.058786104227045e-35	5.895673370803368e-34
MAN1C1	1p36.11	0.3780080008081899	4.070182479230054e-35	5.907949387362871e-34
MGARP	4q31.1	0.3779	4.268975005271637e-35	6.192020145028854e-34
GABRD	1p36.33	0.3778259726047491	4.4095574226268584e-35	6.391309385686039e-34
HBEGF	5q31.3	0.37771358564086566	4.63295793410875e-35	6.71026253849975e-34
DHRS12	13q14.3	0.37732992559800926	5.483593602405364e-35	7.936571981547734e-34
FILIP1L	3q12.1	0.37732825164562817	5.487625382106172e-35	7.936680978013685e-34
NAPSB	19q13.33	0.37729056938909855	5.579166818757269e-35	8.063262707800491e-34
OSGIN2	8q21.3	-0.377286	5.589777446261663e-35	8.072781538661553e-34
PHYKPL	5q35.3	0.3771616235281859	5.904027208545421e-35	8.520488187296485e-34
SMC1A	Xp11.22	-0.377116	6.02237620395582e-35	8.68503714244096e-34
ZNF252P	8q24.3	-0.376979	6.396085714540709e-35	9.217347660465992e-34
GTF3C2	2p23.3	-0.376943	6.498322069560002e-35	9.357956978849508e-34
SPC25	2q31.1	-0.376892	6.644234863652639e-35	9.561216023305017e-34
MEIS2	15q14	0.37684441831422455	6.785240998544348e-35	9.757127916186354e-34
TSC22D3	Xq22.3	0.37673974856667014	7.103733345756624e-35	1.0207800208873773e-33
GNA14	9q21.2	0.3767329477479738	7.12493277822043e-35	1.0230934254194834e-33
DONSON	21q22.11	-0.376554	7.706791144230213e-35	1.1058528637572108e-33
GPR162	12p13	0.3764625884103458	8.020514645608379e-35	1.150046631814897e-33
KPNB1	17q21.32	-0.376117	9.330731779322573e-35	1.3369605678086487e-33
AURKB	17p13.1	-0.376077	9.496207427608246e-35	1.3596996502342713e-33
KIAA1755	20q11.23	0.37599386722496875	9.845467592760927e-35	1.4087024244706434e-33
NATD1	17p11.2	0.3758983687052915	1.0264989321712917e-34	1.4676812957488319e-33
RFC5	12q24.23	-0.375739	1.1003548465018491e-34	1.5721594174378272e-33
ATP8B2	1q21.3	0.3754916349299963	1.2259535883993114e-34	1.7503650521914722e-33
LMNB1	5q23.2	-0.375311	1.3266323814536198e-34	1.8927628429558757e-33
ABHD17A	19p13.3	0.3752782964934345	1.34548386865522e-34	1.918294698310143e-33
MFN1	3q26.33	-0.375251	1.361877710732676e-34	1.940288840717151e-33
POLR1A	2p11.2	-0.375235	1.37137292897889e-34	1.9524301600650483e-33
LTBP3	11q13.1	0.37523091379032786	1.3735620300635183e-34	1.9541598810690906e-33
DNM1P46	15q26.3	0.3752180482284527	1.38128576127558e-34	1.963755660608656e-33
ASGR2	17p13.1	0.3751405748266827	1.4287155437507593e-34	2.029747436801716e-33
EBI3	19p13.3	0.3749192214878772	1.5733165085902656e-34	2.2335972514027407e-33
AASS	7q31.32	0.37487008541018274	1.6073338308169325e-34	2.2802769905366098e-33
ADAD2	16q24.1	0.37471018399323464	1.7231656156457112e-34	2.4428764840885488e-33
RAB3IL1	11q12.2-q12.3	0.37470436908812443	1.7275304151863756e-34	2.4473347548473654e-33
AHCTF1	1q44	-0.374526	1.8670857632637063e-34	2.6431715180712735e-33
CRYBB1	22q12.1	0.3744617940969311	1.9197225803190683e-34	2.7157711538223206e-33
PDHX	11p13	-0.374303	2.0569665311736917e-34	2.907875166690927e-33
CDC25C	5q31.2	-0.374298	2.0617326474282948e-34	2.9125603455923654e-33
ANXA13	8q24.13	0.37426001786498914	2.0956382769473326e-34	2.9583746541564737e-33
PTCD3	2p11.2	-0.374244	2.109999375045682e-34	2.9765532674695067e-33
HAUS6	9p22.1	-0.374197	2.153701640201727e-34	3.0360685103616754e-33
NRGN	11q24.2	0.3741398572805298	2.2079001378029397e-34	3.1092843751780756e-33
COL4A1	13q34	0.37413898250557587	2.2087389006125413e-34	3.1092843751780756e-33
CCSAP	1q42.13	-0.373986	2.3607000998232802e-34	3.3208726509435484e-33
SLC22A3	6q25.3	0.3738699449922424	2.482286624722063e-34	3.4894652902540004e-33
GTF3C3	2q33.1	-0.373676	2.6996059728631333e-34	3.79230362854583e-33
SMG7	1q25.3	-0.373628	2.7564805006476603e-34	3.869489072287758e-33
DNM1L	12p11.21	-0.37354	2.8642872573148606e-34	4.0180141525689584e-33
UNG	12q24.11	-0.373437	2.9951613158172586e-34	4.198667784437051e-33
EPHA3	3p11.1	0.37340667721095766	3.0342788648520456e-34	4.250533102579053e-33
WDR76	15q15.3	-0.373249	3.248242208474004e-34	4.547085743334859e-33
MYH1	17p13.1	0.3732303455658487	3.27499163615545e-34	4.581334185584263e-33
CALCOCO1	12q13.13	0.3731981257952445	3.3209787092831364e-34	4.642427380363743e-33
GPER1	7p22.3	0.3731578864249579	3.379312518405452e-34	4.720683086296195e-33
PALB2	16p12.2	-0.373152	3.3885619719954657e-34	4.73030989270905e-33
POLR3GL	1q21.1	0.37294924222939896	3.698470511300281e-34	5.159340643719307e-33
ZNF146	19q13.1	-0.372946	3.7036147551368347e-34	5.162926475889152e-33
PDCD10	3q26.1	-0.372889	3.7954353706933365e-34	5.2872523288964115e-33
NCOA6	20q11.22	-0.372873	3.8229955084370684e-34	5.3219493337437606e-33
CUL2	10p11.21	-0.372833	3.8882896043051985e-34	5.409090808762988e-33
CACYBP	1q25.1	-0.372821	3.909785764855456e-34	5.435225394525325e-33
ABTB1	3q21.3	0.3727803185232017	3.978629064289371e-34	5.5270982707510235e-33
ADAMTS18	16q23.1	0.37269959715306794	4.119839270247714e-34	5.719306281049768e-33
SSUH2	3p25.3	0.3726698303802142	4.173157005637531e-34	5.78931739509605e-33
HSP90AB1	6p21.1	-0.372633	4.239460481194028e-34	5.877234087957996e-33
BCHE	3q26.1	0.3726269618474789	4.251147077618875e-34	5.888528451301033e-33
TRPM6	9q21.13	0.37262569242295057	4.253478427684545e-34	5.888528451301033e-33
MSRA	8p23.1	0.37260411934333687	4.293292727660272e-34	5.939548421852763e-33
SH3RF3	2q13	0.3725956056525922	4.309106739157099e-34	5.957317793762331e-33
RASGRF2	5q14.1	0.37246682128610564	4.5554896693342715e-34	6.29360349633922e-33
ZFR	5p13.3	-0.372436	4.617354747854571e-34	6.374682466755862e-33
PTGFR	1p31.1	0.37226002758404986	4.980663944463965e-34	6.871534988029378e-33
GPR182	12q13.3	0.372171	5.174936756097233e-34	7.13465507404196e-33
KIFC1	6p21.32	-0.372064	5.420126114572019e-34	7.46756386389524e-33
MRPL19	2p12	-0.371862	5.911628895934211e-34	8.139140401677439e-33
LINC00324	17p13.1	0.37183716967837194	5.976421920209359e-34	8.222703958806568e-33
CERCAM	9q34.11	0.37169650880337507	6.349583622067753e-34	8.730133479004739e-33
RNF186	1p36.13	0.37159716854835956	6.626959750563976e-34	9.105261136733791e-33
OIP5	15q15.1	-0.371315	7.481308868980241e-34	1.0272077748921536e-32
NLRP3	1q44	0.3711296059769632	8.102629701470718e-34	1.1117561683413311e-32
CZIB	1p32.3	0.37093440113574533	8.811212521616532e-34	1.2081539520412004e-32
JMJD7-PLA2G4B	15q15.1	0.37083649324937484	9.189419581472456e-34	1.2591513442919224e-32
OSR1	2p24.1	0.3707721979559028	9.446498596142504e-34	1.2934932548711167e-32
C1QTNF9	13q12.12	0.37074438579058133	9.55990128099105e-34	1.3081283744657603e-32
AFAP1L2	10q25.3	0.37061819519647166	1.0091634279072994e-33	1.3799467187334986e-32
HAS1	19q13.41	0.3705066662344107	1.0585943921532501e-33	1.446553372383801e-32
NAV3	12q21.2	0.3704085357153469	1.1040683914909746e-33	1.5076658906268858e-32
FHL3	1p34.3	0.370396	1.109814560172775e-33	1.514481637895637e-32
EMX2	10q26.11	0.37038029529266103	1.1175104349396926e-33	1.5239469289524294e-32
HMGB3	Xq28	-0.370329	1.1425312857926555e-33	1.557009347350589e-32
PLA2G5	1p36.13	0.37030359238412286	1.1548445959006819e-33	1.57272115368416e-32
ATP13A3	3q29	-0.37024	1.186743054624973e-33	1.6150655139604449e-32
IL1RL1	2q12.1	0.37008939219570897	1.2657821040421226e-33	1.7214636614972866e-32
JDP2	14q24.3	0.3697899014722928	1.4388175407642019e-33	1.955466115699857e-32
CHMP4C	8q21.13	-0.369497	1.630938613595102e-33	2.215073025641012e-32
ADCYAP1R1	7p14.3	0.36912055990841963	1.914963382251052e-33	2.5990639680619824e-32
LINC00926	15q21.3	0.36907470451525204	1.9527892660809304e-33	2.648610728707469e-32
ZDHHC23	3q13.31	-0.368958	2.052405365386367e-33	2.781841326327738e-32
GP5	3q29	0.3689224838099603	2.0837473689794296e-33	2.822415409974838e-32
MTCH2	11p11.2	-0.368826	2.1713001393575993e-33	2.93902029659335e-32
GZMK	5q11.2	0.3687256626426044	2.2660624173164757e-33	3.065219965702529e-32
HTR1F	3p12	0.3686550925250082	2.3352131157266142e-33	3.156629049964682e-32
AQP7P3	9q21.11	0.3685660709600914	2.425436137932719e-33	3.2763803991198886e-32
DARS2	1q25.1	-0.368428	2.5717134759483882e-33	3.4716401297122927e-32
COL1A1	17q21.33	0.3683970436656895	2.6063630562651894e-33	3.5160486152440953e-32
PTGER4	5p13.1	0.36820855907126027	2.82393526673056e-33	3.806998753401548e-32
HSPA4L	4q28.1	-0.368166	2.8759036662651953e-33	3.874454502705159e-32
HTR7	10q23.31	0.36810584056795564	2.9499914740166923e-33	3.9715992596493185e-32
TPT1	13q14.13	0.3678485393702363	3.290780239056696e-33	4.427434714653073e-32
COL23A1	5q35.3	0.36782638537798457	3.3218865578726896e-33	4.466289835852959e-32
SSRP1	11q12.1	-0.367773	3.397428638844649e-33	4.564796952124826e-32
C10ORF105	10q22.1	0.367644	3.588614206143144e-33	4.818447187097153e-32
TGS1	8q12.1	-0.367633	3.60580023901105e-33	4.8382844678636566e-32
EVC2	4p16.2	0.36762270740727515	3.621885080666722e-33	4.8566186308940135e-32
CD302	2q24.2	0.36759676725459794	3.6619720815797915e-33	4.9070915134596275e-32
HOXD10	2q31.1	0.36749286675571335	3.8269947770493016e-33	5.124800749506608e-32
ITPRIP	10q25.1	0.36725205138360617	4.238373128392289e-33	5.671898929656392e-32
DGKB	7p21.2	0.36723527250717686	4.2686178442808326e-33	5.708564930418233e-32
UBE2C	20q13.12	-0.367223	4.2914003988197785e-33	5.735209327136893e-32
ZNF473	19q13.33	-0.367153	4.4205400080374945e-33	5.903863685834363e-32
USP13	3q26.33	-0.367117	4.488672797322278e-33	5.990870014257145e-32
FGF2	4q28.1	0.36711	4.5008394964516335e-33	6.003114381570462e-32
FMO3	1q24.3	0.3670898845965003	4.5398102494553104e-33	6.051069342463358e-32
IER2	19p13.13	0.3670759175804371	4.566745582620211e-33	6.082929374990799e-32
KCNAB1	3q25.31	0.367071	4.576788624715537e-33	6.092261434093808e-32
NID1	1q42.3	0.367063	4.5909498324484226e-33	6.107059259875024e-32
HPRT1	Xq26.2-q26.3	-0.367014	4.6871194938519706e-33	6.23085600044205e-32
GABRG1	4p12	0.36701010278821355	4.695817330586828e-33	6.238284480236541e-32
KLRF1	12p13.31	0.36690468395841386	4.910135905465282e-33	6.518684729558806e-32
FOXF2	6p25.3	0.36689679133569547	4.926566631504576e-33	6.536172396030542e-32
HOPX	4q12	0.3668810415209535	4.9595174551603935e-33	6.57553999672951e-32
MTFR1	8q13.1	-0.366757	5.22604067103137e-33	6.924331298605633e-32
RB1CC1	8q11.23	-0.36663	5.514795480843704e-33	7.3020988347013e-32
ZWINT	10q21.1	-0.366596	5.5948409448314766e-33	7.403199825416849e-32
PRKCH	14q23.1	0.36658695965183324	5.616511851154602e-33	7.426976119588748e-32
IQCN	19p13.11	0.3665848691462105	5.621478265578701e-33	7.428646509058547e-32
NPY2R	4q32.1	0.366505	5.815669884959813e-33	7.680206576187877e-32
U2SURP	3q23	-0.366477	5.8848210202707796e-33	7.766415109646832e-32
S100Z	5q13.3	0.36644785729188945	5.956653149307302e-33	7.856046165358611e-32
TNFRSF8	1p36.22	0.3664283545980624	6.005947117070735e-33	7.915854084654332e-32
HBA1	16p13.3	0.3663805874312297	6.128396163659216e-33	8.071938742153899e-32
DSN1	20q11.23	-0.366228	6.535885873574214e-33	8.603009883457921e-32
LINC02716	11p11.2	0.3661943213999496	6.629987585062245e-33	8.721150882383517e-32
ZGRF1	4q25	-0.366014	7.154470597371522e-33	9.404893852114858e-32
NKRF	Xq24	-0.36594	7.379915643372964e-33	9.694899004981116e-32
PDGFRA	4q12	0.36587297507394134	7.592815352022819e-33	9.96805470952734e-32
TRMT9B	8p22	0.3658054182655797	7.812226485835934e-33	1.024939589966441e-31
CAPN5	11q13.5	0.3657706279496715	7.927659370552199e-33	1.0394042285835107e-31
L2HGDH	14q21.3	-0.365664	8.292467479793964e-33	1.0865244784106265e-31
TCEAL2	Xq22.1	0.36557226247933605	8.618883261358526e-33	1.1285561241700525e-31
PRRG3	Xq28	0.36554880158751446	8.704488658231468e-33	1.1390218035494015e-31
RMI1	9q21.32	-0.365432	9.144737075518467e-33	1.1958502329524149e-31
DNAJB5	9p13.3	0.3653943663217792	9.289427029941e-33	1.2139798450854494e-31
ENPEP	4q25	0.3653350070983681	9.524483020299742e-33	1.2438875611146668e-31
NEDD9	6p24.2	0.3653069520067163	9.637621226318958e-33	1.2578443838644003e-31
PNPLA2	11p15.5	0.36527418998054667	9.771428844266159e-33	1.2744789506890712e-31
ART5	11p15.4	0.36514626502286734	1.0311775671117816e-32	1.3440820010566823e-31
DIRAS3	1p31.3	0.3651324721935737	1.0371776525586698e-32	1.3510249162549944e-31
CTTNBP2	7q31.31	0.36484140497035306	1.1721873771968341e-32	1.525897390432738e-31
DOK6	18q22.2	0.36476671859106147	1.2095523310287499e-32	1.5735161971748848e-31
SRSF10	1p36.11	-0.364764	1.2107421050369906e-32	1.5740432033079736e-31
P2RY13	3q25.1	0.36465858259670547	1.2657538815054916e-32	1.6444962994171087e-31
JUND	19p13.11	0.36462244822452994	1.2851052367122723e-32	1.6685573494141218e-31
NEFH	22q12.2	0.36460143106617177	1.2964953747752264e-32	1.6822572586022667e-31
MAFB	20q12	0.36459916451020336	1.2977296866411435e-32	1.682770362897307e-31
KLF15	3q21.3	0.36458715970567884	1.3042866695705965e-32	1.6901802707743001e-31
DROSHA	5p13.3	-0.364567	1.3152862084385187e-32	1.7033338503083722e-31
PHLDA3	1q32.1	0.36444637775763483	1.3836767576933305e-32	1.7907455328598846e-31
SCML2	Xp22.13	-0.364422	1.3976443054477327e-32	1.807656013364379e-31
YWHAZ	8q22.3	-0.36439	1.4166267717097174e-32	1.8310266134340806e-31
GLDN	15q21.2	0.364364	1.4324050326384737e-32	1.8502282649534955e-31
PTPRCAP	11q13.2	0.3643174028895092	1.4606051185482406e-32	1.8854400693743697e-31
METTL2B	7q32.1	-0.364309	1.465568634276172e-32	1.8906306626096472e-31
ZNF131	5p12	-0.364295	1.474495276624913e-32	1.9003747591640113e-31
IQSEC3	12p13.33	0.364294	1.4750166999094545e-32	1.9003747591640113e-31
DNAJC17	15q15.1	0.3640386248386981	1.6416751315126899e-32	2.113735759829561e-31
UBE2V2	8q11.21	-0.363898	1.741324722607701e-32	2.240601278737042e-31
PTGDR2	11q12.2	0.36378623468264093	1.824711385618441e-32	2.3463916920196106e-31
HSPH1	13q12.3	-0.363741	1.8594573037182921e-32	2.3895396228436218e-31
PCDHB11	5q31.3	0.36366815707196964	1.9171543543521108e-32	2.4621073206340166e-31
SYNC	1p35.1	0.36360930770064237	1.9649465432584674e-32	2.521869971706005e-31
JPH1	8q21.11	-0.363454	2.0967425667720465e-32	2.6893002486858856e-31
BRCA1	17q21.31	-0.36336	2.1806889379567424e-32	2.7951833926780994e-31
MND1	4q31.3	-0.363312	2.225306223922307e-32	2.8505519062504134e-31
ANAPC1	2q13	-0.363264	2.2696714793529167e-32	2.9055271139642317e-31
USP39	2p11.2	-0.363248	2.2857077926503453e-32	2.924189943913643e-31
CDCA3	12p13.31	-0.363222	2.3100779104832538e-32	2.95348393144003e-31
ATP2C1	3q22.1	-0.363208	2.3242768813327918e-32	2.9697448560213887e-31
HP	16q22.2	0.3631886380618504	2.3427536748592535e-32	2.991447404053254e-31
TPI1P2	7q32.1	-0.363098	2.4329137972146026e-32	3.1045961050970054e-31
RGS18	1q31.2	0.36299308161585886	2.5421000220889357e-32	3.2418643638336967e-31
TBC1D17	19q13.33	0.36292549315210054	2.614837565688164e-32	3.3325058175161733e-31
NFXL1	4p12	-0.362905	2.6375912341771116e-32	3.3593701687360546e-31
HNMT	2q22.1	0.36280829093952194	2.74589260438652e-32	3.4950891906087304e-31
ISLR	15q24.1	0.3627613847250599	2.8001493377998005e-32	3.5618893922805326e-31
VEGFB	11q13.1	0.36238778176776804	3.272001652624852e-32	4.159464711765179e-31
CHST12	7p22.3	0.3622841239087659	3.416351207538133e-32	4.340215656948382e-31
CDC20	1p34.2	-0.362256	3.456421647152443e-32	4.38834292670114e-31
F3	1p21.3	0.36217424898011663	3.5762549681773673e-32	4.537613830590639e-31
PEBP4	8p21.3	0.3620692511910215	3.735987189107081e-32	4.737288433216691e-31
LINC01558	6q27	0.3620523797275624	3.7623050253427086e-32	4.76764616603757e-31
CILP2	19p13.11	0.3620216077378562	3.8107805576313946e-32	4.826026388010466e-31
MICU3	8p22	0.3618266095075058	4.132686252975454e-32	5.230390298718461e-31
VAPB	20q13.32	-0.361652	4.443546597017315e-32	5.620273943011812e-31
IPO7	11p15.4	-0.361624	4.495517282393143e-32	5.682424491796248e-31
POLR3A	10q22.3	-0.361578	4.5815286231476534e-32	5.787497744354025e-31
SEH1L	18p11.21	-0.361441	4.8503178096364484e-32	6.1231828358280145e-31
UNC45B	17q12	0.3613225183520883	5.095219666799637e-32	6.428308585911995e-31
PCDHGA3	5q31.3	0.3612357542964772	5.281987947565681e-32	6.659753502713234e-31
USP10	16q24.1	-0.360794	6.344519359761711e-32	7.994413213368085e-31
C14ORF28	14q21.2	0.36064582879608453	6.744836728819997e-32	8.493498102958515e-31
HSD11B1	1q32.2	0.36044309617557907	7.335125511806693e-32	9.231029972825737e-31
LARP4B	10p15.3	-0.360408	7.441462556709502e-32	9.358980494519914e-31
ARHGAP31	3q13.32-q13.33	0.3603457237068898	7.636572187636764e-32	9.598348250876785e-31
MALL	2q13	0.36023177275864254	8.004968846806249e-32	1.0055082972256314e-30
SPIN2A	Xp11.21	0.35989435875990455	9.202322851258967e-32	1.1551852089878278e-30
ICAM3	19p13.2	0.3598914472427179	9.213391481937736e-32	1.1558513641505378e-30
PPP1R15A	19q13.2	0.359861	9.331325826943247e-32	1.1699149755530097e-30
ABCE1	4q31.21	-0.359432	1.1135512382700934e-31	1.39524283820725e-30
FAXDC2	5q33.2	0.35939878093928757	1.1289655539024183e-31	1.4136734713659495e-30
RASGRP3	2p22.3	0.35936626716336895	1.1441950978399363e-31	1.431087558846121e-30
TRMT6	20p12.3	-0.359366	1.1442993242219232e-31	1.431087558846121e-30
RTL5	Xq13.1	0.3592507277928019	1.1999803392561559e-31	1.4997885112447656e-30
SYT6	1p13.2	0.35918073276672435	1.235078477409688e-31	1.5426945365403699e-30
CKS2	9q22.2	-0.359088	1.2828981662967186e-31	1.6014273314195505e-30
PSME4	2p16.2	-0.358947	1.3597384910882272e-31	1.6962906798028505e-30
ZNF219	14q11	0.35884367022503844	1.41887182077347e-31	1.7689601444820267e-30
FIBIN	11p14.2	0.358731	1.485964213410364e-31	1.8505577749172923e-30
CSF2RB	22q12.3	0.3587309950275368	1.4861657903249043e-31	1.8505577749172923e-30
RAN	12q24.33	-0.358709	1.499801181994583e-31	1.866377897693011e-30
PHF1	6p21.32	0.35857915018739983	1.5818830163301021e-31	1.967301506979656e-30
CNIH3	1q42.12	0.35856378306884523	1.5919039439836394e-31	1.978537367801227e-30
SPON1	11p15.2	0.3584849851206101	1.6442853388740376e-31	2.042375473548805e-30
FIRRM	1q24.2	-0.358341	1.7444803287173997e-31	2.1654873387420197e-30
POLA1	Xp22.11-p21.3	-0.358333	1.7504476320543803e-31	2.171550989425533e-30
CDH22	20q13.12	0.35830531388900294	1.770198891207523e-31	2.194696523956917e-30
ATR	3q23	-0.35824	1.8181581382346878e-31	2.2527641910431027e-30
PRCP	11q14	0.3581412333728228	1.8935132163308843e-31	2.3446836493578726e-30
OPRPN	4q13.3	0.35811353866375245	1.915151129181533e-31	2.37001429064661e-30
SNAI2	8q11.21	0.3579243038058751	2.069704360784515e-31	2.559696022030664e-30
OPA1	3q29	-0.357816	2.1632443650269295e-31	2.6737327148761677e-30
VENTX	10q26.3	0.35776648404996625	2.2080083303303966e-31	2.7273797479327438e-30
CLEC4G	19p13.2	0.35773578893018604	2.235953109456742e-31	2.7601981154278306e-30
FAM228A	2p23.3	0.35769840777016715	2.2704586733429666e-31	2.8010701714181986e-30
LSG1	3q29	-0.357649	2.3170141173826192e-31	2.8567488134416314e-30
ZFYVE28	4p16.3	0.35759620913810136	2.367513120291422e-31	2.9172182551011012e-30
MAS1L	6p22.1	0.3575620538191104	2.400857381364047e-31	2.9564885862592253e-30
ALPL	1p36.12	0.35749743874594325	2.465216546129354e-31	3.0338799948070457e-30
NUDT18	8p21.3	0.3574476500103278	2.5159720846751575e-31	3.094445126829164e-30
SANBR	2p15	-0.357369	2.5979715763868827e-31	3.19334006264221e-30
SNX33	15q24.2	0.35734010664158045	2.6291659381278456e-31	3.229704146898015e-30
PTK2	8q24.3	-0.357291	2.6828205856484882e-31	3.293597365245329e-30
DENR	12q24.31	-0.357167	2.8215697332906542e-31	3.461815831792693e-30
BNC2	9p22.3-p22.2	0.35705480663665984	2.9545053754084304e-31	3.622700356399335e-30
SGK1	6q23.2	0.35699847984046074	3.023304025579164e-31	3.704794059445206e-30
BCAM	19q13.32	0.3568845766762294	3.167316930389533e-31	3.8788997328213696e-30
TYMS	18p11.32	-0.35682	3.2515559859827e-31	3.978954859432031e-30
PPP1R12B	1q32.1	0.35681923144019734	3.2529840326363565e-31	3.978954859432031e-30
TPPP3	16q22.1	0.3566855107477672	3.435514469841084e-31	4.1996599795863594e-30
MOB3A	19p13.3	0.35665312853592857	3.481222052954011e-31	4.252942410612512e-30
RHOBTB2	8p21.3	0.35663789692343667	3.502929461390514e-31	4.2768572730063125e-30
UHRF1	19p13.3	-0.356549	3.6317281919022136e-31	4.431415299851485e-30
C1R	12p13.31	0.3564394519663184	3.7983110507161398e-31	4.631861378563268e-30
LRRCC1	8q21.2	-0.356364	3.9169636498933113e-31	4.7736507179137194e-30
POU6F1	12q13.13	0.3563500626424756	3.9393064486688514e-31	4.797965231347733e-30
CCT2	12q15	-0.356191	4.203062311805886e-31	5.116106187792844e-30
SEMA5A	5p15.31	0.356143	4.285544735024946e-31	5.213343079721069e-30
WDR3	1p12	-0.355947	4.643106109486598e-31	5.644891427654615e-30
TMEM59L	19p13.11	0.35569288359584383	5.148004728710846e-31	6.254934879342191e-30
SAA1	11p15.1	0.3556337552008111	5.2732956561701825e-31	6.403287582492365e-30
METTL2A	17q23.2	-0.355535	5.48994059847672e-31	6.662323557498064e-30
CALHM5	6q22.1	0.35547583795124255	5.622926786800579e-31	6.819583515309529e-30
HROB	17q21.31	-0.355423	5.745211855005428e-31	6.96368276806096e-30
PDZD4	Xq28	0.35533410183632347	5.956244585020354e-31	7.215112703835041e-30
C5ORF34	5p12	-0.355322	5.986701815205359e-31	7.247630562041008e-30
PLAT	8p11.21	0.35531114696803945	6.012039661043341e-31	7.273915295568723e-30
NEFM	8p21.2	0.3552881819060771	6.06837786482731e-31	7.337652800990707e-30
GNL3L	Xp11.22	-0.355235	6.2009163184456164e-31	7.493396466748137e-30
AQP10	1q21.3	0.3552123600436596	6.258126988196573e-31	7.557978770814164e-30
RRAS	19q13.33	0.3550943151507992	6.565310095885555e-31	7.924194977344419e-30
EDNRA	4q31.22-q31.23	0.3550828540753701	6.595919085033946e-31	7.956352185555079e-30
KDM1B	6p22.3	-0.355066	6.642276188469823e-31	8.007455549321194e-30
DAAM2	6p21.2	0.3549633680874971	6.923575270049287e-31	8.341556751783104e-30
AMER1	Xq11.2	-0.354958	6.938430325339043e-31	8.354436514183745e-30
IPO9	1q32.1	-0.354878	7.16701689419938e-31	8.624496634531468e-30
NPDC1	9q34.3	0.3548551264915862	7.234296616943602e-31	8.700239216779896e-30
PLAC9P1	2q21.1	0.3547512715787218	7.545405242801555e-31	9.068953215733925e-30
CYP19A1	15q21.2	0.35474820628023773	7.554786377768449e-31	9.074791301678747e-30
DHX36	3q25.2	-0.354426	8.608551176120254e-31	1.0334382800297563e-29
GPSM3	6p21.32	0.3543598543525797	8.841789688977508e-31	1.0608032366081866e-29
DHRS9	2q31.1	0.3541816966642045	9.502752879256462e-31	1.1394215347153893e-29
PBXIP1	1q21.3	0.354147	9.635615097358402e-31	1.154662119790977e-29
KLHL33	14q11.2	0.35393759131592134	1.0488557576183372e-30	1.2561221789745578e-29
SLC7A1	13q12.3	-0.353932	1.0512283770712042e-30	1.2582124847284222e-29
TMTC1	12p11.22	0.3539130668264702	1.059303322121492e-30	1.2671213262824765e-29
CEP76	18p11.21	-0.353749	1.1319294886535115e-30	1.353188649725235e-29
TPM2	9p13.3	0.3537154437768892	1.1473437013397517e-30	1.3702608062096507e-29
TCF19	6p21.33	-0.353715	1.1475763481715918e-30	1.3702608062096507e-29
CYS1	2p25.1	0.3536387707898857	1.1834210187887624e-30	1.4122204424094333e-29
LINC02381	12q13.13	0.3535904583248019	1.206728812910258e-30	1.4391783583222222e-29
BMP2	20p12.3	0.3535815469939774	1.2110774139753851e-30	1.4435064126171257e-29
ARHGAP45	19p13.3	0.3534994855910718	1.2518593189571844e-30	1.491229093722157e-29
ASB2	14q32.12	0.353412	1.2969738323059266e-30	1.5440531202407648e-29
RPL7L1	6p21.1	-0.353244	1.3876483271986781e-30	1.6510216751841923e-29
RAB37	17q25.1	0.35315828536324506	1.4365317396908113e-30	1.7081699287609765e-29
TROAP	12q13.12	-0.35294	1.5684943192509851e-30	1.863980808304192e-29
AZIN1	8q22.3	-0.352934	1.5723194201186502e-30	1.8674202230657266e-29
MGAT1	5q35.3	0.35290558683411244	1.5904756810328284e-30	1.887866400089854e-29
UTP23	8q24.11	-0.352894	1.597827349172811e-30	1.8954711191251677e-29
CCDC159	19p13.2	0.35281675020289793	1.6483909993155173e-30	1.954298076020643e-29
GAP43	3q13.31	0.3526539516867034	1.7600009101762716e-30	2.0844142709563856e-29
ALPK3	15q25.3	0.35265364478129807	1.7602182328016538e-30	2.0844142709563856e-29
ADCY5	3q21.1	0.3524293088413827	1.9264017941519548e-30	2.279859586471281e-29
DOK4	16q21	0.3523713649451791	1.971794543671702e-30	2.3322051029513173e-29
SORCS2	4p16.1	0.35236066538140964	1.980291686110367e-30	2.3408751457497916e-29
MCTS2	20q11.21	-0.352344	1.9934463562230916e-30	2.3550373324991296e-29
UBTD1	10q24.1-q24.2	0.3522683414091865	2.0551353017960672e-30	2.426487001414309e-29
RD3	1q32.3	0.35215652906943273	2.1495392591453544e-30	2.536456325791518e-29
TMEM47	Xp21.1	0.35209057362923996	2.2072280910419202e-30	2.60299797215173e-29
PNPLA7	9q34.3	0.35206	2.2347483830772776e-30	2.633904380994723e-29
NCBP1	9q22.33	-0.352019	2.271173205951647e-30	2.675263330087495e-29
MYBL2	20q13.12	-0.351996	2.2921954139872986e-30	2.6984413148230755e-29
NRDC	1p32.3	-0.351892	2.3899103569253438e-30	2.811824150142076e-29
CCNDBP1	15q15.2	0.35176355634998957	2.5167192086812036e-30	2.9592841340061516e-29
COL6A3	2q37.3	0.35156303318094323	2.7273802235686817e-30	3.205111147322071e-29
ITGB5	3q21.2	0.3515611403671112	2.7294497570300646e-30	3.205665229860837e-29
CD99L2	Xq28	0.35146855369404895	2.8326032777438464e-30	3.3248696168251347e-29
TIMM8A	Xq22.1	-0.351457	2.845503404909947e-30	3.33805838026278e-29
HOXB8	17q21.32	0.35145017827929326	2.8535306995640938e-30	3.3455187512130756e-29
RPRD1A	18q12.2	-0.351439	2.866727002135076e-30	3.3590270831092066e-29
SMAD6	15q22.31	0.3512980315590613	3.032798746734884e-30	3.551543657881014e-29
PLXNA4	7q32.3	0.35126586494101897	3.072105219935131e-30	3.5954743705891903e-29
DMRT2	9p24.3	0.3512584249249833	3.0812683041678912e-30	3.604095754029615e-29
ITPRIPL1	2q11.2	0.35107505773379244	3.315862694826626e-30	3.8755735687617376e-29
CCDC77	12p13.33	-0.351074	3.317228224109623e-30	3.8755735687617376e-29
MARS2	2q33.1	-0.350917	3.532423982255322e-30	4.124588188826645e-29
TXLNG	Xp22.2	-0.350869	3.6010210796255634e-30	4.202238676980152e-29
QTRT2	3q13.31	-0.350813	3.681502764955852e-30	4.2936596200589764e-29
NME8	7p14.1	0.35080842575782617	3.6888960713932606e-30	4.299782405121953e-29
LEF1	4q25	0.3507349888091091	3.7987500677375864e-30	4.42525704755029e-29
TSSC2	11p15.4	0.35055346700804435	4.084394354370331e-30	4.755249608164181e-29
ARHGAP25	2p13.3	0.35054908234572013	4.091551104783821e-30	4.760818744893472e-29
TIPIN	15q22.31	-0.35051	4.1551873661938186e-30	4.832061366136116e-29
CNOT1	16q21	-0.350448	4.260819478654601e-30	4.952030054566124e-29
TDGF1P3	Xq23	0.3504433510976456	4.2679412819201775e-30	4.957434980620658e-29
FKBP1B	2p23.3	0.3504205739696204	4.306915533404844e-30	4.999810509265114e-29
MYO19	17q12	-0.350412	4.322223057101466e-30	5.0146786885746335e-29
LCAT	16q22.1	0.3503323443084985	4.4612440487835146e-30	5.172980093560537e-29
CCDC141	2q31.2	0.35030567370535204	4.5089650187777656e-30	5.225293950126053e-29
CALML3	10p15.1	0.3502787038356481	4.557735818484275e-30	5.278763309399223e-29
AFG3L2	18p11.21	-0.350244	4.620885848855963e-30	5.348815356494553e-29
PLSCR3	17p13.1	0.35016293299527756	4.7730965556302685e-30	5.521817583964428e-29
CBLN1	16q12.1	0.3497129279540186	5.710312302552596e-30	6.602240045487324e-29
CENPK	5q12.3	-0.349706	5.727089203636856e-30	6.617823123557334e-29
TSPAN4	11p15.5	0.3496575204912011	5.837645097794517e-30	6.741690308679218e-29
FGFBP2	4p15.32	0.3496348022559222	5.890663936410492e-30	6.799005671138922e-29
MGLL	3q21.3	0.3494253593338867	6.402485807979106e-30	7.385501167801085e-29
RBPMS	8p12	0.3493931420070297	6.485033406938535e-30	7.47642357144753e-29
GALNT17	7q11.22	0.3492520442694345	6.859156071116887e-30	7.903197632774541e-29
ZNF676	19p12	0.3491767633779542	7.067433874967028e-30	8.138503073010251e-29
SMARCC1	3p21.31	-0.349149	7.146585484658112e-30	8.224928561230161e-29
SELPLG	12q24.11	0.3491325887279531	7.192555759742886e-30	8.273088792456554e-29
GNG7	19p13.3	0.34906831368837693	7.378540792386324e-30	8.482150618640095e-29
ODF3L1	15q24.2	0.3490300533899999	7.491504467493208e-30	8.607077870441795e-29
CD69	12p13.31	0.34897042306366743	7.670989081612e-30	8.808245047346121e-29
FST	5q11.2	0.34896434536094945	7.68952025769279e-30	8.82447233234081e-29
ARL4A	7p21.3	0.34895766787934795	7.709931329579634e-30	8.84283719104445e-29
CD37	19q13.33	0.3487914323451529	8.235732282463599e-30	9.440502262069703e-29
OR2L13	1q44	0.3487620713309144	8.332224866368814e-30	9.54565567215068e-29
DMGDH	5q14.1	0.34875711027742834	8.348639235544081e-30	9.559001316496248e-29
UBA2	19q13.11	-0.348699	8.542950458068245e-30	9.775903376431774e-29
P2RX1	17p13.2	0.3485140463378682	9.193334648804951e-30	1.0514155818416609e-28
SLC4A1AP	2p23.3	-0.348476	9.33384941848065e-30	1.0668776030468482e-28
UBR5	8q22.3	-0.348427	9.514148822158163e-30	1.0868668870870886e-28
FGF1	5q31.3	0.3483901236442932	9.656045393261022e-30	1.1024488935049295e-28
GABPB1-IT1	15q21.2	0.34827742218796476	1.0096855305998451e-29	1.1521212596036912e-28
BORA	13q21.33	-0.348037	1.1104766577164562e-29	1.266410560192843e-28
RASA3	13q34	0.3480206689132043	1.1176946208619977e-29	1.2739178462779358e-28
KLF4	9q31.2	0.34793651920480057	1.1555266027622374e-29	1.3162898155258648e-28
B3GALNT2	1q42.3	-0.347916	1.1648583741487618e-29	1.3261667982647084e-28
TBXAS1	7q34	0.3478760940928403	1.1834725022675588e-29	1.3465943502828831e-28
MPHOSPH9	12q24.31	-0.347805	1.2172469473570702e-29	1.3842388755092305e-28
C3	19p13.3	0.347795	1.222027688800912e-29	1.3888881267618297e-28
HCST	19q13.12	0.34774691873017344	1.2454803418747236e-29	1.4147415434885025e-28
E2F1	20q11.22	-0.347641	1.2986235626137562e-29	1.4742721372966582e-28
APOL5	22q12.3	0.3475583432496591	1.3418242610729106e-29	1.5224544500634947e-28
TBC1D2B	15q24.3-q25.1	0.3475380361924209	1.352629728299381e-29	1.5338469389307847e-28
WDR81	17p13.3	0.34747747747472574	1.385367834040146e-29	1.5700835452454988e-28
CHRNE	17p13.2	0.3473490546196586	1.457413634558019e-29	1.6508027955524485e-28
PSMD11	17q11.2	-0.347299	1.4863130834864909e-29	1.682586933111682e-28
HAR1A	20q13.33	0.3472714837699508	1.502716882294792e-29	1.700197442686606e-28
SAMD14	17q21.33	0.3472015483839781	1.5447553596951038e-29	1.7467752263519605e-28
HSPA8	11q24.1	-0.347144	1.5802007416836646e-29	1.785849401587285e-28
FEN1	11q12.2	-0.347129	1.5898627382104047e-29	1.7957571243525178e-28
STARD7	2q11.2	-0.347112	1.600418227984814e-29	1.8066623327729527e-28
GCK	7p13	0.34710191359611064	1.6066660978923113e-29	1.8126952713003242e-28
DNMT1	19p13.2	-0.347096	1.6106822562165192e-29	1.8162049499552208e-28
SLC19A3	2q36.3	0.34708568520716454	1.61698027350412e-29	1.8222822632861037e-28
CEBPZ	2p22.2	-0.347063	1.631829627783106e-29	1.8379844095075297e-28
IRAK3	12q14.3	0.3470372157797618	1.6481778732708423e-29	1.8553562366898483e-28
ECE1	1p36.12	0.3469573396622338	1.7008968771336522e-29	1.9136282308076871e-28
CNN2	19p13.3	0.34691774201051984	1.7276477324199721e-29	1.9426352865664035e-28
HIF3A	19q13.32	0.34688129216542785	1.7526402956945073e-29	1.9696338561138273e-28
RCSD1	1q24.2	0.3468688063952801	1.7612835177912332e-29	1.978238934316469e-28
NKD2	5p15.33	0.34682949507046695	1.7887733703642505e-29	2.0079907000283639e-28
NAGLU	17q21.2	0.3467810521908724	1.82323409702645e-29	2.0455299768652455e-28
ENDOU	12q13.11	0.3467177199877248	1.8692804587193574e-29	2.096018222577435e-28
CHML	1q43	-0.346697	1.8849382614118453e-29	2.112394498543107e-28
MAOA	Xp11.3	0.34667879553101955	1.8981506653308557e-29	2.1260135313532646e-28
DOCK7	1p31.3	-0.346641	1.926381268977228e-29	2.1564290321251784e-28
C8ORF76	8q24.13	-0.346598	1.9595556430924728e-29	2.1923416731977134e-28
TFEB	6p21.1	0.34644612836791217	2.0801659235460194e-29	2.325982632460042e-28
CDKN3	14q22.2	-0.346242	2.2538765451869087e-29	2.5188169078801887e-28
MGAT3	22q13.1	0.34623545473981177	2.2598375222961407e-29	2.524072421896469e-28
RILP	17p13.3	0.3461285600503645	2.356798088056567e-29	2.6309053782089444e-28
SRPX2	Xq22.1	0.346114	2.3698872015427771e-29	2.644045454001563e-28
WBP11P1	18q12.1	-0.34611	2.374259977786299e-29	2.6474516483820543e-28
MILR1	17q23.3	0.34607992296788637	2.402268703019288e-29	2.6771950101426067e-28
PLA1A	3q13.33	0.3460112367597354	2.4679672051660845e-29	2.7488851824337403e-28
EID1	15q21.1	0.3459300816722595	2.5478895655097743e-29	2.8363298936806922e-28
RASSF9	12q21.31	0.3459216165053174	2.5563724124298675e-29	2.8441947084494254e-28
PRR5	22q13.31	0.3458009347435629	2.6803934423060567e-29	2.980526189171813e-28
SLCO3A1	15q26.1	0.3457770228836317	2.705665408322485e-29	3.0069611130719694e-28
VRK1	14q32.2	-0.345755	2.728908933552103e-29	3.031113688098294e-28
FOXK2	17q25.3	-0.345706	2.782602758127068e-29	3.089043238961205e-28
CCAR1	10q21.3	-0.3457	2.78847261735187e-29	3.0938473840751392e-28
STAMBP	2p13.1	-0.345597	2.903978717967148e-29	3.220221839824267e-28
MYBL1	8q13.1	-0.345472	3.0499002577286707e-29	3.3801657000020514e-28
EMP3	19q13.33	0.3454233546231768	3.1082223511746286e-29	3.4429011797108255e-28
ISG20L2	1q23.1	-0.345367	3.178118571015939e-29	3.518380713828904e-28
CKS1B	1q21.3	-0.345328	3.226993621601115e-29	3.570518039124014e-28
B3GALT2	1q31.2	0.3453243273008342	3.23120781780549e-29	3.573209968311914e-28
CD40	20q13.12	0.3453157350351838	3.2421034367843366e-29	3.583283467872936e-28
DIO3OS	14q32.31	0.345284	3.282069761881519e-29	3.6254581180255104e-28
TBC1D10C	11q13.2	0.34523821898809465	3.34205947197751e-29	3.6896925155679057e-28
TP63	3q28	0.3451819644130002	3.416505137593208e-29	3.769807099016488e-28
ADM5	19q13.33	0.34502175478303215	3.6376438541615414e-29	4.0116072410379615e-28
ESF1	20p12.1	-0.344964	3.7214831953687454e-29	4.101810598851485e-28
ZFP36L2	2p21	0.3449157438367776	3.791708565007618e-29	4.176917837125361e-28
NEGR1	1p31.1	0.34482593184645177	3.92727716176903e-29	4.323884734637033e-28
AEBP1	7p13	0.34479839610924606	3.969795394696332e-29	4.368299265913791e-28
MRC2	17q23.2	0.34460268630014906	4.2854190351816195e-29	4.7130211538236455e-28
VIPR2	7q36.3	0.34458855701907243	4.30914464694747e-29	4.736517348918698e-28
CPSF3	2p25.1	-0.344567	4.345072069749079e-29	4.773392427117554e-28
AGTR1	3q24	0.3443199227508853	4.785811818406644e-29	5.254700879980147e-28
RNASE6	14q11.2	0.34427503761138856	4.8703984717653163e-29	5.344649526455812e-28
FHIP1A	4q31.3	-0.344171	5.072409795111174e-29	5.563288162379998e-28
GSK3B	3q13.33	-0.34409	5.235222751986937e-29	5.738719584964916e-28
MRS2	6p22.3	-0.344071	5.274304676123978e-29	5.778402610761715e-28
COL3A1	2q32.2	0.34406244460664737	5.291589390966635e-29	5.7941748462222e-28
SULT1C4	2q12.3	0.343932	5.567128849615492e-29	6.092558904707407e-28
PRKD1	14q12	0.3436301239705309	6.262567119913471e-29	6.849896206404811e-28
PTDSS1	8q22.1	-0.343572	6.405334516637799e-29	7.002234899387152e-28
ZDHHC1	16q22.1	0.3435461036071628	6.470810760053598e-29	7.069959904503006e-28
TXNDC15	5q31.1	0.34336355831546744	6.947183773444801e-29	7.586309553364328e-28
AKR1C1	10p15.1	0.3433475192651914	6.990663552266891e-29	7.629636064117183e-28
CXCL14	5q31.1	0.3432823573086185	7.170098755400586e-29	7.821217021932341e-28
SRSF5	14q24	0.34314408116337713	7.566119486108227e-29	8.248715048441904e-28
SLC35F1	6q22.2-q22.31	0.3430470868860954	7.856764795625781e-29	8.5609289408068e-28
DLGAP2	8p23.3	0.3429717876359102	8.090002636575988e-29	8.810285173165816e-28
VSIG2	11q24.2	0.3427404014777917	8.850496112128061e-29	9.633258383575089e-28
PRAM1	19p13.2	0.3426307866174105	9.23507924190429e-29	1.0046403990921912e-27
VIT	2p22.2	0.342625	9.255722864421092e-29	1.006340382982586e-27
IFITM2	11p15.5	0.3424175725607729	1.0031172603729519e-28	1.090061334944822e-27
TP53AIP1	11q24.3	0.34236309186598635	1.024526657282749e-28	1.112723592046126e-27
PHYHIPL	10q21.1	0.34230025834849065	1.0497810191830748e-28	1.1395350240699394e-27
SBNO1	12q24.31	-0.34227	1.0622462699403464e-28	1.1524424107627555e-27
EFCC1	3q21.3	0.3422527503893099	1.0692841492542566e-28	1.1594508126508317e-27
BMS1	10q11.21	-0.342107	1.131504063177593e-28	1.2262545384841987e-27
PSD	10q24.32	0.34209648527762376	1.1360014954060838e-28	1.2304638227778639e-27
INTS7	1q32.3	-0.341999	1.1798680088145151e-28	1.2772883031203008e-27
RIPOR1	16q22.1	0.3419451097081517	1.2045585193728529e-28	1.3033141261391276e-27
SESN1	6q21	0.3419116418345256	1.2202605385491016e-28	1.3195917198541768e-27
IGSF10	3q25.1	0.34183463704798867	1.257162746998837e-28	1.3587653396980967e-27
MDGA1	6p21.2	0.3418031292206208	1.2725786770018415e-28	1.3746864976121132e-27
TNFRSF13B	17p11.2	0.341753	1.297389147094609e-28	1.4007333848610256e-27
BEND5	1p33	0.34163500086361287	1.3580600494298853e-28	1.4654483373622108e-27
NUP153	6p22.3	-0.341603	1.3750841196221928e-28	1.4830208300871605e-27
PLEKHG5	1p36.31	0.3415617796764089	1.3970431605107747e-28	1.5058939172405233e-27
DPYSL2	8p21.2	0.34151	1.4250372124621738e-28	1.535244171965156e-27
RCC1	1p35.3	-0.341451	1.4581394302002875e-28	1.5700631760503364e-27
COL5A3	19p13.2	0.3413170761195937	1.535542088029675e-28	1.6525200797143388e-27
TFAM	10q21.1	-0.341304	1.5434731256071193e-28	1.6601646595002047e-27
EIF4G1	3q27.1	-0.341284	1.5552067507835588e-28	1.6718889292989385e-27
LGALS2	22q13.1	0.3412678102091458	1.5650284023375769e-28	1.6815463176696195e-27
CMKLR1	12q23.3	0.3412493115947199	1.5762443168719533e-28	1.6926906315016802e-27
CLXN	8q11.21	0.34109735037292216	1.6714448162971037e-28	1.7939637782193636e-27
HEATR1	1q43	-0.340897	1.8056097650154303e-28	1.9369268388347343e-27
BLTP3A	6p21.31	-0.340783	1.8864709911693954e-28	2.022587283958208e-27
PDZRN4	12q12	0.3407572605977328	1.9056337175525757e-28	2.0420412593004632e-27
NBN	8q21.3	-0.340696	1.9508379440701422e-28	2.089365144583398e-27
TCF20	22q13.2	-0.340695	1.951937154110674e-28	2.0894268576019275e-27
DNMBP-AS1	10q24.2	0.3406624329593711	1.976539579153417e-28	2.1146338110836024e-27
SEPTIN3	22q13.2	-0.340563	2.0536454080194347e-28	2.195955590877924e-27
TBX18	6q14.3	0.340448	2.146934574969928e-28	2.2944862852369077e-27
EPHB1	3q22.2	0.34043527692269204	2.1571967507946073e-28	2.3042261353003103e-27
CCNE1	19q12	-0.340389	2.1958881993528336e-28	2.3443064012250047e-27
C16ORF54	16p11.2	0.3403474076806704	2.231384860945063e-28	2.3809351229020194e-27
FITM1	14q12	0.34031609107699307	2.2584317885769265e-28	2.408513645872044e-27
ANGPTL5	11q22.1	0.340312	2.262404901637584e-28	2.4114687740090295e-27
ABTB3	12q23.3	0.3402664938300657	2.3019328250058656e-28	2.4522980599903166e-27
TBKBP1	17q21.32	0.34021473064109925	2.348218743665288e-28	2.4996713284058048e-27
EPHA5	4q13.1-q13.2	0.34021398348299225	2.348893546383321e-28	2.4996713284058048e-27
RCN3	19q13.33	0.34020337238478954	2.3584978168517423e-28	2.5085613046683964e-27
SEPTIN1	16p11.2	0.3401079581379572	2.4466248380182454e-28	2.6009164944698468e-27
NARS1	18q21.31	-0.340046	2.505508646273317e-28	2.6621029366653993e-27
NAE1	16q22.1	-0.339967	2.582680886646482e-28	2.742645769514475e-27
IFI27L2	14q32.12	0.33995493200883464	2.5948214324196256e-28	2.7540803139861212e-27
RSRC1	3q25.32	-0.339891	2.6595498802082807e-28	2.821288767687896e-27
CYP46A1	14q32.2	0.3397647032632534	2.7914943620562607e-28	2.959692225309122e-27
KCNQ1	11p15.5-p15.4	0.3397272694126921	2.83190021726203e-28	3.0009465588101593e-27
FAM89A	1q42.2	0.33970567090774384	2.8554764803711537e-28	3.0243325341206623e-27
CHSY3	5q23.3	0.3396387566151704	2.9297591417817397e-28	3.1013703632792455e-27
CARD10	22q13.1	0.33949649509957003	3.094105412696277e-28	3.2736157478210606e-27
CCDC32	15q15.1	0.3393639596138946	3.2554172358232125e-28	3.4424707301325066e-27
OR51E2	11p15.4	0.3393452399785972	3.278862726336275e-28	3.4654365801004046e-27
GPR180	13q32.1	-0.339175	3.5000210104762575e-28	3.6972312517195224e-27
CBX3	7p15.2	-0.339129	3.5616178965087897e-28	3.7603186844192804e-27
FKBP7	2q31.2	0.33901110285572933	3.726634274268889e-28	3.932471517192736e-27
SELENOP	5p12	0.3389007085641907	3.8874888091335753e-28	4.100053917519428e-27
ARAP1	11q13.4	0.3388427505251809	3.9746724916119983e-28	4.1898019012998786e-27
SSBP4	19p13.11	0.3387991096161758	4.041595025826026e-28	4.258109045066706e-27
KPNA4	3q25.33	-0.33847	4.583374160314402e-28	4.82637719978514e-27
EVI2A	17q11.2	0.33845543722935295	4.609113691238104e-28	4.850934976192883e-27
CTSO	4q32.1	0.338418	4.675148774840286e-28	4.91785445324049e-27
TRABD2A	2p11.2	0.33820298612643224	5.075624835267839e-28	5.336322546932539e-27
SLC7A5	16q24.2	-0.33812	5.237964929866348e-28	5.504116107549447e-27
MATN2	8q22.1-q22.2	0.33811891067365507	5.241140993720549e-28	5.504570069844723e-27
CCT8	21q21.3	-0.337937	5.6186167196294465e-28	5.897930475968954e-27
SGCD	5q33.2-q33.3	0.3378451471794992	5.818017529831682e-28	6.1040497724070895e-27
SMPD1	11p15.4	0.3378370879606689	5.835920298223855e-28	6.119632053443311e-27
FAM149A	4q35.1	0.33781540298722373	5.8843627024855935e-28	6.1672056328036054e-27
RBM15	1p13.3	-0.337695	6.159885845695743e-28	6.452601047762747e-27
RAB4B	19q13.2	0.33764779693662433	6.272461624245125e-28	6.567097086761859e-27
DGKA	12q13.2	0.3374904820686557	6.659749308392796e-28	6.968939547540923e-27
PRKN	6q26	0.3374352997161517	6.8011362654682e-28	7.113180056584573e-27
AKNA	9q32	0.33741292534209977	6.859306744892048e-28	7.170281047552606e-27
RBM28	7q32.1	-0.337347	7.033075364457326e-28	7.348098531823643e-27
CDK8	13q12.13	-0.337328	7.085324291802992e-28	7.398834216219053e-27
BACH2	6q15	0.33731206562577615	7.1277055862920305e-28	7.43921821337243e-27
P4HA1	10q22.1	-0.337242	7.320988864239647e-28	7.636975383080983e-27
GADD45G	9q22.2	0.3372348927554001	7.340071312786702e-28	7.652901794932497e-27
ZNF688	16p11.2	0.3371919758456983	7.460869784732785e-28	7.774807682168295e-27
WIPF1	2q31.1	0.3371200753141721	7.667676146292986e-28	7.986167367322809e-27
BEND3	6q21	-0.337117	7.677089122500953e-28	7.991821888810022e-27
EPHA4	2q36.1	0.337087	7.765880680405847e-28	8.08006050046376e-27
TREM2	6p21.1	0.33705954318878045	7.846177860834594e-28	8.159374177726384e-27
KCNE1	21q22.12	0.3370160051218881	7.977104692884893e-28	8.291229022760154e-27
OPN4	10q23.2	0.3369955616534253	8.039326109893979e-28	8.35157336947039e-27
PXDC1	6p25.2	0.3369629559438123	8.139560356054143e-28	8.451324054992035e-27
S100B	21q22.3	0.33675387690969144	8.812362986326136e-28	9.145163037025468e-27
PIP5K1C	19p13.3	0.3367468521630733	8.835899718356267e-28	9.164847381087213e-27
UACA	15q23	0.33670159332683675	8.989041194548954e-28	9.318871646648683e-27
API5	11p12	-0.336614	9.293691431338528e-28	9.629723662843536e-27
TARS1	5p13.3	-0.336379	1.0160088342021028e-27	1.0522011984560754e-26
ID4	6p22.3	0.33636024652675517	1.0231916767166499e-27	1.059093139057585e-26
CD52	1p36.11	0.3362212107300474	1.0785633272239285e-27	1.1158318898459002e-26
TATDN1	8q24.13	-0.336206	1.0846130654698885e-27	1.1215122728518538e-26
PODNL1	19p13.12	0.33619208254183486	1.090534398344523e-27	1.1270540974132474e-26
KCND1	Xp11.23	0.3360815833563724	1.1371556169958004e-27	1.174631394280935e-26
KCNMB4	12q15	0.3360494483580024	1.1510805438776736e-27	1.1884032789596568e-26
FCER2	19p13.2	0.3359916635751728	1.1765463115070597e-27	1.2140699078617087e-26
LINC00922	16q21	0.3359245826989982	1.206809287358848e-27	1.244657804854421e-26
CNOT10	3p22.3	-0.335923	1.2075591705280295e-27	1.244791210729305e-26
TBX5	12q24.21	0.33582066163591456	1.255221134447307e-27	1.2932581385214678e-26
TMEM220	17p13.1	0.335809	1.26079954914518e-27	1.2983387554338967e-26
SHOX2	3q25.32	0.33579211177979557	1.2688546156353759e-27	1.305963242157293e-26
BST1	4p15.32	0.3357788840865259	1.2752208769801793e-27	1.3117123063411127e-26
TNFRSF14	1p36.32	0.3357777915447802	1.2757481105042428e-27	1.3117123063411127e-26
NUP160	11p11.2	-0.335705	1.3114383148593826e-27	1.3477178584056976e-26
PLB1	2p23.2	0.3356813305404395	1.3231587792923603e-27	1.3590663140094596e-26
SLC8B1	12q24.13	0.3354866511003346	1.4242216704502834e-27	1.4621231683333003e-26
CD81	11p15.5	0.33542958603572814	1.4552684414602824e-27	1.4932319660201158e-26
ZFPM2	8q23	0.3354013039661403	1.4709030091595125e-27	1.5085027793323014e-26
CHORDC1P4	18p11.31	-0.335288	1.5354697102892283e-27	1.5739152983342834e-26
LUM	12q21.33	0.3351711731934088	1.6044610978049504e-27	1.6437941584252964e-26
TGFBR3	1p22.1	0.335164	1.6089112863090122e-27	1.6475120165063188e-26
FRMD1	6q27	0.3351501022148056	1.617273876186942e-27	1.6552303038933702e-26
ASTN1	1q25.2	0.3350754606862837	1.663482197631241e-27	1.70165491506796e-26
TRIM37	17q22	-0.335017	1.7002638801999962e-27	1.7383941608976516e-26
BATF3	1q32.3	0.3349375957423249	1.7522937793788457e-27	1.7906782075567827e-26
NOL10	2p25.1	-0.334699	1.9175059988125026e-27	1.9585117279113446e-26
LRRC58	3q13.33	-0.33466	1.94577834125473e-27	1.9863772786549563e-26
TESPA1	12q13.2	0.3346397900853868	1.9604794733443872e-27	2.00036715337174e-26
MCM3	6p12.2	-0.334559	2.0210128641144576e-27	2.0610837851619736e-26
CENPU	4q35.1	-0.334553	2.025292703022848e-27	2.064398964564956e-26
CCDC18	1p22.1	-0.334537	2.0377039328466535e-27	2.0759949666279264e-26
FUCA1	1p36.11	0.33443848809964954	2.1148920482443102e-27	2.1535398217147645e-26
DHX57	2p22.1	-0.334354	2.183431531109418e-27	2.2222037805202904e-26
ARHGEF39	9p13.3	-0.334343	2.192285201447842e-27	2.23008322216246e-26
JAG2	14q32.33	0.3342517629880149	2.2688614753795404e-27	2.306809994734596e-26
CDX1	5q32	0.33422317912635874	2.293390919609764e-27	2.3305684826429517e-26
SF3B3	16q22.1	-0.334095	2.406365365467093e-27	2.444136163608602e-26
SNTG2	2p25.3	0.3340865602596653	2.41430668266803e-27	2.450961136352261e-26
JCHAIN	4q13.3	0.33392457351992594	2.565875649323844e-27	2.603513683633602e-26
NCKAP5L	12q13.12	0.33391973494222477	2.5705450816846326e-27	2.6069329797064574e-26
CD1E	1q23.1	0.33380475852990393	2.684011430751119e-27	2.720630080892746e-26
TMC8	17q25.3	0.3337344964325223	2.7557774917040313e-27	2.791964468867822e-26
UBQLN1	9q21.32	-0.333693	2.798620085120627e-27	2.8339383597940324e-26
ADAMTS5	21q21.3	0.3336893272064638	2.8029135538736487e-27	2.835819033400958e-26
C20ORF202	20p13	0.3336889555770928	2.8033046576441174e-27	2.835819033400958e-26
TRPM4	19q13.33	0.3335618461627483	2.9402947489626516e-27	2.9728988237999395e-26
PRPF40A	2q23.3	-0.333393	3.1322955851872183e-27	3.165433221101038e-26
YPEL3	16p11.2	0.3333899778863862	3.13611706936744e-27	3.1676993157860445e-26
PARM1	4q13.3	0.33333853745173253	3.197198995666671e-27	3.2277711048350993e-26
C1ORF162	1p13.2	0.33331832783678733	3.2215175091313705e-27	3.250686178731152e-26
GLIS1	1p32.3	0.333127	3.460722746819111e-27	3.4903015737150006e-26
PTPN11	12q24.13	-0.33306	3.5492287055983095e-27	3.577765217804125e-26
PHKA1	Xq13.1	-0.332849	3.841309326788603e-27	3.8702493769653125e-26
SUZ12	17q11.2	-0.332779	3.942045136231143e-27	3.9697502727307596e-26
NAT10	11p13	-0.33277	3.955731472490006e-27	3.9815340360335935e-26
RUVBL1	3q21.3	-0.332682	4.0890232431945514e-27	4.113631206543766e-26
YES1	18p11.32	-0.332599	4.21776607959807e-27	4.2410219326685353e-26
SHISAL2A	1p32.3	0.3325074801086951	4.364072467866352e-27	4.3859365583867243e-26
ELANE	19p13.3	0.3324748593129439	4.4176095001947324e-27	4.437518606605225e-26
ABCB4	7q21.12	0.3324128855625544	4.521117857940126e-27	4.5392204319458926e-26
SORBS1	10q24.1	0.3322900740763641	4.733382952077904e-27	4.749958079974125e-26
[truncated: 18,061 more rows]

## Sheet: CLEC14A_METABRIC
Correlated Gene	Cytoband	Spearman's Correlation	p-Value	q-Value
ADGRF5	6p12.3	0.7284554965494184	0	0
GJA4	1p34.3	0.7583446121962149	0	0
LDB2	4p15.32	0.7565569847160333	0	0
TEK	9p21.2	0.7937246461021203	0	0
CD34	1q32.2	0.7885260517011439	0	0
CD93	20p11.21	0.7437990615162445	0	0
CDH5	16q21	0.8110769797432967	0	0
CLDN5	22q11.21	0.7467931425469087	0	0
ESAM	11q24.2	0.8085592523988094	0	0
FAM162B	6q22.1	0.7234427126362941	1.3063e-320	2.592241e-317
LHFPL6	13q13.3-q14.11	0.7164061801255126	1.4280774467305e-311	2.576251713901786e-308
SOX17	8q11.23	0.7148669443158137	1.24530726568684e-309	2.0593231150241366e-306
PTPRB	12q15	0.712475	1.2188778178261611e-306	1.8605701089955646e-303
GNG11	7q21.3	0.6984804374232643	9.600523703856259e-290	1.3608056598523115e-286
VWF	12p13.31	0.6907562703036311	7.832770629922537e-281	1.0362233358678854e-277
RHOJ	14q23.2	0.6808129351741057	9.118935506981217e-270	1.1309759762533454e-266
EMCN	4q24	0.6790708409293131	7.137376740341765e-268	8.331417884431881e-265
FAM110D	1p36.11	0.6772736853346558	6.212121982161026e-266	6.848519367444633e-263
JAM2	21q21.3	0.6736379447301247	4.734586274582469e-262	4.9449015806744485e-259
CCL14	17q12	0.6709486321878831	3.244292854486066e-259	3.2189873702210745e-256
PLAC9	10q22.3	0.6692296930712515	2.032711976266652e-257	1.9208160217635924e-254
COX4I2	20q11.21	0.6563981983583732	2.233958957815168e-244	2.0150309799492815e-241
GPIHBP1	8q24.3	0.6545071286673236	1.6485949427887554e-242	1.4223790454217417e-239
CYGB	17q25.1	0.65344	1.8422693165036433e-241	1.5232496798624291e-238
HSPA12B	20p13	0.6525843821086611	1.2667166595886595e-240	1.0054690157150944e-237
EBF1	5q33.3	0.6423916855672889	7.452090664449798e-231	5.687664890205454e-228
ECSCR	5q31.2	0.6412112488467431	9.543867509805684e-230	7.014389143132741e-227
APLNR	11q12.1	0.6409697154119102	1.6059122808263416e-229	1.13813297502564e-226
CAV1	7q31.2	0.63945	4.198320226702866e-228	2.872809192368678e-225
S1PR1	1p21.2	0.6392169277873219	6.913232456524572e-228	4.57287282890912e-225
PGM5	9q21.11	0.6325936577325396	8.294700681778698e-222	5.3096787202973063e-219
SPARCL1	4q22.1	0.6319782555047367	2.993104661621653e-221	1.8560990282881274e-218
CALCRL	2q32.1	0.6268689354679428	1.1346896073999704e-216	6.823266839165156e-214
TSPAN7	Xp11.4	0.62547	1.9662794505241552e-215	1.1476132181235687e-212
CCM2L	20q11.21	0.622531	7.507548936898089e-213	4.256565745823019e-210
CYYR1	21q21.3	0.6189279807010356	1.0087637043479696e-209	5.560529708078085e-207
ACKR1	1q23.2	0.6109482791208186	6.142704790032171e-203	3.2944819960377946e-200
CLEC1A	12p13.2	0.6108988828876568	6.757012994065248e-203	3.528583311953442e-200
TIE1	1p34.2	0.610585	1.238329040069702e-202	6.300872172087992e-200
SOX18	20q13.33	0.6103595483602485	1.9109644509791275e-202	9.480294641307452e-200
PLPP1	5q11.2	0.6077291200319916	2.9569740698364656e-200	1.4311754498008492e-197
MYCT1	6q25.2	0.6028468140323354	3.0262169424856957e-196	1.4298154525401463e-193
HIGD1B	17q21.31	0.6018577480532331	1.9267405965099856e-195	8.891683813289339e-193
AQP1	7p14.3	0.6005049428433408	2.3979750108154954e-194	1.0814867298777884e-191
INKA1	3p21.31	0.5987806368118275	5.861359940904635e-193	2.5847294814958126e-190
OAF	11q23.3	0.5966552777759527	2.933791040389059e-191	1.2656119435974019e-188
INMT	7p14.3	0.5961280379460345	7.709755338601375e-191	3.255157126366079e-188
SOX7	8p23.1	0.5958575553147549	1.2647533297520435e-190	5.2287010574165734e-188
EBF3	10q26.3	0.5932126624174527	1.560561433558615e-188	6.319955323987175e-186
CCDC178	18q12.1	0.5924036360019522	6.746728790677732e-188	2.6776417224441786e-185
SLCO2A1	3q22.1-q22.2	0.5921759210539821	1.0179552856747809e-187	3.96084405665301e-185
SLIT2	4p15.31	0.59111	6.944363106356178e-187	2.650075797741e-184
CLEC3B	3p21.31	0.5904692507205392	2.1980080790132484e-186	8.229674022629982e-184
CAVIN2	2q32.3	0.5895719002123233	1.0974846143921961e-185	4.0330527199997666e-183
PDE1A	2q32.1	0.5865491006457625	2.381532956960645e-183	8.592570908714007e-181
JAM3	11q25	0.5845967483921836	7.462272753424572e-182	2.6443096521242356e-179
ADGRA2	8p11.23	0.5837785554591132	3.1390848834558977e-181	1.0928421127596285e-178
SVEP1	9q31.3	0.5830044651158396	1.2175049195034081e-180	4.165546141832005e-178
IGFBP7	4q12	0.5828165884769163	1.6908508848029816e-180	5.686990670852605e-178
ID1	20q11.21	0.582539	2.743946833808342e-180	9.075146828348789e-178
COL14A1	8q24.12	0.5820386148646555	6.572747837377722e-180	2.138190296474156e-177
TGFBR2	3p24.1	0.579728	3.6269641298219713e-178	1.1608625192288259e-175
PECAM1	17q23.3	0.5753001045323525	7.227552021854676e-175	2.276564163836257e-172
CDH6	5p13.3	0.572705	5.878301421587019e-173	1.8226408345308253e-170
SHE	1q21.3	0.5720063617259874	1.9086508103997894e-172	5.82696410485745e-170
RCAN2	6p12.3	0.5717569741792602	2.9038387468506886e-172	8.73087516553107e-170
SH2D3C	9q34.11	0.5706854985301126	1.7546965566505094e-171	5.1970445477869713e-169
PODN	1p32.3	0.5662972873354696	2.593395697053526e-168	7.568138854754437e-166
HSPB6	19q13.12	0.5660153549926845	4.1293858184854677e-168	1.1875874229279076e-165
RGS5	1q23.3	0.5652121303010278	1.5501072080903822e-167	4.394332491049363e-165
ZCCHC24	10q22.3	0.5637611695134496	1.6753682862954696e-166	4.682536376513704e-164
ENG	9q34.11	0.5631298572436683	4.702121711377185e-166	1.2959569894523453e-163
EGFLAM	5p13.2-p13.1	0.5602280616401456	5.2475410900854064e-164	1.4264685670089698e-161
AFAP1L1	5q32	0.5600414171529912	7.09527144992224e-164	1.9026833331386073e-161
SPRY1	4q28.1	0.5598373476901278	9.865475485882434e-164	2.6102732738913467e-161
CASQ2	1p13.1	0.5586133231242288	7.090047325734399e-163	1.851248672787808e-160
ABCA8	17q24.2	0.556995	9.502529424623549e-162	2.4489375831458403e-159
PDGFRB	5q32	0.5558617303182289	5.796018454251623e-161	1.4745665411047334e-158
CYTL1	4p16.2	0.5547574482264508	3.3545451732423704e-160	8.426277774407798e-158
RUNX1T1	8q21.3	0.5527420501062914	8.126514382088979e-159	2.0157818924771716e-156
TMEM204	16p13.3	0.5509539652558111	1.3493997507995926e-157	3.305862796897175e-155
IL33	9p24.1	0.5506116190035334	2.3063421118043463e-157	5.581347910566519e-155
COL15A1	9q22.33	0.5494998360488679	1.309288883654819e-156	3.1303046514754496e-154
FAM43A	3q29	0.5493035949022665	1.7776621047168258e-156	4.1995150959524636e-154
PROS1	3q11.1	0.5492892519775371	1.817828371916545e-156	4.243880730860226e-154
MEOX1	17q21.31	0.5469486162891023	6.867612840570937e-155	1.5846617349801125e-152
ADCY4	14q12	0.5440026593089111	6.372220225043386e-153	1.4534521625949536e-150
MYH11	16p13.11	0.5437698244059072	9.098257258075422e-153	2.0516570116960076e-150
MMRN1	4q22.1	0.542898	3.443760787960052e-152	7.678425738907783e-150
TMEM119	12q23.3	0.5426855004679813	4.760502709283771e-152	1.0496379529225238e-149
ITM2A	Xq21.1	0.5405757352332814	1.1708500100692138e-150	2.553225010968514e-148
SLC35G2	3q22.3	0.5405496904085146	1.2178936884030448e-150	2.6269437339858718e-148
RASL12	15q22.31	0.5394332036891909	6.570341914811867e-150	1.4019555371777063e-147
NOTCH4	6p21.32	0.5388636884812869	1.5484885285494087e-149	3.2689581234611135e-147
PDE7B	6q23.3	0.5383448912397677	3.3763708674488663e-149	7.052705630911084e-147
RASIP1	19q13.33	0.5381715472594641	4.37959893179244e-149	9.052995958592623e-147
EDNRB	13q22.3	0.5374773384301513	1.23952077918628e-148	2.5357783857909837e-146
CNRIP1	2p14	0.5363916013681128	6.277442056902313e-148	1.2711179609915254e-145
KLF2	19p13.11	0.5350754948174039	4.449942291441186e-147	8.919662104177666e-145
KANK3	19p13.2	0.5350075331834101	4.9223718241975094e-147	9.767954647937538e-145
PCDH18	4q28.3	0.5342748708792211	1.458620948675313e-146	2.865829119357714e-144
FHL1	Xq26.3	0.5335343373628846	4.361139163525348e-146	8.484553486372255e-144
CD248	11q13.2	0.5330367654180312	9.08939531844445e-146	1.7511646669826377e-143
ABCA6	17q24.2-q24.3	0.5327277109276264	1.4333934603977825e-145	2.7350249834743842e-143
PDGFD	11q22.3	0.532536	1.9016438949515218e-145	3.593925852516e-143
RFTN2	2q33.1	0.5289045855556921	3.861091027475754e-143	7.228253806531025e-141
MFAP4	17p11.2	0.5283327988290958	8.861777046421186e-143	1.6434869505531028e-140
CHST7	Xp11.3	0.5272987364540394	3.965381330406866e-142	7.286021029684616e-140
LAMA2	6q22.33	0.527021	5.927546822463183e-142	1.0791398086693524e-139
TMEM88	17p13.1	0.5268000439619787	8.153066796420306e-142	1.470813250074223e-139
EPAS1	2p21	0.5254916112946646	5.372304974052578e-141	9.604326117576518e-139
TSHZ2	20q13.2	0.5253665161488511	6.430720299642875e-141	1.1393858359474395e-138
RBMS3	3p24.1	0.5250302289041342	1.0424307682919214e-140	1.830619129733176e-138
CPED1	7q31.31	0.5217296734296517	1.1602928709807582e-138	2.0197238361177338e-136
CASP4LP	11q22.3	0.5190399747978625	5.196403590793962e-137	8.966733291801337e-135
NDN	15q11.2	0.5183470474677322	1.3761776976727774e-136	2.35421295108781e-134
MMP23B	1p36.33	0.5183212407240796	1.4269487667807913e-136	2.4202026776066686e-134
LRRC32	11q13.5	0.5180905773961967	1.972327712463329e-136	3.3168534852646016e-134
ICAM2	17q23.3	0.515592	6.464879952101963e-135	1.0780594770547172e-132
MECOM	3q26.2	0.5153851442007767	8.623175461787785e-135	1.42598578219764e-132
FHL5	6q16.1	0.513989	5.977195857157455e-134	9.802601205738225e-132
FAM124B	2q36.2	0.5138450926225394	7.294989676759195e-134	1.1865719274230286e-131
GIMAP8	7q36.1	0.5128951384719183	2.708184870675072e-133	4.369204924689116e-131
PDE2A	11q13.4	0.5122257446087393	6.807812924922355e-133	1.0894696748561226e-130
CCDC3	10p13	0.5103092606840441	9.423857106962483e-132	1.4960561634445083e-129
ACVRL1	12q13.13	0.5100171947726417	1.4044553664359526e-131	2.2119057374250034e-129
LTC4S	5q35.3	0.5092756830466183	3.8608360541403164e-131	6.032632335303972e-129
LPAR6	13q14.2	0.5080412716003915	2.0671956348084036e-130	3.204799232588903e-128
GRAP	17p11.2	0.5074667266217096	4.503267948589014e-130	6.927352648976775e-128
SEPTIN4	17q22	0.5068297328209563	1.0657922733694615e-129	1.6268909132879686e-127
IGFBP6	12q13.13	0.5050371496579149	1.1921100639789129e-128	1.8058192450074463e-126
ETS2	21q22.2	0.5049603729265616	1.3215707458655104e-128	1.9867613546178174e-126
LMO2	11p13	0.5049277177763825	1.380799202944449e-128	2.060193938588695e-126
GIMAP6	7q36.1	0.5048123225037499	1.6121187372356392e-128	2.387379419530151e-126
PCSK5	9q21.13	0.504681	1.9236414379094942e-128	2.8276104217685926e-126
ABI3BP	3q12.2	0.5043035334447383	3.189141254903927e-128	4.6533322839936415e-126
TFPI	2q32.1	0.5042926816954879	3.2358431054094335e-128	4.687012451368234e-126
PDK4	7q21.3	0.502367	4.231605112457993e-127	6.084925496493944e-125
F2R	5q13.3	0.5010441425718292	2.4537035375814044e-126	3.5029707194075818e-124
ABCB1	7q21.12	0.4995585069491704	1.7489227479470225e-125	2.47897307216148e-123
C11ORF96	11p11.2	0.4981305549869351	1.1445624631730067e-124	1.610829611291145e-122
ID3	1p36.12	0.4978742773017646	1.6019751446806152e-124	2.238703857115643e-122
THBS4	5q14.1	0.4976007984914479	2.2926374665114063e-124	3.181475376605059e-122
GSN	9q33.2	0.4972587333976181	3.5880548655148667e-124	4.944538941060904e-122
FLRT2	14q31.3	0.4941402048928714	2.0802938476914401e-122	2.846989731971651e-120
ARAP3	5q31.3	0.493881	2.9105307978078336e-122	3.955929667924565e-120
NR5A2	1q32.1	0.4936540525847312	3.9026556887922994e-122	5.268319693088054e-120
OLFML1	11p15.4	0.49255381179175306	1.61476315340785e-121	2.165091892988201e-119
GEM	8q22.1	0.49197898798441103	3.3840383170125474e-121	4.5069031115971135e-119
MOCS1	6p21.2	0.4913141808799564	7.948732823618384e-121	1.0515643610125546e-118
TPX2	20q11.21	-0.491204	9.156173783251163e-121	1.2032788910916297e-118
FCER1A	1q23.2	0.4910839700713058	1.0678990050426506e-120	1.394170253688576e-118
SLIT3	5q34-q35.1	0.4871490480986572	1.604239422806077e-118	2.080688046154496e-116
SPARC	5q33.1	0.4869762680093203	1.996172085064718e-118	2.5722103153262514e-116
FOXS1	20q11.21	0.4867056059976405	2.8105774680210438e-118	3.598264469381264e-116
ECM2	9q22.31	0.48669781098688775	2.8383971465756484e-118	3.6105867292722544e-116
FRZB	2q32.1	0.4858931755118418	7.8348529953844085e-118	9.902854957987783e-116
PLPP3	1p32.2	0.48564487952821933	1.071185455980819e-117	1.3453546954736312e-115
HEYL	1p34.2	0.48526708200705815	1.7231748353322998e-117	2.150608895115356e-115
EBF2	8p21.2	0.4847849641200609	3.158120206394196e-117	3.9168585859804016e-115
ENPP2	8q24.12	0.48452796267555487	4.360199190350487e-117	5.374148616976092e-115
CXCL12	10q11.21	0.4845003864893865	4.513667096237276e-117	5.5289635714649695e-115
OGN	9q22.31	0.48444638937302426	4.8299491559632065e-117	5.88009270251128e-115
CTSG	14q12	0.4835083668771244	1.5633510972000904e-116	1.8916548276121094e-114
FZD4	11q14.2	0.4820098939531094	1.0131263784986174e-115	1.2184533245410037e-113
NRXN2	11q13.1	0.4815326808939459	1.8335222615762536e-115	2.1918322746216372e-113
CEP55	10q23.33	-0.480408	7.397229271073119e-115	8.789857344621255e-113
ZNF423	16q12.1	0.47968623510701924	1.8040499913925687e-114	2.1309266684044125e-112
GAS7	17p13.1	0.47828796054472505	1.009616029751914e-113	1.185492336946567e-111
TESC	12q24.22	0.476828	6.047970383097553e-113	7.059760251893402e-111
SFRP4	7p14.1	0.47663858521499625	7.61935415429421e-113	8.842015429111949e-111
MAMDC2	9q21.12	0.4760166809407503	1.6279291767069694e-112	1.878175964103087e-110
FAM107A	3p14.3-p14.2	0.4745427285627454	9.780723313013464e-112	1.1218998463782611e-109
H19	11p15.5	0.4745256276433277	9.985816134457226e-112	1.1388421573113173e-109
SCN4B	11q23.3	0.47426852499899635	1.3640210501947492e-111	1.5467219268608344e-109
CD300LG	17q21.31	0.4741477888424432	1.579003191243334e-111	1.7803260981268591e-109
STIL	1p33	-0.474138	1.5969866091952168e-111	1.790429506941801e-109
THSD1	13q14.3	0.4732182193106563	4.8630056891816775e-111	5.421431735737146e-109
COX7A1	19q13.12	0.4728901884303609	7.22664505229916e-111	8.011482928370085e-109
TCEAL7	Xq22.2	0.4725974788822687	1.0286948181880691e-110	1.1340788873402246e-108
KIF23	15q23	-0.472123	1.8216466649107887e-110	1.997168862899983e-108
ANK2	4q25-q26	0.471518	3.772848291326597e-110	4.113648433685988e-108
KCNJ8	12p12.1	0.47142345185239704	4.22531890885723e-110	4.58181576105808e-108
PLSCR4	3q24	0.4703607093230228	1.5108164729019052e-109	1.6293827221883373e-107
DNASE1L3	3p14.3	0.4700641829683925	2.1540684861917727e-109	2.3105586508102453e-107
MCM2	3q21.3	-0.469884	2.671724787492764e-109	2.8504143377960434e-107
BUB1	2q13	-0.469764	3.0850197726527544e-109	3.27375039403857e-107
FAM43B	1p36.12	0.46965753411247174	3.5016282532676776e-109	3.696080375417223e-107
EXO1	1q43	-0.469381	4.8718976909777635e-109	5.11523480316205e-107
PEAR1	1q23.1	0.46886771919751785	8.980315514685074e-109	9.379230582811084e-107
PAMR1	11p13	0.46878650907047154	9.892066500174352e-109	1.027739097536439e-106
NRP1	10p11.22	0.46803221686301766	2.4255248464865616e-108	2.5068809923791317e-106
CDCA8	1p34.3	-0.467822	3.113692500811516e-108	3.2014566832178096e-106
TBX2	17q23.2	0.4675380172646288	4.3599607331010506e-108	4.459745401425631e-106
TNFSF12	17p13.1	0.46749127598361084	4.608379063886391e-108	4.689675597115976e-106
KIF14	1q32.1	-0.466908	9.19506530719359e-108	9.309534487548448e-106
FOXM1	12p13.33	-0.466857	9.770120060374704e-108	9.841536166399779e-106
SRL	16p13.3	0.46671129802675126	1.1603332464437345e-107	1.162911764769165e-105
MMP28	17q12	0.46665747034892135	1.2365750833318733e-107	1.2330952740521454e-105
ECRG4	2q12.2	0.46652549640011687	1.4453113678132293e-107	1.4340379391442861e-105
FABP4	8q21.13	0.46649879840878616	1.4916317482941373e-107	1.4726338514004408e-105
AURKB	17p13.1	-0.466377	1.722908339005708e-107	1.6925442118430331e-105
NCAPG	4p15.31	-0.46626	1.9773301564557735e-107	1.9329132820053386e-105
BIRC5	17q25.3	-0.465732	3.6868566788409393e-107	3.586371761515667e-105
ADH1A	4q23	0.46541005999900076	5.386635840483872e-107	5.2142634935883884e-105
KCTD12	13q22.3	0.4631110900498969	7.984421608073502e-106	7.691401086922845e-104
SNRK	3p22.1	0.4627265708009991	1.2508816341632725e-105	1.1991543549920764e-103
STIMATE	3p21.1	0.4626854940044697	1.3122896373721915e-105	1.2514015436808748e-103
KIF4A	Xq13.1	-0.462682	1.3179949739432717e-105	1.2514015436808748e-103
MEF2C	5q14.3	0.4620647274823995	2.7053527507070095e-105	2.5564295230966617e-103
CPXM2	10q26.13	0.4598667075486661	3.463552856028095e-104	3.2573811789109725e-102
MCM10	10p13	-0.459352	6.276861030266789e-104	5.875378787010102e-102
CDCA3	12p13.31	-0.45902	9.20235254395052e-104	8.57330910244855e-102
FILIP1	6q14.1	0.45828105199434754	2.1543209684977556e-103	1.997679686863059e-101
CLDN11	3q26.2	0.45803365910014726	2.8627211028067193e-103	2.6422250029812342e-101
GIMAP7	7q36.1	0.45793041503165255	3.2231157802337626e-103	2.9610884047666104e-101
UBE2C	20q13.12	-0.457861	3.490136943875871e-103	3.1916256919019715e-101
DAB2	5p13.1	0.4570681770562542	8.662802486995062e-103	7.885534520730735e-101
CKAP2L	2q14.1	-0.456777	1.2091266704704632e-102	1.0956123127313183e-100
LOC728392	17p13.2	0.4562070855309953	2.3186771443726086e-102	2.0914467842240928e-100
AUNIP	1p36.11	-0.45607	2.7107087909268755e-102	2.433995712540856e-100
ELN	7q11.23	0.4560033670569448	2.9256266971076697e-102	2.615141269252459e-100
RCBTB2	13q14.2	0.45590947748272154	3.2563776220824433e-102	2.897738005946368e-100
RNASEH2A	19p13.13	-0.455776	3.789831627010538e-102	3.357384768142728e-100
FBLN1	22q13.31	0.4549623022704241	9.575945292556011e-102	8.445558150465844e-100
MAGI2-AS3	7q21.11	0.45479847804553514	1.1535984154422468e-101	1.012920661771502e-99
SRPX	Xp11.4	0.45476790910858605	1.1943739793080827e-101	1.0441038434092332e-99
KIF2C	1p34.1	-0.454703	1.2863104441174654e-101	1.1195414233801308e-99
ASPM	1q31.3	-0.453333	6.072428197572475e-101	5.2620639804641136e-99
BHLHE22	8q12.3	0.4519461474892978	2.9044738866279017e-100	2.505929556793221e-98
HJURP	2q37.1	-0.451877	3.138188214126863e-100	2.6958531134689813e-98
HEG1	3q21.2	0.451862	3.191898865687607e-100	2.7301741849441757e-98
MRGPRF	11q13.3	0.4518292303465776	3.3129207306471797e-100	2.8215278531743618e-98
HRC	19q13.33	0.45115353584842427	7.079816926110426e-100	6.003926798364756e-98
RUNDC3B	7q21.12	0.45004174950317644	2.4607962944136376e-99	2.077959219844435e-97
TCF4	18q21.2	0.44998662560603464	2.617276565202915e-99	2.2007303457579087e-97
CD36	7q21.11	0.4492473830987424	5.9762324520037096e-99	5.003896910445637e-97
PELI2	14q22.3	0.44818489172406994	1.9509775195122804e-98	1.626688987277382e-96
SKA1	18q21.1	-0.448136	2.059050619171014e-98	1.7096150831309458e-96
CH25H	10q23.31	0.4470189454147795	7.112342554993631e-98	5.8807219025539005e-96
LAMA4	6q21	0.4461521283738517	1.8545301930151895e-97	1.5270247780163243e-95
POLQ	3q13.33	-0.446068	2.0351961114505735e-97	1.66886081138947e-95
TM4SF18	3q25.1	0.44603912725222883	2.1008983720150022e-97	1.7156472137557904e-95
RAMP2	17q21.2	0.4458848143523419	2.4908490133100386e-97	2.0257544188575578e-95
CDO1	5q22.3	0.445712	3.012860069395609e-97	2.44029368233006e-95
CDC45	22q11.21	-0.445673	3.147478815925626e-97	2.5389662448466716e-95
PRC1	15q26.1	-0.445136	5.681819101631693e-97	4.564778066914142e-95
MYOM1	18p11.31	0.4450224196161161	6.439921276140228e-97	5.152975717892205e-95
TEDC2	16p13.3	-0.444695	9.232242558439545e-97	7.357615314444752e-95
C7	5p13.1	0.44453189449165775	1.1040698616258573e-96	8.763664933641405e-95
RAMP3	7p13	0.4441459300054985	1.6863134237048547e-96	1.3331953617529537e-94
FEZ1	11q24.2	0.44405876673449307	1.8554336094890492e-96	1.4610803391547892e-94
PLK4	4q28.1	-0.443399	3.822636863624313e-96	2.9982769139035915e-94
CRISPLD2	16q24.1	0.44303160184602614	5.710444229731848e-96	4.461340759637748e-94
TTK	6q14.1	-0.442907	6.542967356307816e-96	5.091711537983227e-94
NR2F1	5q15	0.44234617189699377	1.206509287199492e-95	9.352332146557312e-94
KIF20A	5q31.2	-0.441926	1.9067908563965177e-95	1.4723096402464006e-93
IGF1	12q23.2	0.44185873855314484	2.0516218017510757e-95	1.5779993424010986e-93
CENPF	1q41	-0.441572	2.8012176574072814e-95	2.1462302391347528e-93
F2RL2	5q13.3	0.44142721000242985	3.280241522913796e-95	2.5035812607962067e-93
CDCA5	11q13.1	-0.440781	6.612588671293549e-95	5.02759423728541e-93
SH2B3	12q24.12	0.44004522871635077	1.4676695513810413e-94	1.1116196403666177e-92
PIMREG	17p13.2	-0.439255	3.445538256652458e-94	2.599743770532752e-92
ARHGAP24	4q21.23-q21.3	0.4389187262785946	4.952561805817906e-94	3.722675624039793e-92
CCN3	8q24.12	0.4388645611120463	5.250213574927207e-94	3.931518421919075e-92
PPARG	3p25.2	0.43828720956917716	9.773896973239697e-94	7.29147411793115e-92
SYT11	1q22	0.4380811273292826	1.2197678097381726e-93	9.065570193424829e-92
ANKRD29	18q11.2	0.43802319802519735	1.2981039315424682e-93	9.611781499077887e-92
ABCA9	17q24.2	0.4379830699344146	1.3552888740221487e-93	9.997900526429561e-92
DDIAS	11q14.1	-0.437898	1.4849046318085698e-93	1.091349907911454e-91
MELK	9p13.2	-0.43783	1.5974791512357708e-93	1.1697555821816472e-91
HBA2	16p13.3	0.4377302332728266	1.778029382562097e-93	1.29717702454273e-91
ALDH1A2	15q21.3	0.43752428157704454	2.2177260847078156e-93	1.6120350338806554e-91
ASF1B	19p13.12	-0.437221	3.070298749957034e-93	2.2236134450418752e-91
TXNIP	1q21.1	0.43712491705475087	3.402625061370219e-93	2.45533424428475e-91
ADH1B	4q23	0.4371063533174037	3.4709595318264194e-93	2.495569599621865e-91
TRIP13	5p15.33	-0.43704	3.7260660488401156e-93	2.669316053183511e-91
GPR4	19q13.32	0.4369836825881466	3.958219077951427e-93	2.8254280353549687e-91
CX3CR1	3p22.2	0.43692286008105036	4.224523619441879e-93	3.004711351405184e-91
CAVIN1	17q21.2	0.4365257753804041	6.460268871809775e-93	4.578484839006899e-91
RAD54L	1p34.1	-0.436395	7.431079084314575e-93	5.247769870076101e-91
LIMS2	2q14.3	0.4360888623161073	1.0302496062582153e-92	7.249742264747526e-91
LYL1	19p13.13	0.4352288448897182	2.5766312146324e-92	1.8067374495818142e-90
CCNB2	15q22.2	-0.434558	5.258171299134282e-92	3.674054621831714e-90
GDF10	10q11.22	0.43340398957845905	1.7864614020171753e-91	1.243878598653643e-89
CDCA2	8p21.2	-0.433	2.7386704331735826e-91	1.9002159467096705e-89
LEPR	1p31.3	0.43244827791196616	4.9018109563132155e-91	3.389252146936566e-89
HTR2B	2q37.1	0.4321590644046297	6.648667754493949e-91	4.581116768061733e-89
ANLN	7p14.2	-0.431768	1.0035829069328634e-90	6.891037787258042e-89
FBLN5	14q32.12	0.43130382059355554	1.6347140375134158e-90	1.118595357255732e-88
NEK2	1q32.3	-0.431151	1.919833383014299e-90	1.3091812251730498e-88
CFH	1q31.3	0.4306858395737262	3.126506857826305e-90	2.124739797489904e-88
AKAP12	6q25.1	0.43058932641235936	3.4592992214431616e-90	2.3428782849937915e-88
FEN1	11q12.2	-0.430493	3.826075709429009e-90	2.582470965235009e-88
CENPE	4q24	-0.430288	4.7437874967217075e-90	3.1910413249134087e-88
AURKA	20q13.2	-0.430256	4.905400585852548e-90	3.2886070684343906e-88
PKMYT1	16p13.3	-0.429905	7.081865643850793e-90	4.720021695947702e-88
TNNT3	11p15.5	0.42990395296513806	7.088119660312513e-90	4.720021695947702e-88
TGFB3	14q24.3	0.4297479546123738	8.343362969332067e-90	5.537314206134634e-88
MCM4	8q11.21	-0.429415	1.1814438792888534e-89	7.814857446869336e-88
UACA	15q23	0.4293510252985747	1.2628328319688664e-89	8.325466683584779e-88
FANCD2	3p25.3	-0.42842	3.332630728804138e-89	2.189825304052626e-87
ESPL1	12q13.13	-0.428323	3.683043847460265e-89	2.4120898385809075e-87
EZH2	7q36.1	-0.428157	4.376772986274953e-89	2.856996155909216e-87
CHAF1B	21q22.12-q22.13	-0.428136	4.477937331605159e-89	2.9134488002745174e-87
KLF9	9q21.12	0.4280924423358705	4.682903253184583e-89	3.0368474560847996e-87
KIF15	3p21.31	-0.427869	5.90585995059422e-89	3.817455532885723e-87
NUSAP1	15q14	-0.427648	7.427056729705623e-89	4.785146550138908e-87
PLPPR4	1p21.3-p21.2	0.4275289449051679	8.405512469719022e-89	5.398025548514701e-87
DPT	1q24.2	0.4274215963230237	9.395217966670569e-89	6.014151784858412e-87
TACC1	8p11.22	0.42669969168759025	1.9840400036459847e-88	1.2659578724228592e-86
LRRN4CL	11q12.3	0.42659615792590716	2.2082345436531525e-88	1.4044937911619603e-86
SOCS2	12q	0.42584626081567417	4.789865017089572e-88	3.0367438146685455e-86
PI16	6p21.2	0.42563889624915424	5.931466910268867e-88	3.748535967113866e-86
CCNA2	4q27	-0.425379	7.755923939836103e-88	4.885985862289131e-86
CDC20	1p34.2	-0.424959	1.194074345975487e-87	7.49848459542328e-86
TROAP	12q13.12	-0.424852	1.333036220768033e-87	8.344722638776292e-86
CENPA	2p23.3	-0.424734	1.505619225893091e-87	9.395442741705189e-86
MSRB3	12q14.3	0.42417782460439085	2.6635234225358844e-87	1.6568952600878397e-85
MFNG	22q13.1	0.4238749242680545	3.6331532439132473e-87	2.2530091553817024e-85
PTPRM	18p11.23	0.42386196176495355	3.681717955619567e-87	2.276012807206065e-85
CDC25C	5q31.2	-0.423653	4.562477131862097e-87	2.8117328013873124e-85
SPAG5	17q11.2	-0.423362	6.140065579145432e-87	3.772243385528234e-85
KIFC1	6p21.32	-0.423335	6.31155177481881e-87	3.865630661095817e-85
KIF18A	11p14.1	-0.422791	1.1001561117713202e-86	6.717383963689255e-85
SPC25	2q31.1	-0.422663	1.253830679138841e-86	7.632213495960479e-85
CCDC80	3q13.2	0.4225866949415372	1.3556940947756238e-86	8.227031687072623e-85
CAPN11	6p21.1	0.4222222759256173	1.965554655222648e-86	1.1891605664097021e-84
DLGAP5	14q22.3	-0.422206	1.997763668618178e-86	1.2049733203665388e-84
HBB	11p15.4	0.4214224240920503	4.434781803601048e-86	2.66678212456543e-84
OIP5	15q15.1	-0.420976	6.97522690379612e-86	4.181764431387619e-84
PPP1R14A	19q13.1	0.42068686414946443	9.354292105499398e-86	5.591161823540062e-84
MASTL	10p12.1	-0.420587	1.0347305407202354e-85	6.1661239789947005e-84
HSPB2	11q23.1	0.4204091398534163	1.2393264513922835e-85	7.363231766894753e-84
VSIR	10q22.1	0.42019722252136893	1.5357971187180534e-85	9.097420305624194e-84
TICRR	15q26.1	-0.420128	1.647101056629754e-85	9.727700407071678e-84
SCARA5	8p21.1	0.41976583475165413	2.3754375236526318e-85	1.3987591163015673e-83
BHMT2	5q14.1	0.41923788366709186	4.0473905409987013e-85	2.376225381525983e-83
MPRIP	17p11.2	0.41915429641935464	4.403300120556011e-85	2.5775542062629346e-83
PRND	20p13	0.41900612926161934	5.112528884524967e-85	2.9839124466033366e-83
SFRP2	4q31.3	0.41880272894821136	6.275055081112733e-85	3.651677214944313e-83
SHANK3	22q13.33	0.4185750386607538	7.891375649678024e-85	4.57884381263774e-83
CDC25A	3p21.31	-0.418456	8.893568689390378e-85	5.145305454001827e-83
DACT3	19q13.32	0.41829242945462747	1.0485495537646704e-84	6.048667832821546e-83
EGR1	5q31.2	0.4182742094189889	1.0679303579248228e-84	6.1426116007710675e-83
TAMALIN	12q13.13	0.41824015996072794	1.105111086916211e-84	6.338099540105576e-83
SKA3	13q12.11	-0.418169	1.187559356567784e-84	6.791333680614151e-83
TIMELESS	12q13.3	-0.418161	1.1971635219324864e-84	6.826584175065591e-83
NDUFA4L2	12q13.3	0.41778185992982114	1.7510258333726602e-84	9.956262646832972e-83
XPO5	6p21.1	-0.417656	1.987199707794482e-84	1.1266854571849629e-82
LAYN	11q23.1	0.4171693068473841	3.2357244682718144e-84	1.829336648102162e-82
UBE2T	1q32.1	-0.416867	4.378512029560702e-84	2.4683861566648455e-82
TBX15	1p12	0.41672563249831157	5.044082665236904e-84	2.835546073908247e-82
HTRA1	10q26.13	0.41666899572085886	5.337948062690187e-84	2.992266704972431e-82
TSHZ3	19q12	0.4164572059037387	6.596192386744075e-84	3.6871786400718146e-82
GMPS	3q25.31	-0.416448	6.6538410825820145e-84	3.7089556865943116e-82
INPP1	2q32.2	0.4162893510709368	7.800045071487835e-84	4.33568891872842e-82
GNG2	14q22.1	0.41578753224797066	1.2867792355795182e-83	7.13263886894971e-82
NAALADL1	11q13.1	0.4153854141057729	1.9206561643616905e-83	1.0616574073981446e-81
KIF11	10q23.33	-0.41527	2.1535761519367574e-83	1.1870990321953616e-81
IGF2	11p15.5	0.41513704237895915	2.459064668972185e-83	1.3517362684510814e-81
RAD51AP1	12p13.32	-0.414941	2.9894507768994445e-83	1.6387475474252091e-81
CDK1	10q21.2	-0.414731	3.679728206906462e-83	2.0115847531088656e-81
C1QTNF5	11q23.3	0.41412606530272694	6.709266295891075e-83	3.6576560542764416e-81
AQP7	9p13.3	0.41381037829676837	9.172416458722898e-83	4.986778964572526e-81
RGCC	13q14.11	0.41347422136374434	1.2792000239770123e-82	6.935640785737659e-81
AQP7P1	9q13	0.41329242485359435	1.531059192168203e-82	8.278566378579242e-81
ATOH8	2p11.2	0.4130575739789869	1.9308685828434935e-82	1.0411998955963664e-80
BNC2	9p22.3-p22.2	0.41203242317470856	5.304481358050339e-82	2.8526321969959604e-80
CDCA4	14q32.33	-0.411665	7.617026125107423e-82	4.085196389908965e-80
ARHGAP23	17q12	0.41163899304108326	7.810393202926293e-82	4.177613011290279e-80
PTTG1	5q33.3	-0.410703	1.9561917878555673e-81	1.0435126300592978e-79
OLFML2A	9q33.3	0.41049415280596635	2.4007290594605264e-81	1.2772136047167476e-79
GPX3	5q33.1	0.4101404481624309	3.3933383348010254e-81	1.800465398817956e-79
TOP2A	17q21.2	-0.410099	3.5352614922643203e-81	1.8707661080664848e-79
PSRC1	1p13.3	-0.410024	3.800986997473931e-81	2.006031541964699e-79
CDT1	16q24.3	-0.409792	4.7681950385347115e-81	2.5098159773125416e-79
STARD8	Xq13.1	0.40977879268551703	4.83172348367011e-81	2.536527005554224e-79
ALDH1A1	9q21.13	0.4094671029604169	6.549698759350095e-81	3.429346231676604e-79
SELP	1q24.2	0.4091953045863158	8.53722631939598e-81	4.4582294495287844e-79
VEGFC	4q34.3	0.40878450809493366	1.2737077750361288e-80	6.633978238272163e-79
GAPDH	12p13.31	-0.408728	1.3453002820872355e-80	6.988518009879346e-79
DUSP1	5q35.1	0.40869517213005446	1.3893883376500176e-80	7.198700306090586e-79
FANCI	15q26.1	-0.408477	1.7178723873342347e-80	8.877463451630354e-79
PROCR	20q11.22	0.40829334751658464	2.0534992863802714e-80	1.0584322036085742e-78
ATAD2	8q24.13	-0.408256	2.129043142647913e-80	1.0945267389301862e-78
TK1	17q25.3	-0.407953	2.8579035796940836e-80	1.4654325228798293e-78
BOC	3q13.2	0.40793736274753906	2.901450648555938e-80	1.4839274914934028e-78
RACGAP1	12q13.12	-0.407907	2.9873111631540748e-80	1.5239126663657959e-78
PLCXD3	5p13.1	0.4078884773124053	3.042399086607109e-80	1.548035063452089e-78
KANK2	19p13.2	0.4078294564916167	3.2216902581976203e-80	1.635069603163007e-78
DEPDC1	1p31.3	-0.407783	3.3702200680546745e-80	1.706087934450943e-78
E2F2	1p36.12	-0.40758	4.1014075745992574e-80	2.0709499213828924e-78
HMMR	5q34	-0.407175	6.0729540218629884e-80	3.0586725789301814e-78
SNCAIP	5q23.2	0.4068152100305776	8.602800771371232e-80	4.321872873597234e-78
SCG2	2q36.1	0.4067150512315425	9.477263283115034e-80	4.749161934094311e-78
CIDEC	3p25.3	0.4065646090252693	1.0959889032997524e-79	5.47828811009579e-78
PTTG3P	8q13.1	-0.405992	1.9039623878376538e-79	9.49302251865588e-78
PLK1	16p12.2	-0.405265	3.835659574088711e-79	1.907639814241012e-77
CCNB1	5q13.2	-0.404887	5.516403998844267e-79	2.7366880238266406e-77
UHRF1	19p13.3	-0.404511	7.912182635319936e-79	3.915445192401217e-77
HDC	15q21.2	0.4044070106001267	8.74050057032677e-79	4.3145893860090654e-77
SGO1	3p24.3	-0.404035	1.2485462813573771e-78	6.147928637036177e-77
CPE	4q32.3	0.40401200461552417	1.2761509635826431e-78	6.2683019112212794e-77
SORBS1	10q24.1	0.4037404916490247	1.654825756232806e-78	8.108237606588594e-77
RPS6KA2	6q27	0.4036817718653386	1.7504287961822024e-78	8.5555440964137e-77
YDJC	22q11.21	-0.403617	1.861684833817298e-78	9.076971460017314e-77
LYVE1	11p15.4	0.40353219156988646	2.0195652089290387e-78	9.822610785781335e-77
CBLN4	20q13.2	0.4032312969208961	2.692206731113023e-78	1.3062139455307293e-76
MCTP1	5q15	0.40307375151426195	3.1291583417552377e-78	1.514512637409535e-76
GRK5	10q26.11	0.40270377994799755	4.453290354999482e-78	2.1501482677520614e-76
CKS2	9q22.2	-0.402697	4.483186797416128e-78	2.1593290972797485e-76
RGL1	1q25.3	0.40226888223761176	6.738766782488103e-78	3.237871380912686e-76
BLM	15q26.1	-0.401924	9.356546481122012e-78	4.484814211869208e-76
GPSM2	1p13.3	-0.401896	9.608526509669381e-78	4.594496386936849e-76
LHX6	9q33.2	0.40164080259305046	1.2243851371893537e-77	5.840552563073446e-76
PBK	8p21.1	-0.401522	1.3711959111262434e-77	6.525182652371505e-76
F10	13q34	0.40139439446849284	1.547065775524784e-77	7.344491208017658e-76
FOS	14q24.3	0.40036599163982417	4.098062609166035e-77	1.9408581006274653e-75
TMEM100	17q22	0.400292	4.394586630578499e-77	2.0763375499333267e-75
C6	5p13.1	0.4002316145807094	4.653171090046837e-77	2.1932904301873976e-75
NEMP1	12q13.3	-0.399901	6.356227900322182e-77	2.9889333282936817e-75
CD200	3q13.2	0.39887274375724774	1.6758050845816632e-76	7.861625555186413e-75
CAV2	7q31.2	0.3987096617068658	1.9535882285369708e-76	9.143161511105577e-75
PLVAP	19p13.11	0.3986583369731883	2.0501633510705784e-76	9.572574479681073e-75
TPI1P2	7q32.1	-0.397542	5.843706605818111e-76	2.7221247391045684e-74
CRY2	11p11.2	0.39752792579901197	5.920904311959461e-76	2.7516258821199895e-74
PRG4	1q31.1	0.39749419769327404	6.110875580065485e-76	2.833276051654661e-74
NRIP2	12p13.33	0.3971713102807613	8.266538737620915e-76	3.8238040724790076e-74
ACACB	12q24.11	0.3971551685000929	8.392277504749739e-76	3.8729384838198565e-74
CHEK1	11q24.2	-0.397089	8.926253838546639e-76	4.109804667566578e-74
RNF125	18q12.1	0.39708064812495436	8.99792227022309e-76	4.133212257645995e-74
DPYSL2	8p21.2	0.3970109608694085	9.603618509961716e-76	4.4012518640110926e-74
ISCU	12q23.3	0.3962022565082897	2.0429991814191217e-75	9.34130777789886e-74
CD302	2q24.2	0.39610988881848075	2.2266613376096283e-75	1.015767070885643e-73
ZWILCH	15q22.31	-0.396011	2.4409468322566323e-75	1.1109667187912984e-73
RECQL4	8q24.3	-0.395868	2.7897789657393885e-75	1.2668277756552042e-73
FSTL1	3q13.33	0.3958379935931154	2.86836965960671e-75	1.2995417243204464e-73
GTSE1	22q13.31	-0.395525	3.8382079426975304e-75	1.7349749069450976e-73
GPR146	7p22.3	0.3954045682628864	4.292808228385453e-75	1.9360565110018392e-73
CYBRD1	2q31.1	0.395365	4.454084967214579e-75	2.0042372355874404e-73
MEIS2	15q14	0.39520786715599604	5.153752341737289e-75	2.3138249201229582e-73
MKI67	10q26.2	-0.395164	5.3692228000746265e-75	2.4051209310311714e-73
BORA	13q21.33	-0.395081	5.795999819683624e-75	2.5904464058964378e-73
MAF	16q23.2	0.39495484399386166	6.518626753525347e-75	2.906868074088921e-73
BCL6B	17p13.1	0.39478599532052683	7.624220356205268e-75	3.3922652185770704e-73
TIMP4	3p25.2	0.3945703283096458	9.312001545536685e-75	4.1339453841080526e-73
MARS1	12q13.3	-0.394547	9.516672256429037e-75	4.2153759878700404e-73
MTFR2	6q23.3	-0.394302	1.1941365874961786e-74	5.277604998279324e-73
FAM83D	20q11.23	-0.39409	1.4524752331498613e-74	6.405093005916854e-73
E2F7	12q21.2	-0.393785	1.927179568928123e-74	8.479590103283741e-73
LMOD1	1q32.1	0.3937186805393973	2.0481619532892157e-74	8.991974734750265e-73
ANTXR2	4q21.21	0.39365178970763737	2.1787557285295276e-74	9.54420059093597e-73
TNMD	Xq22.1	0.3935649575701282	2.3607297140067818e-74	1.0318572785187352e-72
FOSB	19q13.32	0.3931832016376339	3.358038947478225e-74	1.4645477994232503e-72
FXYD1	19q13.12	0.3931609803209502	3.4275804620771043e-74	1.491598830909168e-72
PLIN1	15q26.1	0.3930069511029463	3.950694554304897e-74	1.715483210845216e-72
FARSA	19p13.13	-0.392949	4.167962237711282e-74	1.8058742935620672e-72
SNCA	4q22.1	0.39278876316705935	4.830559029218702e-74	2.0884011628718067e-72
PTGIS	20q13.13	0.3926938302113117	5.2719493294897676e-74	2.274273097704238e-72
LRRN3	7q31.1	0.3923419613054515	7.288069310875652e-74	3.1371897484819185e-72
UNG	12q24.11	-0.3922	8.307002127896219e-74	3.568055199696376e-72
ADRB2	5q32	0.39199	1.0072914972040424e-73	4.3172121966559433e-72
REM1	20q11.21	0.39139571751159624	1.737704021222797e-73	7.431680732143359e-72
LPL	8p21.3	0.39137197700168663	1.7759374569257094e-73	7.578860837684684e-72
TBRG4	7p13	-0.391141	2.1948847146945586e-73	9.346629244291592e-72
HYAL1	3p21.31	0.39103129565100125	2.426488975943342e-73	1.0310759580004214e-71
CILP	15q22.31	0.3909287091918646	2.6654111320269645e-73	1.1301798825628863e-71
ADAMTS9	3p14.1	0.39081	2.971700393272332e-73	1.2573650875073808e-71
C1ORF54	1q21.2	0.3907965812131611	3.007971591616355e-73	1.270004005617765e-71
CIDEA	18p11.21	0.3905496623034647	3.7699741749319607e-73	1.5883517521730323e-71
C1QTNF1	17q25.3	0.39043413826192885	4.1897713038839264e-73	1.7614792744549286e-71
SMOC2	6q27	0.390191	5.2317737958756206e-73	2.1949116111068885e-71
CCNE2	8q22.1	-0.389988	6.295138865509835e-73	2.635458557957324e-71
AKR1C3	10p15.1	0.3897969592008742	7.49479072397485e-73	3.1310868868748824e-71
MSX1	4p16.2	0.38961014038669517	8.885998668580787e-73	3.704490705447839e-71
CDK2	12q13.2	-0.38952	9.643780815621878e-73	4.011974559857454e-71
HSD17B11	4q22.1	0.3893052463817467	1.1729694454013122e-72	4.869540936096996e-71
ESRP1	8q22.1	-0.389075	1.4469046754049853e-72	5.99423306445439e-71
SOD3	4p15.2	0.38872762138734096	1.9832534234485268e-72	8.199100194773451e-71
CORO2B	15q23	0.38818500651598997	3.2451051834889703e-72	1.3387914191508342e-70
MAN1C1	1p36.11	0.38807211107755984	3.594773308807124e-72	1.479972646057439e-70
DONSON	21q22.11	-0.387991	3.8688537450467e-72	1.589514155625398e-70
ANKRD35	1q21.1	0.387956	3.993557122958551e-72	1.637358420413006e-70
CCNE1	19q12	-0.387884	4.26206387817583e-72	1.7438432082169314e-70
POC1A	3p21.2	-0.387526	5.894050466937819e-72	2.4066159972410306e-70
ERCC6L	Xq13.1	-0.387508	5.98830381323313e-72	2.440080099995857e-70
CENPM	22q13.2	-0.386976	9.691953705392098e-72	3.941129699381164e-70
FOLR2	11q13.4	0.3868635563463519	1.0723679187969228e-71	4.351752347772216e-70
RNFT2	12q24.22	-0.386761	1.1760108401253672e-71	4.762603900295467e-70
LSM4	19p13.11	-0.386377	1.6634673873835281e-71	6.722983062166747e-70
GAS6	13q34	0.3863417655016728	1.716591162079974e-71	6.923584353722561e-70
HROB	17q21.31	-0.386261	1.8458609774668454e-71	7.429871244797582e-70
CLIC5	6p21.1	0.3856768602864743	3.1224374657991915e-71	1.2542843941562583e-69
GYPC	2q14.3	0.38557454255356177	3.423129844108388e-71	1.3722947197270072e-69
HSPG2	1p36.12	0.3853172845052765	4.3127652423127674e-71	1.7254539005736804e-69
CSE1L	20q13.13	-0.385305	4.361851441788623e-71	1.7415810867374936e-69
SGO2	2q33.1	-0.385297	4.393609314176663e-71	1.7507386190867813e-69
SOBP	6q21	0.38471621821878765	7.393086023358806e-71	2.940048077104852e-69
GGT5	22q11.23	0.3846942219778936	7.540190882741384e-71	2.9925509575424005e-69
APOLD1	12p13.1	0.3846783274974456	7.64830002845829e-71	3.0293985182580103e-69
ARL4A	7p21.3	0.38465444791313985	7.813630396551245e-71	3.0887187567562334e-69
NCBP2	3q29	-0.384414	9.690973483399758e-71	3.8232142704688826e-69
PTH1R	3p21.31	0.38408399748610944	1.3016657990939062e-70	5.125050816908626e-69
ZFP36	19q13.2	0.38377616677225224	1.71365378923921e-70	6.733811048250076e-69
CBX7	22q13.1	0.3837622550327765	1.735070585730034e-70	6.804494210123872e-69
ANGPTL2	9q33.3	0.38360981689480766	1.9879503371539336e-70	7.780845461633661e-69
HELLS	10q23.33	-0.38337	2.4609999345261715e-70	9.61340210644436e-69
KNTC1	12q24.31	-0.383256	2.7261608339802503e-70	1.0628278111886853e-68
ZBTB16	11q23.2	0.3828229860127495	4.007736943192255e-70	1.5594025862883746e-68
FAM13C	10q21.1	0.38251783520842486	5.257313056633318e-70	2.041607050799052e-68
FGD5	3p25.1	0.38141589598379533	1.3974739846421477e-69	5.416303467038824e-68
SH3D19	4q31.3	0.38109907370242774	1.8497529765854427e-69	7.155262781162091e-68
ZWINT	10q21.1	-0.380546	3.0158627558464086e-69	1.1643342514983683e-67
IRAK3	12q14.3	0.38043271679063134	3.332626672453191e-69	1.2841290036536141e-67
HLX	1q41	0.3796329213173159	6.743291615023503e-69	2.593292224971442e-67
EHD2	19q13.33	0.37962097219722396	6.814569506882056e-69	2.6156347639181335e-67
OLFML3	1p13.2	0.37956836672622074	7.137397711922723e-69	2.7342571466292378e-67
SAMD1	19p13.12	-0.379517	7.465627826831701e-69	2.8544878342128764e-67
CCND2	12p13.32	0.3794982068883287	7.59177687488812e-69	2.8971388520246125e-67
DKC1	Xq28	-0.379478	7.724928570297603e-69	2.9422933310745804e-67
ECT2	3q26.31	-0.378767	1.4432638597519614e-68	5.486614565693088e-67
SLC9A9	3q24	0.3787409138381576	1.4765123247872928e-68	5.6022773562292617e-67
PDE5A	4q26	0.3784682755838273	1.875236420748957e-68	7.101563269721813e-67
UBE2S	19q13.42	-0.37846	1.8894695515316045e-68	7.141835005827269e-67
GALNT15	3p25.1	0.37839653016532354	1.9969157585103303e-68	7.533611466136691e-67
SRPK1	6p21.31	-0.378197	2.3788372904021242e-68	8.957428309438284e-67
TACC3	4p16.3	-0.377785	3.4101244703707883e-68	1.2816384467810213e-66
ADGRL2	1p31.1	0.37718779798697527	5.7454970984996625e-68	2.15526738038993e-66
ATP2B1-AS1	12q21.33	0.37712348095797216	6.077079334656554e-68	2.275350232394805e-66
GTPBP4	10p15.3	-0.377014	6.684611363747548e-68	2.498105986858877e-66
PHLDB1	11q23.3	0.37701070254324726	6.705159398245249e-68	2.5010748702777955e-66
LAMP5	20p12.2	0.3769534995607393	7.048033381187467e-68	2.624037043457488e-66
ADH1C	4q23	0.37692146224089007	7.247636216879763e-68	2.69329762336633e-66
ZBTB20	3q13.31	0.37629678636248914	1.2485575502364176e-67	4.631098322783452e-66
OMD	9q22.31	0.3761371554574686	1.4344569986384405e-67	5.310702365854703e-66
URB2	1q42.13	-0.375623	2.2424308834513732e-67	8.286554646407645e-66
ENTPD1	10q24.1	0.37538339460227255	2.7597005469099312e-67	1.0179088783063322e-65
POLE	12q24.33	-0.37499	3.880624068850365e-67	1.4287032286134812e-65
INCENP	11q12.3	-0.374789	4.61959568547844e-67	1.6976158663450773e-65
GPC3	Xq26.2	0.3746046347180948	5.415899669240262e-67	1.9865640117634705e-65
USP39	2p11.2	-0.373861	1.0294669320062202e-66	3.769140553271482e-65
RAPGEF3	12q13.11	0.3737941404917028	1.0903337913497329e-66	3.984637892365396e-65
FAM149A	4q35.1	0.37338072819322665	1.5567947519511698e-66	5.678866738551289e-65
KPNA2	17q24.2	-0.373147	1.9036683129171558e-66	6.931448440647347e-65
MRAP	21q22.11	0.3728379179343427	2.482980744820807e-66	9.0242252564513e-65
EFEMP2	11q13.1	0.37283162478067366	2.4964426623207345e-66	9.056564568755514e-65
ATP1A2	1q23.2	0.37236472014503086	3.7273331933221817e-66	1.3497299249687112e-64
ELMO1	7p14.2-p14.1	0.3723521315719745	3.767798410811918e-66	1.3618978445200675e-64
FBLN7	2q13	0.37184384290266503	5.824506644168949e-66	2.1014819972161567e-64
CCNDBP1	15q15.2	0.3716239021141179	7.030885260253843e-66	2.53213951187799e-64
MTBP	8q24.12	-0.371578	7.315076033420053e-66	2.6297168262171652e-64
NRROS	3q29	0.3715334435818355	7.596517606383187e-66	2.7259547085184082e-64
CENPN	16q23.2	-0.371449	8.162565862421586e-66	2.923789837073898e-64
HOXA5	7p15.2	0.3712906025232955	9.349205762787254e-66	3.342804309130636e-64
ADRM1	20q13.33	-0.371134	1.0688263773502045e-65	3.814710545348464e-64
LRCH2	Xq23	0.37103495769537287	1.1630676570039095e-65	4.143611236191307e-64
CPXM1	20p13	0.3709794230244081	1.2195341775444577e-65	4.336995738206491e-64
FBLN2	3p25.1	0.37097223834971904	1.2270360894342504e-65	4.355868364710781e-64
RAD54B	8q22.1	-0.370662	1.5989446882472591e-65	5.665974713139037e-64
DHCR7	11q13.4	-0.370314	2.1502809597525475e-65	7.606091865477637e-64
NDC80	18p11.32	-0.370257	2.256967882802287e-65	7.969265243118965e-64
CDKN1C	11p15.4	0.37012604591577286	2.5238760618809144e-65	8.894960969286981e-64
COL6A3	2q37.3	0.3701240818049895	2.5280981589789646e-65	8.894960969286981e-64
ZEB2	2q22.3	0.3700049635372229	2.79775024975933e-65	9.826293089597194e-64
PDE1B	12q13.2	0.36998114587645153	2.85500914987939e-65	1.0009682256220251e-63
CPZ	4p16.1	0.3699414368973941	2.953077746013333e-65	1.0335251286047369e-63
NTRK2	9q21.33	0.3697509427819199	3.472237008990348e-65	1.2130822395493743e-63
C1QTNF4	11p11.2	0.3697108245052569	3.5926576593568936e-65	1.2529472511823936e-63
ZNF385D	3p24.3	0.36966641695863456	3.73080800442003e-65	1.2988448077142294e-63
FYN	6q21	0.36914193915068877	5.8230208414256334e-65	2.023678206256572e-63
CPSF3	2p25.1	-0.368968	6.7504773543133764e-65	2.3418963744579482e-63
CDC42EP5	19q13.42	0.36881292960503775	7.695774872551169e-65	2.665182488148436e-63
ASPA	17p13.2	0.36868938635504933	8.54457577977226e-65	2.953981912435553e-63
ISM1	20p12.1	0.36816825878134424	1.3278157733365942e-64	4.582465427146327e-63
STIP1	11q13.1	-0.368155	1.3429660932716974e-64	4.626704714389508e-63
DEPP1	10q11.21	0.36805117094659356	1.4658983714838145e-64	5.04147093305456e-63
TWIST2	2q37.3	0.3676307732666554	2.0903745264114e-64	7.176711436350834e-63
RMI2	16p13.13	-0.367561	2.21722068165628e-64	7.599054785282768e-63
CKMT2	5q14.1	0.3667417173195813	4.41977771025968e-64	1.5121736014205706e-62
PDGFRL	8p22	0.3665376329948032	5.2468707253816e-64	1.7920637293368758e-62
CACNA2D3	3p21.1-p14.3	0.3662697614562686	6.570576865508038e-64	2.2403183388168645e-62
DEPDC1B	5q12.1	-0.365984	8.352085468602459e-64	2.8428607896903466e-62
OR51E1	11p15.4	0.36598155833767687	8.367938332596598e-64	2.8433795936994333e-62
GLI2	2q14.2	0.36537818411498096	1.3871600755732353e-63	4.705436673448766e-62
AHNAK	11q12.3	0.36536083935446606	1.4074392349589328e-63	4.7660792113524e-62
RFTN1	3p24.3	0.3649222519365039	2.0308726552851392e-63	6.865525889519301e-62
NEIL3	4q34.3	-0.36472	2.4052526605314496e-63	8.117318672718723e-62
MLF2	12p13.31	-0.364578	2.706670121982181e-63	9.119042767506687e-62
SEMA5A	5p15.31	0.3644112376462735	3.111148313401166e-63	1.0464004598497074e-61
MIR99AHG	21q21.1	0.36435660855423896	3.2561418294779355e-63	1.0933143564155694e-61
SEMA3G	3p21.1	0.3641887252661447	3.7451917960828197e-63	1.2553984121869506e-61
PLIN4	19p13.3	0.3639581140566216	4.538286666067283e-63	1.5186806172249439e-61
SELENOP	5p12	0.3637103814864361	5.577333531068858e-63	1.8632425351941148e-61
DSN1	20q11.23	-0.363646	5.885573936066605e-63	1.9629130955849698e-61
SMC4	3q25.33	-0.363429	7.045105387443991e-63	2.3456891159133987e-61
IGDCC4	15q22.31	0.36323762966385176	8.261665421064376e-63	2.7461388377822697e-61
ECE2	3q27.1	-0.363129	9.038684447400984e-63	2.9993922102713232e-61
SSRP1	11q12.1	-0.363014	9.947199796587223e-63	3.295362817420315e-61
EFNB2	13q33.3	0.36300076612610094	1.0056709548197256e-62	3.326089071240439e-61
GIMAP4	7q36.1	0.3628766703887057	1.1147130359660891e-62	3.6805932588537555e-61
KCNA5	12p13.32	0.36253794062688016	1.4760269014137057e-62	4.8654946564208596e-61
CEP112	17q24.1	0.36242457501162123	1.6213213440172397e-62	5.335572263794047e-61
CD1C	1q23.1	0.3622796088624816	1.8280404720255767e-62	6.005899855442971e-61
PLPP7	9q34.13	0.3618956740808569	2.5112134391804666e-62	8.23678008051193e-61
PGF	14q24.3	0.36169514669878533	2.9636834959675592e-62	9.7048408075875e-61
MRPL12	17q25.3	-0.361441	3.6540911734489524e-62	1.1945928376593248e-60
DHTKD1	10p14	-0.361248	4.287637329519842e-62	1.3994058415623645e-60
PCOLCE	7q22.1	0.36114641751744203	4.660681667623612e-62	1.5186628409248432e-60
HEY1	8q21.13	0.36111806122634543	4.770890247576499e-62	1.5520253454575088e-60
FLNC	7q32.1	0.360866	5.871001656753408e-62	1.906778344952776e-60
NCAPG2	7q36.3	-0.360747	6.473611063809346e-62	2.096441371912448e-60
OSR1	2p24.1	0.3607470278788137	6.476106435105476e-62	2.096441371912448e-60
PRKD1	14q12	0.3607159887889264	6.643674267561912e-62	2.1471835857573058e-60
GSTM5	1p13.3	0.3605402431036451	7.677187604240634e-62	2.477172533634978e-60
CDKN3	14q22.2	-0.360514	7.843295443145548e-62	2.526661603470459e-60
SERPINF1	17p13.3	0.3604887208253682	8.0094656093774e-62	2.5760103006885757e-60
BUB1B	15q15.1	-0.360485	8.034924045232315e-62	2.58001671122314e-60
PARPBP	12q23.2	-0.360419	8.483737877169172e-62	2.7197301201057356e-60
FIGNL2	12q13.13	0.36006555559287984	1.133992735742774e-61	3.629508362593485e-60
SAPCD2	9q34.3	-0.35989	1.3093309733059527e-61	4.1839555288701005e-60
ACSM5	16p12.3	0.3595380018620837	1.748025178634638e-61	5.576818592415717e-60
JAG1	20p12.2	0.35877889476062946	3.253503410179134e-61	1.0363165597366732e-59
ARHGAP20	11q22.3-q23.1	0.3582340646211135	5.076255036423035e-61	1.6143141817753e-59
DTL	1q32.3	-0.358181	5.2993179116947545e-61	1.6816437276481882e-59
CNN1	19p13.2	0.35818004116011504	5.30492326903732e-61	1.6816437276481882e-59
PCLAF	15q22.31	-0.358164	5.374918870371174e-61	1.701114674061333e-59
RECK	9p13.3	0.35785410984278165	6.91908424770026e-61	2.1863424810726745e-59
ARL5B	10p12.31	-0.357607	8.460259846231312e-61	2.6690842033166002e-59
MEDAG	13q12.3	0.3573166629841469	1.0715023542481296e-60	3.3750623361428384e-59
PARM1	4q13.3	0.35709795394930866	1.27992427948082e-60	4.025169160383106e-59
CKAP5	11p11.2	-0.357032	1.349986991436927e-60	4.238788268682655e-59
PKD2	4q22.1	0.3570093443756168	1.3754374715430103e-60	4.31187696450229e-59
CDKN2C	1p32.3	0.3568923218769051	1.512532358380994e-60	4.734178567777989e-59
NME1	17q21.33	-0.35678	1.6563701880688517e-60	5.176222049139888e-59
GINS2	16q24.1	-0.356772	1.6682948921146388e-60	5.205289911811775e-59
SPRY2	13q31.1	0.3566954230013828	1.7745770505274672e-60	5.528211458503463e-59
MND1	4q31.3	-0.356476	2.1208953912621948e-60	6.596716010063792e-59
NOS3	7q36.1	0.3563923851085285	2.2687885957509295e-60	7.0456715014211965e-59
POLD1	19q13.3	-0.35634	2.366413414586169e-60	7.33736059360124e-59
SCN4A	17q23.3	0.3563228013330334	2.4003686195480515e-60	7.431031963543141e-59
KCNAB1	3q25.31	0.35629289924990426	2.45922051504657e-60	7.601366339654851e-59
CLEC10A	17p13.1	0.35626577461312314	2.5138474658455944e-60	7.758132054780711e-59
PSMD2	3q27.1	-0.356152	2.757127224631909e-60	8.49571935490615e-59
ZC3H12B	Xq11.2-q12	0.3560609183677834	2.967356445573101e-60	9.1293366365818e-59
CENPO	2p23.3	-0.356028	3.048134026071585e-60	9.363339259034757e-59
LMNB2	19p13.3	-0.355731	3.8763288930129156e-60	1.1889006267843632e-58
IL17D	13q12.11	0.35568855821111967	4.010158866868074e-60	1.2280492678106491e-58
TOMM40	19q13.32	-0.355496	4.684885637426265e-60	1.4324633372740649e-58
FAM91A1	8q24.13	-0.355464	4.809026827843134e-60	1.4681588980264483e-58
TBC1D2B	15q24.3-q25.1	0.35541979466491574	4.982600140417808e-60	1.5188128600069276e-58
LTBP4	19q13.2	0.35530200980221144	5.479633753047934e-60	1.6677584692558773e-58
FREM1	9p22.3	0.35522534751182333	5.829348113365051e-60	1.7714790805760504e-58
FAM241B	10q22.1	-0.354828	8.02847314842851e-60	2.436040078859562e-58
CCNF	16p13.3	-0.353778	1.8686464307573387e-59	5.661285461366203e-58
MCM3	6p12.2	-0.353639	2.089173040815306e-59	6.319748448466302e-58
CALHM2	10q24.33	0.35349480347303724	2.345116167827149e-59	7.083178878898316e-58
ORC1	1p32.3	-0.353482	2.3701421457104812e-59	7.147887650376716e-58
MALL	2q13	0.3534773284056486	2.37820787130273e-59	7.16132883127942e-58
FIRRM	1q24.2	-0.353247	2.860365422586907e-59	8.600165370577967e-58
RBP7	1p36.22	0.35275	4.256721795325002e-59	1.2779181135617146e-57
FOXO1	13q14.11	0.352593	4.825368162880418e-59	1.4464441967401665e-57
LRFN5	14q21.1	0.352465	5.348638034726131e-59	1.6008804398356763e-57
RAB3C	5q11.2	0.35218886045377507	6.666272965755629e-59	1.9922518182598598e-57
CLIP3	19q13.12	0.35217410835481483	6.745220018006158e-59	2.0128142261250258e-57
WDR62	19q13.12	-0.352105	7.125588866149322e-59	2.1231259078058128e-57
LRRC17	7q22.1	0.3519817272235658	7.864113371150612e-59	2.3396621549792015e-57
A2M	12p13.31	0.35105989810014077	1.6382831364224847e-58	4.866780023827513e-57
FAM72A	1q32.1	-0.351044	1.6594089148302037e-58	4.9221689844380514e-57
UCK2	1q24.1	-0.350732	2.125715415803117e-58	6.295924882268217e-57
SLC19A1	21q22.3	-0.350678	2.218016917684005e-58	6.559512327052369e-57
GIMAP5	7q36.1	0.3504946825068489	2.5662344381866405e-58	7.578029195145193e-57
SPON1	11p15.2	0.35028744312744997	3.0245452236292448e-58	8.918138992228638e-57
FGF18	5q35.1	0.35003812212725244	3.685052668480354e-58	1.084958236696204e-56
THSD7B	2q22.1	0.3499757891630926	3.8714923431604455e-58	1.13816139344705e-56
CTPS1	1p34.2	-0.349949	3.9551906008562976e-58	1.1610473710561e-56
CELF2	10p14	0.3498107687067511	4.411652307093323e-58	1.2931289273553901e-56
JMJD4	1q42.13	-0.349801	4.445061023421814e-58	1.3009998665012166e-56
KLHL29	2p24.1	0.34971973056152883	4.741104026299697e-58	1.3856033622664387e-56
MEOX2	7p21.2	0.34944382702417337	5.896702225999492e-58	1.7207964554813812e-56
ELK3	12q23.1	0.34930824692291823	6.563340884844746e-58	1.912524765328328e-56
HOXA4	7p15.2	0.3492852073308085	6.683858790154104e-58	1.944787299586775e-56
SEC61A2	10p14	-0.348925	8.881850583069234e-58	2.580548213329808e-56
CCT3	1q22	-0.348783	9.937496672141011e-58	2.883036315233424e-56
CPA3	3q24	0.3485369080332422	1.2059390299082042e-57	3.4935261473720297e-56
KIF20B	10q23.31	-0.3483	1.4536250229365568e-57	4.204917631946507e-56
RFWD3	16q23.1	-0.348284	1.4713151304417983e-57	4.249894825107285e-56
CHTF18	16p13.3	-0.348127	1.6649989827889707e-57	4.802360438148886e-56
IQGAP2	5q13.3	0.3478160479981296	2.1260141066035277e-57	6.123167479164065e-56
NLRP3	1q44	0.34744854396324426	2.8369675689310866e-57	8.158954266357752e-56
FMOD	1q32.1	0.3471087577175315	3.702916606619872e-57	1.0633961959734404e-55
OLFML2B	1q23.3	0.3469845956650566	4.0811501097679033e-57	1.1703228725178364e-55
COL16A1	1p35.2	0.34696970646946707	4.129014747923188e-57	1.1823400960719732e-55
CDC7	1p22.1	-0.346963	4.1498151364336053e-57	1.186584028348537e-55
SELE	1q24.2	0.34694100111618387	4.2228771220742916e-57	1.205737749790536e-55
LIN9	1q42.12	-0.346623	5.414809906194261e-57	1.543843215208605e-55
ZFHX4	8q21.13	0.34660052855809403	5.512100898355039e-57	1.569327549884611e-55
THY1	11q23.3	0.34642332511695156	6.331147526692823e-57	1.7999325432620685e-55
FANCG	9p13.3	-0.346343	6.742342685543396e-57	1.9140922496698592e-55
HUWE1	Xp11.22	-0.346268	7.147952555331406e-57	2.0263424358285203e-55
ARHGEF39	9p13.3	-0.345994	8.855417940586336e-57	2.506803332567692e-55
MCM7	7q22.1	-0.345913	9.430875782326234e-57	2.665901695505439e-55
MXD3	5q35.3	-0.345777	1.0484970278449424e-56	2.9596550527105316e-55
CDH23	10q22.1	0.34559221447836624	1.211009927845172e-56	3.4135342341135784e-55
STAB1	3p21.1	0.34544796526413846	1.3550241933652041e-56	3.8140567507998735e-55
SERPINE2	2q36.1	0.34543719346165874	1.366438549646417e-56	3.840737475805028e-55
NID1	1q42.3	0.3453982593649587	1.408498988120997e-56	3.953359818991947e-55
SELENOI	2p23.3	-0.345389	1.418374859141138e-56	3.975456314236828e-55
C1S	12p13.31	0.3452173408107021	1.6214874990124082e-56	4.538335392158284e-55
PODXL	7q32.3	0.3451555155404188	1.701388632826472e-56	4.755261412649086e-55
DIAPH3	13q21.2	-0.345139	1.7239627301205196e-56	4.811577555064921e-55
FILIP1L	3q12.1	0.3448543074138974	2.1503548924669527e-56	5.993208214341883e-55
HMGA1	6p21.31	-0.344725	2.377441655559594e-56	6.616823592275537e-55
NAP1L3	Xq21.32	0.3446449238202686	2.5301430510785087e-56	7.031955000784583e-55
RHNO1	12p13.33	-0.344507	2.8155915237129135e-56	7.814349398120148e-55
IPO9	1q32.1	-0.344479	2.8788594828577793e-56	7.97878318126114e-55
TTF2	1p13.1	-0.344422	3.009139564609676e-56	8.32822392191275e-55
VIM	10p13	0.34430406942818725	3.2962153909208685e-56	9.11004153446152e-55
TOPBP1	3q22.1	-0.344281	3.3569673852542033e-56	9.265043225728012e-55
CZIB	1p32.3	0.3440450224663607	4.029215962100866e-56	1.1104966882212442e-54
MN1	22q12.1	0.34381181100143826	4.826780669538563e-56	1.328469287188949e-54
LCN6	9q34.3	0.3437895222888579	4.910780422529744e-56	1.349716436352912e-54
DAAM2	6p21.2	0.3436946204419943	5.2850302627958745e-56	1.4505690253792715e-54
CRTAC1	10q24.2	0.34365	5.471130128516835e-56	1.4995732910260785e-54
POLR3GL	1q21.1	0.34363774814463277	5.5227732599351405e-56	1.5116401733814197e-54
CCDC8	19q13.32	0.3436356085766896	5.531922086262322e-56	1.5120587035783678e-54
PHKA1	Xq13.1	-0.343559	5.869372876003327e-56	1.6020885192766165e-54
ITM2B	13q14.2	0.3432720303993388	7.327357527484487e-56	1.9973088293324473e-54
GINS4	8p11.21	-0.342996	9.06939835660475e-56	2.4687673660969087e-54
LZTS1	8p21.3	0.3429501935587602	9.394385062824044e-56	2.5537284546120595e-54
LAMC1	1q25.3	0.34270752429969187	1.1328123933519674e-55	3.0751749840870646e-54
NPR2	9p13.3	0.34265118593435134	1.1830958535249109e-55	3.2072888138454e-54
EGR2	10q21.3	0.3425966210807041	1.2339125689059413e-55	3.340485814102251e-54
POLR2H	3q27.1	-0.342586	1.2440767469986214e-55	3.363414028261668e-54
KERA	12q21.33	0.3425131358845635	1.3158980729310006e-55	3.5527457631622824e-54
PRELP	1q32.1	0.34243062607942504	1.4022494975246122e-55	3.780738998488913e-54
AOX1	2q33.1	0.3424074137684208	1.4275433072352928e-55	3.8437136212723404e-54
BTNL9	5q35.3	0.34209015049964253	1.8223863501235304e-55	4.900194408109938e-54
PCDH12	5q31.3	0.3418792528157174	2.14322904200898e-55	5.755106510098268e-54
CYP2U1	4q25	0.34186231468584155	2.171313910145727e-55	5.822642328774568e-54
RFC4	3q27.3	-0.34173	2.403857066545959e-55	6.437535712353308e-54
ZNF670	1q44	-0.341411	3.071368190822957e-55	8.214047220847811e-54
CRTAP	3p22.3	0.34132329452526483	3.28447847024092e-55	8.772165647841295e-54
NAP1L5	4q22.1	0.3411887611687333	3.641438036010458e-55	9.709271430641423e-54
NUF2	1q23.3	-0.341187	3.645135666109585e-55	9.709271430641423e-54
CD99L2	Xq28	0.34110630888160215	3.87902703651517e-55	1.031841990785617e-53
POP1	8q22.2	-0.340729	5.179718348214416e-55	1.3759883654881776e-53
PFDN6	6p21.32	-0.340568	5.859542104493515e-55	1.5545020524273975e-53
APOD	3q29	0.34048958703565196	6.219807533680815e-55	1.6478753097244604e-53
CETP	16q13	0.340319	7.088611245845005e-55	1.875552020833977e-53
CHAF1A	19p13.3	-0.340258	7.424575680397746e-55	1.9618279600774018e-53
PRDM8	4q21.21	0.3402229224795381	7.625991182489989e-55	2.0123692689538741e-53
CENPL	1q25.1	-0.340147	8.083723280556915e-55	2.130324100655663e-53
TTI1	20q11.23	-0.340026	8.864122021904025e-55	2.332886437701107e-53
RFC5	12q24.23	-0.339863	1.003410255344244e-54	2.6373076962981694e-53
SLC19A3	2q36.3	0.33944062491425103	1.385092768616463e-54	3.635685304289034e-53
PGAM5	12q24.33	-0.33914	1.7410763906893544e-54	4.564058110546836e-53
PSMG3	7p22.3	-0.339044	1.8727907612153925e-54	4.90285750205254e-53
INAFM1	19q13.32	0.33893858876475536	2.029620054922964e-54	5.306426926204387e-53
CIP2A	3q13.13	-0.338903	2.0857267629256672e-54	5.445942353091702e-53
ATP8B4	15q21.2	0.3388966937040744	2.0953098341249118e-54	5.463775078630059e-53
POLA2	11q13.1	-0.338639	2.5490048264984621e-54	6.638117031107019e-53
ENPEP	4q25	0.33837892058576485	3.104827070072889e-54	8.074991923791142e-53
LBH	2p23.1	0.33831623094703484	3.256069334928533e-54	8.457256529099713e-53
EXOSC4	8q24.3	-0.338304	3.286200344553815e-54	8.524360736905346e-53
CST3	20p11.21	0.3382423958504208	3.443627478579331e-54	8.921063144246508e-53
DDR2	1q23.3	0.33820227533058533	3.550011463617161e-54	9.18467111916805e-53
NR2C2	3p25.1	-0.338065	3.939814966435309e-54	1.0179907316919565e-52
KLHL3	5q31.2	0.3379572973820688	4.2743504865563793e-54	1.1029936418104655e-52
SSC5D	19q13.42	0.3378146275945697	4.76211285785535e-54	1.2265825667612563e-52
NGF	1p13.2	0.33781364762493077	4.7656478480796645e-54	1.2265825667612563e-52
SLCO3A1	15q26.1	0.337782	4.881878730914294e-54	1.2548704862210266e-52
PCDHB12	5q31.3	0.33756103800291315	5.769709177875865e-54	1.4811657040849762e-52
SNAI2	8q11.21	0.3375089369099254	6.001637200582156e-54	1.5387143231053269e-52
PID1	2q36.3	0.3373662744874151	6.685272690832158e-54	1.711774855185462e-52
CYTH3	7p22.1	0.3373468807044456	6.784002617220958e-54	1.734816339383153e-52
IFFO1	12p13.31	0.33715706395129297	7.830288528994255e-54	1.9997972402749294e-52
RAPGEF4	2q31.1	0.33695541162878917	9.118127413887385e-54	2.32570848844706e-52
EPB41L4A-AS1	5q22.1	0.33687573512131924	9.683233157825891e-54	2.466676235993543e-52
BARD1	2q35	-0.336848	9.88830830037192e-54	2.515687050161287e-52
F13A1	6p25.1	0.33662762732687945	1.1675910135602083e-53	2.966667871074107e-52
ZDHHC23	3q13.31	-0.336519	1.2671314617752572e-53	3.2154676122082105e-52
INTS7	1q32.3	-0.336376	1.4109054078988824e-53	3.575735238102864e-52
CCN2	6q23.2	0.33602032431441436	1.8446093480966305e-53	4.668932130564992e-52
DLL1	6q27	0.33586046088848653	2.080233980484637e-53	5.258619504297725e-52
ARHGAP15	2q22.2-q22.3	0.33584705421855154	2.1013050063018787e-53	5.3051267869026054e-52
AKR1C4	10p15.1	0.3355729108047273	2.581913381382196e-53	6.5102273367405716e-52
PPME1	11q13.4	-0.335487	2.754559183756877e-53	6.936735081531912e-52
CD1D	1q23.1	0.33545447201968526	2.8220189647763424e-53	7.097610182132033e-52
NCAPD2	12p13.31	-0.33544	2.8534577137619127e-53	7.16759681922676e-52
ATP2A2	12q24.11	-0.335194	3.430944185540887e-53	8.607289054092712e-52
EMP1	12p13.1	0.3350824836220263	3.7302718801148105e-53	9.346403432954332e-52
TGFBR3	1p22.1	0.3349099120795892	4.245231128791847e-53	1.0623249245869534e-51
RTKN	2p13.1	-0.334698	4.9738119638308805e-53	1.2430771361493701e-51
HIC1	17p13.3	0.33441985480064856	6.126142483899977e-53	1.5291468106982534e-51
MATN2	8q22.1-q22.2	0.33424298712275574	6.992042684967525e-53	1.7430916462373812e-51
CENPI	Xq22.1	-0.334134	7.582798635776603e-53	1.8879931760144404e-51
MSRA	8p23.1	0.33401106088135596	8.314528903714584e-53	2.06758786422697e-51
SLC25A19	17q25.1	-0.333965	9.688026111626857e-53	2.4061225301517313e-51
P2RY13	3q25.1	0.33356630734592607	1.1585850814588481e-52	2.873870294558673e-51
MAOA	Xp11.3	0.3334633619771662	1.250967351599439e-52	3.099150577420633e-51
MIS18A	21q22.11	-0.33345	1.2636765866946804e-52	3.126732940943795e-51
DSCC1	8q24.12	-0.333361	1.350245367873734e-52	3.3367707447181047e-51
DNAJC9	10q22.2	-0.333065	1.6833946976141785e-52	4.154886116847731e-51
TMEM47	Xp21.1	0.3330495010217184	1.702403012278561e-52	4.1965820342429527e-51
INKA2	1p13.2	0.33301426187345623	1.747619816463965e-52	4.3027006994926703e-51
TLCD1	17q11.2	-0.332877	1.9347543284346787e-52	4.757529726574692e-51
PALM	19p13.3	0.33231260430643983	2.9431874243021124e-52	7.228293471268702e-51
ROBO4	11q24.2	0.3321982305385178	3.203770838889963e-52	7.858544935343934e-51
EMILIN1	2p23.3	0.331966	3.80630069064128e-52	9.324966778405625e-51
MAP3K7CL	21q21.3	0.33191149249045876	3.9624158805768836e-52	9.695460016543486e-51
ZFP36L2	2p21	0.3318279298394749	4.2154079049473986e-52	1.0301792421893617e-50
LPAR1	9q31.3	0.3317217881662641	4.560054696235903e-52	1.1130347526704214e-50
SNRPB	20p13	-0.331563	5.127548944276527e-52	1.2500132831722777e-50
PIK3IP1	22q12.2	0.3313537188276175	5.9871492253619686e-52	1.4577790089335324e-50
DIXDC1	11q23.1	0.3309624348477901	7.993742575192173e-52	1.9439684762513905e-50
XPO1	2p15	-0.330913	8.289791110704133e-52	2.0134958971947711e-50
HAUS8	19p13.11	-0.330808	8.958669262576361e-52	2.1732986900558107e-50
LRP8	1p32.3	-0.330777	9.165844063374374e-52	2.2208426079804775e-50
FAM136A	2p13.3	-0.330577	1.06228919731055e-51	2.570739857491531e-50
PPP1R16B	20q11.23	0.33055124605888037	1.0826007731333307e-51	2.6167027700435826e-50
SIDT2	11q23.3	0.3305418835774272	1.0900969040722529e-51	2.6316159324099497e-50
LINC02381	12q13.13	0.33053638151303083	1.0945262351936456e-51	2.63909825166254e-50
BYSL	6p21.1	-0.330487	1.1347500418227734e-51	2.7327645424673686e-50
ACP7	19q13.2	-0.330312	1.290788165361818e-51	3.1047758004169596e-50
B3GALNT2	1q42.3	-0.330236	1.365907211458342e-51	3.281484588883697e-50
RAB3IL1	11q12.2-q12.3	0.33015246887714295	1.4521694519142187e-51	3.48450430517361e-50
SERPING1	11q12.1	0.329991	1.635062227329942e-51	3.91862014965403e-50
IL11RA	9p13.3	0.3299710128965613	1.6595603528219954e-51	3.9725350592761977e-50
PLCL2	3p24.3	0.3297098002037262	2.0108616872787803e-51	4.807655340043387e-50
SAMD5	6q24.3	0.3293336438330814	2.65046792632632e-51	6.329228102288748e-50
NNAT	20q11.23	0.3293283714113352	2.660740403102724e-51	6.346121701823372e-50
GPR34	Xp11.4	0.32930747526888837	2.701844273033064e-51	6.436422299407937e-50
E2F6	2p25.1	-0.329122	3.094473679099312e-51	7.362917948207045e-50
CTSK	1q21.3	0.3289309026006839	3.560839584303052e-51	8.456994876507998e-50
GLT8D2	12q23.3	0.32893014598915904	3.562813806067671e-51	8.456994876507998e-50
IGFBP4	17q21.2	0.32878012155839753	3.976584280808334e-51	9.42787795320915e-50
MS4A7	11q12.2	0.3287569940139115	4.044490273114667e-51	9.577430188506855e-50
FCGRT	19q13.33	0.3287431332140011	4.0857392941507257e-51	9.66357694316174e-50
GTF2IRD1	7q11.23	-0.328699	4.2187284319406036e-51	9.966243690884445e-50
RDH5	12q13.2	0.3283603112736657	5.406214101909122e-51	1.2756351086597455e-49
TYMSOS	18p11.32	-0.328306	5.623620116838678e-51	1.3253576911941417e-49
BCL2L12	19q13.33	-0.328198	6.087428649501445e-51	1.4329648175647292e-49
MEG3	14q32.2	0.32814337910787567	6.334831887046224e-51	1.4894360659543281e-49
MCM6	2q21.3	-0.328021	6.925083449547794e-51	1.6262882363648096e-49
SUV39H1	Xp11.23	-0.327982	7.127635289865945e-51	1.6718770058167825e-49
C3	19p13.3	0.32778462782060336	8.231125677597192e-51	1.928435158751342e-49
KRT222	17q21.2	0.32760956711569983	9.351856775223545e-51	2.188422710466227e-49
FHL3	1p34.3	0.3275795524353126	9.558710327590622e-51	2.2341937307503923e-49
ALDH1L1	3q21.3	0.3275729181184702	9.605043075215066e-51	2.2423820562890324e-49
TBC1D7	6p24.1	-0.327569	9.629583776244425e-51	2.245469570573377e-49
LSR	19q13.12	-0.327077	1.378283845807773e-50	3.2101719056583857e-49
CFI	4q25	0.3270225395438604	1.4339466292075564e-50	3.3320991395178173e-49
HOXA10	7p15.2	0.32702249655489685	1.433991466008978e-50	3.3320991395178173e-49
CDH13	16q23.3	0.32690767689707584	1.5588630719676072e-50	3.618020912295345e-49
STMN1	1p36.11	-0.32683	1.6488914602742028e-50	3.8225002497291214e-49
CPEB1	15q25.2	0.3268183033029149	1.6634983085985666e-50	3.851862361240368e-49
SEH1L	18p11.21	-0.326737	1.7641779690994538e-50	4.08022699519925e-49
SENP5	3q29	-0.326726	1.7784746283974883e-50	4.1085041357298904e-49
SCN1B	19q13.11	0.32665969360509106	1.8666830294960312e-50	4.3072625624789815e-49
FMO2	1q24.3	0.3266326214007525	1.903750564395502e-50	4.387691776987728e-49
PRR11	17q22	-0.326622	1.918711143021626e-50	4.4170422183435204e-49
APOOL	Xq21.1	-0.326538	2.039735248675776e-50	4.690209301821795e-49
TDRD10	1q21.3	0.3265356070985844	2.0426991505460415e-50	4.691588187897644e-49
SH3KBP1	Xp22.12	0.32638145570485916	2.284517581641324e-50	5.2409210277561196e-49
AK3	9p24.1	0.32633734609233894	2.358810847532069e-50	5.405108828917596e-49
SLC38A11	2q24.3	0.3262519017560607	2.5096284265271803e-50	5.744067646598081e-49
TPK1	7q35	0.3262325852729806	2.5450318410844397e-50	5.818388462497652e-49
PDSS1	10p12.1	-0.325681	3.794963811860792e-50	8.66596799569224e-49
SCN3B	11q24.1	0.3256774914294193	3.8048096660826195e-50	8.67846471422339e-49
MSH6	2p16.3	-0.325425	4.567436029044001e-50	1.0405993175700248e-48
RUVBL2	19q13.33	-0.3254	4.648944540492827e-50	1.057954764467198e-48
FERMT2	14q22.1	0.32531182796669783	4.956508828190243e-50	1.1266547673150881e-48
RHPN1-AS1	8q24.3	-0.325289	5.037559034796437e-50	1.1437679803947426e-48
CTSV	9q22.33	-0.325246	5.196136324747138e-50	1.178424334037511e-48
FMNL3	12q13.12	0.3252147770916779	5.316548755497963e-50	1.20435609022947e-48
ACTA2	10q23.31	0.3251789814350964	5.455812344146482e-50	1.2344941865136008e-48
SYNPO2	4q26	0.32514505165609575	5.591164805804075e-50	1.2636796629427797e-48
USP5	12p13	-0.325071	5.89867550393333e-50	1.3307692805081824e-48
PUS7	7q22.3	-0.32507	5.901415878085066e-50	1.3307692805081824e-48
XPOT	12q14.2	-0.324975	6.319462484926811e-50	1.423421266184877e-48
EID1	15q21.1	0.32480510818497427	7.1459227522220525e-50	1.6077515997176236e-48
RBM43	2q23.3	0.32462641164396316	8.128610578139544e-50	1.8267740465753242e-48
NUP107	12q15	-0.324464	9.139540137325228e-50	2.0516406615959482e-48
ADRA2A	10q25.2	0.3244136153941425	9.475523954112106e-50	2.1246587270666737e-48
CCL21	9p13.3	0.32440082165544376	9.563235868220714e-50	2.1419057852028428e-48
PIK3R1	5q13.1	0.32397585873303003	1.298419805569968e-49	2.904830058819667e-48
FBXL6	8q24.3	-0.323298	2.1123503672768557e-49	4.720437014441658e-48
VAMP5	2p11.2	0.323284	2.1340248216714014e-49	4.7635082746059945e-48
TGFB1I1	16p11.2	0.3230514906635286	2.520950503178589e-49	5.620869863491677e-48
BAIAP2L1	7q21.3-q22.1	-0.323011	2.5949770400125373e-49	5.779430345904467e-48
YWHAZ	8q22.3	-0.322879	2.852926801624554e-49	6.346802629084937e-48
DCLRE1A	10q25.3	-0.322815	2.9858780851220668e-49	6.635136027005857e-48
ARFGEF2	20q13.13	-0.322799	3.021551802828439e-49	6.706898654958338e-48
CFD	19p13.3	0.32268648804455563	3.273915987637232e-49	7.258948475829411e-48
AGTR1	3q24	0.32240948854246815	3.9911687052644e-49	8.839369619114593e-48
AHSA1	14q24.3	-0.322358	4.142178879146658e-49	9.163589484703042e-48
PAICS	4q12	-0.322287	4.355268826504634e-49	9.624271112823825e-48
PIF1	15q22.31	-0.322248	4.479358201281393e-49	9.887473208701664e-48
IQGAP3	1q22	-0.321957	5.513185337812603e-49	1.2155961093728143e-47
DKK3	11p15.3	0.32133612949340234	8.582608868281903e-49	1.890269593586971e-47
NES	1q23.1	0.3211032382903941	1.0129515251274897e-48	2.2284933552804775e-47
NUDT5	10p14	-0.321095	1.0190207688926202e-48	2.239363027453506e-47
VAC14	16q22.1-q22.2	-0.320844	1.2178949860922637e-48	2.6734411619485484e-47
LIG1	19q13.33	-0.320788	1.2672918815092593e-48	2.7788000106817395e-47
NISCH	3p21.1	0.32062902842755414	1.41884470289045e-48	3.1076770733066323e-47
ENO1	1p36.23	-0.320598	1.4506399862431e-48	3.1738147615223896e-47
KCNIP1	5q35.1	0.32041914388179177	1.6467332472442195e-48	3.598873850034614e-47
LRP1	12q13.3	0.3203942277654349	1.6760972200512526e-48	3.6590179576124376e-47
MAP1B	5q13.2	0.3202008423586669	1.9224322708778935e-48	4.1889626523318196e-47
H2AX	11q23.3	-0.3202	1.9230724532726706e-48	4.1889626523318196e-47
TRAM2	6p12.2	0.3201416142823655	2.0048468479172556e-48	4.362300531805923e-47
SKP2	5p13.2	-0.320073	2.104382710428016e-48	4.573863144111013e-47
NOP2	12p13.31	-0.319813	2.5310759183401967e-48	5.495259357061582e-47
NOP53	19q13.33	0.31979621813514886	2.560417791797341e-48	5.552888596767916e-47
DARS2	1q25.1	-0.31975	2.645006264797915e-48	5.730076890682296e-47
RMI1	9q21.32	-0.319432	3.311898927010059e-48	7.166992618057537e-47
TMEM273	10q11.23	0.3192451525240398	3.7801303830975664e-48	8.171340666905023e-47
SMG5	1q22	-0.31923	3.820472256230225e-48	8.249559461657517e-47
C1QTNF7	4p15.32	0.31922323156421073	3.839104334317454e-48	8.280781131542996e-47
ZFHX4-AS1	8q21.13	0.3190834157322189	4.2373863415352285e-48	9.129934262912603e-47
RCC1	1p35.3	-0.318906	4.80365589069382e-48	1.0338801246738414e-46
RSPO3	6q22.33	0.318875	4.909872747335082e-48	1.055596043316548e-46
PDGFRA	4q12	0.3187512154544755	5.3562455354839923e-48	1.1503174935729907e-46
JPT1	17q25.1	-0.318673	5.661740844966481e-48	1.2146117332704306e-46
PRUNE2	9q21.2	0.31820413521402824	7.87346300196767e-48	1.6872678165339788e-46
GSPT1	16p13.13	-0.318175	8.037372690640391e-48	1.7205353147040769e-46
ZNF366	5q13.1	0.3180744710406704	8.625173029023902e-48	1.8443742843529127e-46
NOLC1	10q24.32	-0.318073	8.635946941294963e-48	1.844690324037215e-46
SH3PXD2A	10q24.33	0.31800444786911697	9.060374151655312e-48	1.933269512531699e-46
FMO3	1q24.3	0.3179267585175284	9.568817386019768e-48	2.039566189131861e-46
UBL3	13q12.3	0.317922	9.598654248746967e-48	2.043730632104451e-46
RELN	7q22.1	0.3175270947681456	1.266867867958953e-47	2.6945043914016573e-46
DDX39A	19p13.12	-0.317522	1.2716610001195272e-47	2.7018030927593038e-46
ZEB1	10p11.22	0.3175050349006398	1.2866274480261207e-47	2.7306775485166137e-46
TMEM37	2q14.2	0.31731180199832165	1.4733479396573897e-47	3.123623559247996e-46
COL17A1	10q25.1	0.3170511412253972	1.7685822968476665e-47	3.745543980645154e-46
GAPT	5q11.2	0.31683570262198407	2.0564788856797514e-47	4.350614819555329e-46
ST6GALNAC6	9q34.11	0.31667027958142885	2.3087692614092983e-47	4.879149864047509e-46
MTIF2	2p16.1	-0.316496	2.608696623387358e-47	5.507125084521141e-46
KDR	4q12	0.31627646897453354	3.040142256811571e-47	6.411114021697005e-46
CACNA1C	12p13.33	0.3160884501516056	3.466491472447903e-47	7.302447641109998e-46
P2RY14	3q25.1	0.31603356834467705	3.6017977340820075e-47	7.579435231720398e-46
SLC39A4	8q24.3	-0.315854	4.0816074332056573e-47	8.580023083107316e-46
KIF24	9p13.3	-0.315568	4.983780368377958e-47	1.0465411389427746e-45
RPUSD3	3p25.3	-0.315444	5.430680780233001e-47	1.1391800148302715e-45
DROSHA	5p13.3	-0.315281	6.0832198378625555e-47	1.2747139858769223e-45
LIPE	19q13.2	0.31504793415500937	7.154363136171022e-47	1.4975863087993433e-45
SNRPA	19q13.2	-0.314905	7.900714973952286e-47	1.6520736348062085e-45
MAP1A	15q15.3	0.31484744377188856	8.223571603129623e-47	1.7177742620263605e-45
PPAT	4q12	-0.314818	8.395488797849326e-47	1.7518410063566985e-45
MS4A2	11q12.1	0.3145608896130282	1.0033101330317038e-46	2.0913536008278495e-45
KNL1	15q15.1	-0.314476	1.0641694530941211e-46	2.2158844309758382e-45
GRHL2	8q22.3	-0.314293	1.2083280394478959e-46	2.5134236493505292e-45
FXYD6	11q23.3	0.3142398556002132	1.253401012409336e-46	2.6044491822252212e-45
CD209	19p13.2	0.3141805928024678	1.3059286569898055e-46	2.7107581871658684e-45
MXD4	4p16.3	0.3141117522269944	1.3696993985704968e-46	2.840158293127789e-45
G0S2	1q32.2	0.31409442500755297	1.3862324729400392e-46	2.8714402080398894e-45
IRAG2	12p12.1	0.3138717765731565	1.6171937930325558e-46	3.346360128147866e-45
DHDH	19q13.33	-0.313863	1.6271481545344306e-46	3.3634508311022126e-45
C1ORF74	1q32.2	-0.313808	1.690145590499481e-46	3.490036326521509e-45
NR2C2AP	19p13.11	-0.313645	1.891970408528646e-46	3.902729811522084e-45
SORBS3	8p21.3	0.3134995837467103	2.091758915104358e-46	4.310370084250351e-45
CHEK2	22q12.1	-0.313443	2.175187680511021e-46	4.4776373788444705e-45
ADAMTS1	21q21.3	0.31340981150573716	2.225570962401164e-46	4.576604163511782e-45
EEPD1	7p14.2	0.3131634908369727	2.6380603055423947e-46	5.4192203626483727e-45
KIF17	1p36.12	0.31294475872105854	3.0675990519778833e-46	6.295081239653476e-45
SEPTIN3	22q13.2	-0.312827	3.3274269652672255e-46	6.821225278797812e-45
SLC16A3	17q25.3	-0.312381	4.5213369871107684e-46	9.259175559569256e-45
SMARCA4	19p13.2	-0.312308	4.755901323470457e-46	9.729495449788427e-45
ZNF25	10p11.21	0.31229506261824136	4.798081440861481e-46	9.805677457513412e-45
PTPRE	10q26.2	0.3120512013740051	5.673618783676329e-46	1.1583054644369658e-44
PARP1	1q42.12	-0.31201	5.8369130432480865e-46	1.190418318912796e-44
GPR19	12p13.1	-0.311987	5.92986618721915e-46	1.2081341336671132e-44
RBL1	20q11.23	-0.311908	6.25860396118482e-46	1.273802430828221e-44
WDHD1	14q22.2-q22.3	-0.311745	7.0007779814558755e-46	1.4233958838525654e-44
CUBN	10p13	0.3116291066594785	7.580421453709296e-46	1.5396712725425514e-44
CSNK1D	17q25.3	-0.311607	7.696397172856016e-46	1.5616288905741795e-44
GPER1	7p22.3	0.31157915676108117	7.844596966656772e-46	1.5900733626796422e-44
DYNC2I2	9q34.11	-0.311566	7.916337646477631e-46	1.602977594456144e-44
FAM72D	1q21.1	-0.311513	8.210307425964051e-46	1.6608087722816578e-44
FBXO5	6q25.2	-0.311329	9.31460275202204e-46	1.8822706416611543e-44
CAVIN3	11p15.4	0.31122627302755673	9.990636143368283e-46	2.0168279107731456e-44
NOSTRIN	2q24.3	0.3111620437442654	1.0439823157681196e-45	2.105364336799041e-44
R3HDM1	2q21.3	-0.311046	1.1303831500799382e-45	2.27729169849607e-44
SYN2	3p25.2	0.3107662315476791	1.3686484876609257e-45	2.7545091875398995e-44
DMRT2	9p24.3	0.3107027054625383	1.4293849997415804e-45	2.8738314017094145e-44
NUP155	5p13.2	-0.310548	1.588999264676356e-45	3.1915082397001626e-44
PTPRN2	7q36.3	0.31038395547258724	1.7770433244702066e-45	3.5655862215153464e-44
SLC25A10	17q25.3	-0.310068	2.2047350187816433e-45	4.4192688598689827e-44
HMCES	3q21.3	-0.309996	2.3148824910615377e-45	4.635371155663487e-44
MAP3K20	2q31.1	0.3099928552447183	2.3203213115109834e-45	4.641578236454027e-44
PPP3CB	10q22.2	0.309949	2.3906946682292786e-45	4.777537260457382e-44
ZNF165	6p22.1	-0.309924	2.43259557864877e-45	4.856380951982513e-44
POLE2	14q21.3	-0.309756	2.7270441331551993e-45	5.438740078224299e-44
SHMT2	12q13.3	-0.30975	2.738279679130038e-45	5.455664854684385e-44
RUVBL1	3q21.3	-0.309703	2.8260539153613626e-45	5.624896077876718e-44
SLC7A5	16q24.2	-0.309559	3.117555474282797e-45	6.198874832832447e-44
STK35	20p13	-0.309394	3.487457989394483e-45	6.92743907322764e-44
LRRC45	17q25.3	-0.309384	3.511159457519995e-45	6.967544827502678e-44
RALGAPB	20q11.23	-0.308858	5.021721704754123e-45	9.95514940151257e-44
NEXN	1p31.1	0.3088195942263438	5.1526861883321703e-45	1.0204581309507344e-43
SLC29A2	11q13.2	-0.308496	6.414931117795293e-45	1.269171416765003e-43
TMEM97	17q11.2	-0.308277	7.441347422447125e-45	1.4707778710263023e-43
DNAJC5	20q13.33	-0.308073	8.542833120001319e-45	1.6868057754557828e-43
CLCN2	3q27.1	-0.307795	1.0314432244297118e-44	2.0345884041335187e-43
CAD	2p23.3	-0.30775	1.0627896432633672e-44	2.094339392345408e-43
HMGB3	Xq28	-0.3077	1.0995490109139391e-44	2.164628032993671e-43
TGOLN2	2p11.2	0.30753511476045514	1.2290124172782152e-44	2.4170983556460754e-43
TMTC1	12p11.22	0.30739465131697324	1.3512185213038685e-44	2.6548099343320757e-43
RGS18	1q31.2	0.3073117265457485	1.428959615633778e-44	2.8047749369571405e-43
KCNMB1	5q35.1	0.30729398430636984	1.4461617041915773e-44	2.8357344721321796e-43
OTUB1	11q13.1	-0.307208	1.5327624914961706e-44	3.002580343657454e-43
PTGER4	5p13.1	0.30709548452528973	1.6532372048630042e-44	3.2353884707397884e-43
DNMT3B	20q11.21	-0.306942	1.8336314413104296e-44	3.5848849577698682e-43
MYLK	3q21.1	0.3066778343774504	2.1901364706632249e-44	4.277664185417425e-43
FAM170B	10q11.23	0.3065775270562812	2.343014783998761e-44	4.571758640478998e-43
PRKCH	14q23.1	0.30654450010841966	2.395637119914672e-44	4.669845089153905e-43
NELFE	6p21.33	-0.306416	2.611100228496529e-44	5.084855047525527e-43
CES1	16q12.2	0.30635458073504007	2.7218590698109166e-44	5.295350135424297e-43
KLRG1	12p13.31	0.3063344290485281	2.7589654145700923e-44	5.3622830251448495e-43
DLC1	8p22	0.30626889077336095	2.8831570055714606e-44	5.598176870700594e-43
TCF19	6p21.33	-0.306177	3.065900069898461e-44	5.947186802254649e-43
MRPL17	11p15.4	-0.306165	3.0917064657497716e-44	5.9913889752283655e-43
DNAJA3	16p13.3	-0.305957	3.5545868385440596e-44	6.8816801194212996e-43
MAD2L1	4q27	-0.305908	3.672812923863821e-44	7.103635444556888e-43
CENPU	4q35.1	-0.305848	3.82396249783507e-44	7.38877427527158e-43
P3H2	3q28	0.30583625153724736	3.8545724734659976e-44	7.440674724071912e-43
CSTF2	Xq22.1	-0.305744	4.099493256837105e-44	7.90576717091113e-43
SS18L1	20q13.33	-0.305566	4.618563159912152e-44	8.898132751970558e-43
GLDN	15q21.2	0.3055585947399786	4.642979352024443e-44	8.933084950206396e-43
SPDL1	5q35.1	-0.305558	4.645708359510684e-44	8.933084950206396e-43
NR3C1	5q31.3	0.3054052023013227	5.145276307902489e-44	9.88411065382546e-43
CNOT10	3p22.3	-0.305265	5.652373207657332e-44	1.0847746028312582e-42
GET4	7p22.3	-0.305224	5.809585061931442e-44	1.1138686567050004e-42
HOXD12	2q31.1	0.30517454013832807	6.004032399804727e-44	1.1500387928737934e-42
SLC52A2	8q24.3	-0.305091	6.349579863734904e-44	1.2150536433554044e-42
ZMYND19	9q34.3	-0.305038	6.579730014646896e-44	1.257882104148873e-42
CNIH2	11q13.2	-0.304978	6.845748066607629e-44	1.3074785816531452e-42
KLRB1	12p13.31	0.30495678091414913	6.944996202609249e-44	1.3251586985055571e-42
MIF	22q11.23	-0.304896	7.234378965076908e-44	1.3790491468106258e-42
C5ORF34	5p12	-0.304878	7.322566473416918e-44	1.3945202408683812e-42
U2SURP	3q23	-0.304818	7.622260637054495e-44	1.450202685347166e-42
GJC2	1q42.13	0.30476906527805675	7.872890655711899e-44	1.4964525112255455e-42
DOCK11	Xq24	0.3045301514680203	9.234060444804457e-44	1.7534994781502358e-42
DPP3	11q13.2	-0.304245	1.116695842317764e-43	2.1185193398617312e-42
CMTM3	16q22.1	0.30416134313366683	1.1808070063983947e-43	2.2380070902549897e-42
CTDSP1	2q35	0.3041317124313948	1.2043469277638738e-43	2.2804446979528924e-42
ROBO3	11q24.2	0.304046	1.274780017894526e-43	2.4115095019160125e-42
SESN1	6q21	0.3039409202902376	1.3674998762793468e-43	2.5844445280845102e-42
MORC2	22q12.2	-0.30384	1.4624466583671967e-43	2.7612551368828404e-42
SLC2A1	1p34.2	-0.303796	1.5057090738159729e-43	2.8402367738407e-42
UBQLN4	1q22	-0.30378	1.5222768355764848e-43	2.868761778269683e-42
TMEM178A	2p22.1	0.30360502520577526	1.7098788366883559e-43	3.219244367670183e-42
TPSAB1	16p13.3	0.30341193597552246	1.943970751427415e-43	3.656507638988211e-42
ACTL6A	3q26.33	-0.303319	2.068373465435945e-43	3.8868184704650466e-42
PTGDS	9q34.3	0.30326555764656044	2.142424220547096e-43	4.022163314336478e-42
CXCL14	5q31.1	0.3031809769496316	2.2661445531862693e-43	4.250413281042375e-42
KLF4	9q31.2	0.3031235598792876	2.3541528211489887e-43	4.411313369488246e-42
TCEAL2	Xq22.1	0.3031025253773864	2.3872376572499376e-43	4.469089063251676e-42
CENPK	5q12.3	-0.302888	2.7518786861328625e-43	5.146869052556128e-42
SPON2	4p16.3	0.30240343447370926	3.793593556053714e-43	7.088518881951969e-42
PSMD4	1q21.3	-0.302313	4.0280485410505715e-43	7.519529186134295e-42
NECTIN3	3q13.13	0.30218394381744357	4.386241762457067e-43	8.180505783289289e-42
CMAHP	6p22.3	0.3017598580401642	5.80421561026741e-43	1.0814915922079482e-41
HOXD1	2q31.1	0.3017199081590016	5.95926736091846e-43	1.1093405394940516e-41
GIPC1	19p13.12	-0.301482	6.970338919209327e-43	1.2963393206447035e-41
C2CD4B	15q22.2	0.3014518615269246	7.111584551459121e-43	1.3213696988684908e-41
KNSTRN	15q15.1	-0.301249	8.126086547169745e-43	1.5084570761649806e-41
COL18A1	21q22.3	0.3012355687395444	8.200823793598953e-43	1.5209079192539966e-41
GOLGA2P10	15q25.2	-0.301232	8.221758193968463e-43	1.5233666629422052e-41
FANCB	Xp22.2	-0.30118	8.503792663077019e-43	1.574153559758399e-41
NOP16	5q35.2	-0.301138	8.744003153396328e-43	1.617110890736223e-41
TAGLN	11q23.3	0.3010827839545881	9.068683814385047e-43	1.675595545741684e-41
TIMM17B	Xp11.23	-0.300962	9.81763536649444e-43	1.8122898252345644e-41
CAPN5	11q13.5	0.30067437955723897	1.186295234820349e-42	2.1878106542541828e-41
HES6	2q37.3	-0.300445	1.3789694651660056e-42	2.540786450023604e-41
COL3A1	2q32.2	0.30014854669223917	1.6753452787896518e-42	3.0840029417719714e-41
PSME4	2p16.2	-0.300039	1.80010471378739e-42	3.3105910973491163e-41
CSF1R	5q32	0.299972	1.8806555026231272e-42	3.4555303513012346e-41
VIP	6q25.2	0.29985410718061095	2.0319409429783233e-42	3.7300495904220025e-41
SPTBN1	2p16.2	0.2996832846318894	2.2724158938715975e-42	4.1676359517548966e-41
HYAL3	3p21.31	-0.299639	2.3397719726153636e-42	4.2872054500996564e-41
DCN	12q21.33	0.29957099459739256	2.4456922063618585e-42	4.4771509357052327e-41
TBCE	1q42.3	-0.299491	2.5773430445328828e-42	4.713806025411109e-41
TBC1D31	8q24.13	-0.299383	2.7660990920435268e-42	5.054371121778245e-41
TFRC	3q29	-0.299082	3.3661098040306626e-42	6.145085828075849e-41
UFD1	22q11.21	-0.298897	3.799343390002071e-42	6.929611234485395e-41
CCDC77	12p13.33	-0.298843	3.935102208391648e-42	7.170630690847003e-41
NAALAD2	11q14.3	0.29880425376543446	4.0358815894221135e-42	7.347526078944258e-41
CPVL	7p14.3	0.29868828910298073	4.3529323380547925e-42	7.917469231563639e-41
CA4	17q23.1	0.29838465374422485	5.3052511582233576e-42	9.640787910602958e-41
BTG2	1q32.1	0.29837900270817036	5.324810074783227e-42	9.66747768746554e-41
FUCA1	1p36.11	0.29835234334405414	5.418052268061165e-42	9.82777232243197e-41
PPFIA4	1q32.1	-0.298127	6.275532123322782e-42	1.1372754288147697e-40
MAN1A1	6q22.31	0.29804785255963917	6.605326941337537e-42	1.195949888904216e-40
POLD2	7p13	-0.297812	7.69914974972641e-42	1.3927249556387502e-40
AKR1C2	10p15.1	0.29775591654420175	7.985455871447374e-42	1.443200239644824e-40
SNORD56	20p13	-0.297699	8.283552424340717e-42	1.4957125960747699e-40
FES	15q26.1	0.29769109692364504	8.328820815290865e-42	1.502519275078472e-40
SHARPIN	8q24.3	-0.297633	8.650364563567122e-42	1.5591083959984195e-40
GOLGA2P7	15q25.2	-0.297507	9.384681652271923e-42	1.689923981013467e-40
SLC6A8	Xq28	-0.297466	9.636187189735599e-42	1.7336400597743718e-40
EGFL7	9q34.3	0.2974242061786081	9.904129814947768e-42	1.7802314497085463e-40
KLRG2	7q34	-0.297269	1.0955902744293774e-41	1.967501665681137e-40
CABLES2	20q13.33	-0.29714	1.1907578887847923e-41	2.136473738250038e-40
ARF1	1q42.13	-0.297028	1.2804965621331532e-41	2.2954086521201707e-40
TYMS	18p11.32	-0.296897	1.3934182549541404e-41	2.4955768818871805e-40
CENPW	6q22.32	-0.296775	1.508698923083649e-41	2.699605178509642e-40
ANGPT1	8q23.1	0.2966002175213214	1.6888219716764948e-41	3.0191876762115644e-40
ALG3	3q27.1	-0.296572	1.7200665766978377e-41	3.0722773310523757e-40
TIMM44	19p13.2	-0.296565	1.728094509652571e-41	3.083840597980721e-40
NUTF2	16q22.1	-0.296559	1.7338824477102134e-41	3.091389334443978e-40
EIF5B	2q11.2	-0.296436	1.8778425883723337e-41	3.345054607150861e-40
MRPL47	3q26.33	-0.296425	1.890835977701822e-41	3.3651792952031352e-40
DCLK1	13q13.3	0.2963533712747242	1.9809233237881662e-41	3.522351472872076e-40
ILRUN	6p21.31	-0.296266	2.0956228240523336e-41	3.722966814726456e-40
LY86	6p25.1	0.2962237396114096	2.153896645973546e-41	3.823070218488287e-40
NRDC	1p32.3	-0.296165	2.2367380928567795e-41	3.9665621728909684e-40
ATAD5	17q11.2	-0.296067	2.382742302794311e-41	4.221708772915205e-40
CRIM1	2p22.2	0.29606237465193275	2.3903191816669476e-41	4.231355382783132e-40
PFKFB4	3p21.31	-0.295946	2.576281977643439e-41	4.556483027126239e-40
PSMB2	1p34.3	-0.295942	2.582708512649607e-41	4.563781631791522e-40
KIF22	16p11.2	-0.295912	2.633142426159956e-41	4.648761415010513e-40
ARMCX5	Xq22.1	0.29580104110457756	2.829089394345185e-41	4.990262217012076e-40
NDUFA9	12p13.3	-0.295405	3.650368298364334e-41	6.433206795092526e-40
FLAD1	1q21.3	-0.295402	3.6580449468919467e-41	6.441015432664046e-40
PAPLN	14q24.2	0.2951741196871267	4.2356043279852307e-41	7.451359245083238e-40
HASPIN	17p13.2	-0.295101	4.4391896097704226e-41	7.802593322965835e-40
PGAP4	9q31.1	0.29509383313631593	4.459944382078108e-41	7.832135957341413e-40
USP37	2q35	-0.295092	4.4660336456674825e-41	7.835894930559286e-40
NOL11	17q24.2	-0.294932	4.948486556005489e-41	8.67471441849584e-40
MMP2	16q12.2	0.29486476267472017	5.167028272558159e-41	9.04982427543196e-40
HSD17B10	Xp11.22	-0.294842	5.242881103515481e-41	9.174579595957778e-40
REXO5	16p12.3	-0.294795	5.403205719467005e-41	9.446803021771211e-40
BORCS7	10q24.32	0.2945194668100579	6.44865163421203e-41	1.1264704492016155e-39
TRO	Xp11.21	0.2944062703602044	6.934033174717623e-41	1.2101930898777177e-39
RBM5	3p21.31	0.29408034505739344	8.543832812172595e-41	1.4898402313247185e-39
BOP1	8q24.3	-0.29397	9.171746341496859e-41	1.5979291870119726e-39
JCHAIN	4q13.3	0.29390455666972465	9.561035801084688e-41	1.6642911792695138e-39
DIP2A	21q22.3	-0.293806	1.0186018201306396e-40	1.771528003389344e-39
TIMM8A	Xq22.1	-0.293724	1.0728457771416223e-40	1.8642339405953022e-39
MOB3B	9p21.2	0.29370087841218906	1.0890926347896443e-40	1.8908096452113476e-39
AASS	7q31.32	0.29361087650819745	1.153567325739383e-40	2.0009956304171604e-39
KPNA1	3q21.1	-0.293601	1.160554113080958e-40	2.0113568401727972e-39
FDPS	1q22	-0.293576	1.179215647881894e-40	2.041915821690079e-39
PRKDC	8q11.21	-0.29339	1.3281624352038578e-40	2.2978252279150266e-39
NCBP1	9q22.33	-0.293341	1.3706848842033668e-40	2.3693267284086767e-39
MARK2	11q13.1	-0.293244	1.4579529149447e-40	2.517982388525903e-39
LMNB1	5q23.2	-0.293114	1.5842145866046776e-40	2.733665587528976e-39
CASK	Xp11.4	-0.293103	1.5952483300926295e-40	2.7503134545923665e-39
MAFB	20q12	0.29297816240053326	1.7273688237172365e-40	2.9755127550212535e-39
SYDE1	19p13.12	0.29296859469887243	1.7379333980649768e-40	2.991114514414692e-39
PINK1	1p36.12	0.29274491683704346	2.0040633815681305e-40	3.446155437074348e-39
TRIM28	19q13.43	-0.292682	2.085372672397949e-40	3.582868858100857e-39
AK5	1p31.1	0.2926245385543054	2.1636645994597495e-40	3.714166116927273e-39
KIF21A	12q12	-0.292596	2.2032010741514737e-40	3.7787659563925535e-39
MT1M	16q13	0.29245357941453304	2.4122583103990216e-40	4.133752496680327e-39
DTWD1	15q21.2	0.29241208239953814	2.476760558791936e-40	4.240624376934183e-39
DESI1	22q13.2	-0.292264	2.720616861412946e-40	4.654131120506767e-39
PSMB4	1q21.3	-0.292194	2.844591682825449e-40	4.8620221665795185e-39
ADAMTS5	21q21.3	0.29217416757715764	2.8810577176356524e-40	4.920112680616342e-39
LIMA1	12q13.12	0.29186554362897443	3.504637138955277e-40	5.97988128851492e-39
CCL19	9p13.3	0.29184323024373304	3.5546022821374292e-40	6.059925058997865e-39
NELFCD	20q13.32	-0.291815	3.6187726919308906e-40	6.164027922633185e-39
JAML	11q23.3	0.29180483879756375	3.6422322152243567e-40	6.198666902136546e-39
PTGS2	1q31.1	0.2917463577672604	3.779859593177362e-40	6.427380785519414e-39
STEAP4	7q21.12	0.29173531598487534	3.806419020388908e-40	6.467001630188141e-39
JAZF1	7p15.2-p15.1	0.29167060776952175	3.965834972563926e-40	6.732081197224854e-39
ITSN1	21q22.11	0.291623	4.086995482558882e-40	6.931823791102432e-39
TEDC1	14q32.33	-0.291494	4.434482860880276e-40	7.514763269966541e-39
ARHGAP11B	15q13.2	-0.291466	4.51401559719962e-40	7.643014122084408e-39
LRFN4	11q13.2	-0.291066	5.814932435958229e-40	9.83729916957844e-39
LUM	12q21.33	0.2910382789097349	5.918455495825523e-40	1.0003903821052955e-38
CLDN15	7q22.1	0.2909598117739299	6.219477316419145e-40	1.0503770882299704e-38
NUP205	7q33	-0.290928	6.346027283869209e-40	1.0708381413358893e-38
ATIC	2q35	-0.290815	6.8173749876115714e-40	1.1493966801543248e-38
PCDHB4	5q31.3	0.2907520441163039	7.092017565144256e-40	1.19468587914026e-38
RDM1	17q12	-0.290742	7.136787744864488e-40	1.2012079390084047e-38
EFEMP1	2p16.1	0.29071069897908985	7.2796432686359485e-40	1.224213906972981e-38
SIRT7	17q25.3	-0.290635	7.636812464811395e-40	1.2831914187274962e-38
C1R	12p13.31	0.2905820150326941	7.89575918804461e-40	1.3255790636849174e-38
EVPL	17q25.1	-0.290327	9.272834861390943e-40	1.5554533811449016e-38
TNS2	12q13.13	0.29005240159712864	1.1025938446358485e-39	1.8479621835265014e-38
POPDC2	3q13.33	0.28997414600836147	1.1582909000527875e-39	1.9396729637677228e-38
SQLE	8q24.13	-0.289953	1.173510335063772e-39	1.963502452698608e-38
RNASE4	14q11.2	0.28990345543535917	1.2110022634897707e-39	2.024526446225022e-38
PEX13	2p15	-0.289848	1.253937393428446e-39	2.0945398682823302e-38
TUBA1C	12q13.12	-0.289824	1.2731209163932386e-39	2.12479490873906e-38
EFTUD2	17q21.31	-0.289768	1.3190021202136414e-39	2.199519165841975e-38
TNN	1q25.1	0.2896958538493888	1.3799800351224366e-39	2.2992715211561404e-38
HBEGF	5q31.3	0.28967543364333354	1.397816372735083e-39	2.3270359144760898e-38
MRPL58	17q25.1	-0.289657	1.4142063966329781e-39	2.352348007945081e-38
RAB5IF	20q11.23	-0.289568	1.49523694159172e-39	2.485048732742554e-38
NSUN2	5p15.31	-0.289413	1.648328667707716e-39	2.737191136568361e-38
C8ORF33	8q24.3	-0.289386	1.6762912334326934e-39	2.7812979294513687e-38
CLIC2	Xq28	0.2892917311842188	1.7789518806768827e-39	2.949166342535678e-38
RORA	15q22.2	0.289246	1.8313095354884498e-39	3.0334312539426374e-38
ANGPT2	8p23.1	0.2892398886545491	1.8378065298165545e-39	3.041654109898224e-38
ABCG2	4q22.1	0.28906990080585326	2.0446950398952602e-39	3.381244030973462e-38
PLEKHH2	2p21	0.28885144343452634	2.3448790455958227e-39	3.8744196320402587e-38
WLS	1p31.3	0.28881808895344185	2.3944134807024437e-39	3.9529734701380445e-38
AVL9	7p14.3	-0.28881	2.406324402970871e-39	3.969335116588027e-38
RBP4	10q23.33	0.2888069449895739	2.4111938838033226e-39	3.9740640722751774e-38
YPEL5	2p23.1	0.2887191198409262	2.54759374500397e-39	4.195390064386621e-38
SNORD13	8p12	0.28862800232910285	2.6972121573327786e-39	4.438099340805278e-38
ANGPTL1	1q25.2	0.2885287471401852	2.870140540143088e-39	4.718729815956872e-38
HDGF	1q23.1	-0.288309	3.293604381635504e-39	5.410454085196601e-38
PENK	8q12.1	0.28824747709521115	3.4223397563705896e-39	5.617279580266169e-38
CD1E	1q23.1	0.2880061561949492	3.979418286965031e-39	6.526245990622651e-38
CSGALNACT1	8p21.3	0.28798894363850774	4.022432544547107e-39	6.591341982988669e-38
H2AZ1	4q23	-0.287939	4.1501463881336924e-39	6.79500865727104e-38
CENPJ	13q12.12-q12.13	-0.287828	4.447288700964436e-39	7.275515002632998e-38
RASD1	17p11.2	0.2877042913106271	4.804607566205016e-39	7.853594113984542e-38
TMEM35B	1p34.3	0.2876784925821709	4.882559446497527e-39	7.974445239201392e-38
COL4A2	13q34	0.28762193662941293	5.057869430585672e-39	8.253977054320894e-38
COL6A1	21q22.3	0.2875996568361674	5.1286359899565465e-39	8.362584435883131e-38
NCAPD3	11q25	-0.28747	5.5616068848903146e-39	9.054799121315727e-38
PNO1	2p14	-0.287469	5.5622858944183985e-39	9.054799121315727e-38
XRCC3	14q32.33	-0.287456	5.6088650685411484e-39	9.123140854109062e-38
CHERP	19p13.11	-0.28739	5.844240609722791e-39	9.49820726120713e-38
FLVCR1	1q32.3	-0.287125	6.891487995562187e-39	1.1191054646803276e-37
LARP4B	10p15.3	-0.287091	7.042405070588101e-39	1.1426777287060528e-37
CAPG	2p11.2	-0.287059	7.181138199724498e-39	1.1642361636873607e-37
UBQLN1	9q21.32	-0.286979	7.548298098017434e-39	1.2227626731188404e-37
PRRX1	1q24.2	0.2869052097542806	7.90336952773844e-39	1.2792370710313345e-37
COL6A2	21q22.3	0.28686856243964975	8.08553346839894e-39	1.3076554698199558e-37
CA9	9p13.3	-0.286851	8.17561861466647e-39	1.3211480113146696e-37
POLA1	Xp22.11-p21.3	-0.286695	9.00773205862374e-39	1.4544299021263588e-37
SNRPD1	18q11.2	-0.286557	9.81492154847328e-39	1.5834740098203557e-37
PRR7	5q35.3	-0.286522	1.0025885549973707e-38	1.6161955552695227e-37
FOXN3	14q31.3-q32.11	0.286181	1.2389970744724936e-38	1.995670287811052e-37
FAM83H	8q24.3	-0.286109	1.2956734999862498e-38	2.0852672290127444e-37
ZDHHC12	9q34.11	-0.286078	1.320404925682726e-38	2.1233480830833076e-37
GNAS	20q13.32	-0.285994	1.3910663572391058e-38	2.2351676755508352e-37
VPS72	1q21.3	-0.285807	1.5621482925170426e-38	2.508031611384158e-37
CSRNP1	3p22.2	0.28561363389135613	1.7607790024246029e-38	2.8246482234530168e-37
EIF4G1	3q27.1	-0.285365	2.0528451182351572e-38	3.2905216903278238e-37
MYOM2	8p23.3	0.28510570375763905	2.410000568811429e-38	3.85989114507619e-37
TAF4	20q13.33	-0.285018	2.543318463039394e-38	4.0701299661736885e-37
DLG2	11q14.1	0.2849937643209138	2.582379818665827e-38	4.129310646382327e-37
GPR162	12p13	0.28493352869956795	2.6801512977973605e-38	4.282199867430823e-37
ZNF707	8q24.3	-0.284907	2.7239731309462147e-38	4.348714626749533e-37
ZBED4	22q13.33	-0.284846	2.8289764610190184e-38	4.510321532996258e-37
CKS1B	1q21.3	-0.284845	2.829747182312206e-38	4.510321532996258e-37
RASL11A	13q12.2	0.28473738153892736	3.02472811038579e-38	4.8172315106336774e-37
ADM2	22q13.33	-0.284679	3.135803301930107e-38	4.9901267621091455e-37
DPYSL3	5q32	0.2846396166576371	3.2125615928608697e-38	5.108178866084223e-37
GTPBP2	6p21.1	-0.284563	3.367877112403287e-38	5.350852955847144e-37
JUNB	19p13.13	0.2845434913838713	3.4085335360374005e-38	5.411115159130094e-37
HSP90AB1	6p21.1	-0.284523	3.452009488287376e-38	5.475753500045938e-37
TMPRSS13	11q23.3	-0.284312	3.9311853602265064e-38	6.23086599747083e-37
EMX2	10q26.11	0.2840141874235782	4.72051750904578e-38	7.475973619274099e-37
TIMP1	Xp11.3	0.2839475347232408	4.917863745121075e-38	7.782303680875806e-37
PRDX1	1p34.1	-0.283781	5.445862909646205e-38	8.610972396734606e-37
NAT10	11p13	-0.283651	5.900719955352979e-38	9.322761687422332e-37
SRSF1	17q22	-0.283623	6.00260572570551e-38	9.476189977796352e-37
BRAF	7q34	-0.283585	6.143170479014788e-38	9.690387518725712e-37
CLEC2B	12p13.31	0.2835659199374307	6.216134356719801e-38	9.797694215627302e-37
CHSY3	5q23.3	0.2835636188419192	6.224914845749288e-38	9.803746841194354e-37
FBXO28	1q42.11	-0.283509	6.437920994856867e-38	1.013117400649799e-36
AXIN2	17q24.1	0.28348905714392897	6.516191681236252e-38	1.0246220897183216e-36
NAV3	12q21.2	0.2834572609983193	6.644484665220675e-38	1.0439679627604044e-36
CORO7	16p13.3	-0.283396	6.899215759615713e-38	1.0831332083371377e-36
PKDCC	2p21	0.2831196846434271	8.171302444126437e-38	1.281828661669921e-36
IL16	15q25.1	0.2830625280474762	8.462301526681502e-38	1.3264290007540893e-36
COL4A1	13q34	0.28303674671529705	8.596907559764135e-38	1.3464643537171231e-36
ACAT2	6q25.3	-0.282994	8.826963419531353e-38	1.381405852501421e-36
PPM1F	22q11.22	0.2829604102673814	9.008063475908009e-38	1.408636813364212e-36
ALPL	1p36.12	0.2828615880837326	9.569463176194861e-38	1.4952474588063845e-36
MRPS12	19q13.2	-0.282804	9.911968188728009e-38	1.5475460010788245e-36
BMP6	6p24.3	0.2827752712576902	1.0088171087590065e-37	1.573818137280953e-36
SGCD	5q33.2-q33.3	0.2827675016314895	1.0136209384524405e-37	1.580070220161055e-36
BGN	Xq28	0.28275771414531986	1.0197047284505076e-37	1.5883061720072115e-36
PUS1	12q24.33	-0.282465	1.2192102847265407e-37	1.8975693247147824e-36
CIRBP	19p13.3	0.28238974561144103	1.276747171117981e-37	1.985561979911067e-36
CREBRF	5q35.1	0.2823614494241553	1.2989918250691536e-37	2.0185742973118467e-36
BMX	Xp22.2	0.28227812965097115	1.3667528693633202e-37	2.1222100109268957e-36
HEPACAM	11q24.2	0.2822320680452086	1.4057082491025354e-37	2.1809909691314082e-36
ASNS	7q21.3	-0.2822	1.4331478130951057e-37	2.221826968989006e-36
PITRM1	10p15.2	-0.282154	1.473857869279788e-37	2.283156561903834e-36
MRPS17	7p11.2	-0.282121	1.504025802709109e-37	2.328072389154412e-36
KCNJ2	17q24.3	0.2821070029672172	1.5171297347509365e-37	2.3465255227122045e-36
ADAR	1q21.3	-0.282056	1.5647878451113262e-37	2.4183528036128625e-36
RRP12	10q24.1	-0.282043	1.577672779746688e-37	2.436368765859399e-36
GMFG	19q13.2	0.28203975254266195	1.5806260051745457e-37	2.4390312944544075e-36
MXRA8	1p36.33	0.2819832524158488	1.6360074600818705e-37	2.5225277418698244e-36
STING1	5q31.2	0.28180029097449466	1.8289135225598417e-37	2.8177763929873832e-36
RALY	20q11.22	-0.281729	1.9106240886914158e-37	2.9413828096192747e-36
PSMD12	17q24.2	-0.281639	2.0173983470805935e-37	3.103352930191263e-36
MRGBP	20q13.33	-0.281628	2.0308267272147547e-37	3.121589897354732e-36
ARHGEF15	17p13.1	0.2816017757086819	2.0638354155694825e-37	3.169872289981487e-36
TRIM24	7q33-q34	-0.281592	2.075887616199709e-37	3.1859175449239775e-36
TRIOBP	22q13.1	0.28143430779824996	2.285154352721793e-37	3.5043742639421376e-36
RRN3P1	16p12.2	0.28125335527716383	2.5508445073618142e-37	3.90879987676354e-36
PPP1R14B	11q13.1	-0.281164	2.6925816124610004e-37	4.1228078331540195e-36
TSEN54	17q25.1	-0.281144	2.725241302082503e-37	4.169598180302635e-36
EDNRA	4q31.22-q31.23	0.28106675732761705	2.8569683434587836e-37	4.367771942033598e-36
SLC25A39	17q21.31	-0.281033	2.9153983054345597e-37	4.4536692819894846e-36
NCOA6	20q11.22	-0.281031	2.9204537920933476e-37	4.457960388484645e-36
FMO1	1q24.3	0.2807893239752913	3.380786530445506e-37	5.1566739362152666e-36
UBFD1	16p12.2	-0.280763	3.43490828647885e-37	5.235201231711697e-36
ATXN2L	16p11.2	-0.280446	4.162592827879233e-37	6.339408447922908e-36
ARHGAP11A	15q13.3	-0.280322	4.4870146152806015e-37	6.82824524736413e-36
TGS1	8q12.1	-0.280303	4.5393337830165844e-37	6.902570083538781e-36
RNF187	1q42.13	-0.280252	4.681056963885811e-37	7.112625910516848e-36
RAB11FIP2	10q26.11	0.2802252040867065	4.757983636410917e-37	7.223980664188081e-36
IDH2	15q26.1	-0.279913	5.745471890651652e-37	8.716601238386192e-36
PYCR1	17q25.3	-0.279835	6.022171835332335e-37	9.129410076419775e-36
ANXA1	9q21.13	0.2797065595242959	6.509683666821858e-37	9.860928449191828e-36
RNF213	17q25.3	-0.279648	6.7420263684946905e-37	1.0205093154569691e-35
CLEC11A	19q13.33	0.2796263405979514	6.832665609273348e-37	1.033440673402594e-35
CDC14B	9q22.32-q22.33	0.27956822910107626	7.0765304745344305e-37	1.0695100589235434e-35
GFRA2	8p21.3	0.2792404465119571	8.623013281330363e-37	1.3022456282703174e-35
CEBPG	19q13.11	-0.279232	8.666522050812573e-37	1.3078210157895413e-35
PTEN	10q23.31	0.27909522991368196	9.411323283998993e-37	1.4191360125203345e-35
EIF4EBP1	8p11.23	-0.279079	9.50177975109543e-37	1.431688059079254e-35
RCAN3	1p36.11	-0.278983	1.0071557609857077e-36	1.5163883855083751e-35
SETBP1	18q12.3	0.2789399612897205	1.033348625363826e-36	1.554645194974963e-35
USP6NL	10p14	-0.278473	1.3682063212395085e-36	2.056870169596728e-35
C4ORF3	4q26	0.27840593084001686	1.4245374896340981e-36	2.1399335309840304e-35
HEATR1	1q43	-0.278331	1.4905030749406296e-36	2.237333057422228e-35
TIGD5	8q24.3	-0.278302	1.5162889220610588e-36	2.274318773195741e-35
PRICKLE2	3p14.1	0.2782737297630663	1.542204078247769e-36	2.311442426642653e-35
LDHA	11p15.1	-0.278213	1.599856557413262e-36	2.3960417754950017e-35
GPD1	12q13.12	0.27810391240280696	1.7076132792030374e-36	2.555496071832962e-35
PPM1G	2p23.3	-0.278055	1.758832576434896e-36	2.630163801565492e-35
DBNDD1	16q24.3	-0.278016	1.8003977102644413e-36	2.6902930845246666e-35
TBC1D10B	16p11.2	-0.277998	1.819657719373888e-36	2.7170269212381815e-35
EPGN	4q13.3	-0.277994	1.823468319773921e-36	2.7206695742551647e-35
DNA2	10q21.3	-0.277991	1.8269097400783543e-36	2.723756339753183e-35
CST2	20p11.21	0.2776577869985079	2.230917604337546e-36	3.323598268804374e-35
SASS6	1p21.2	-0.277626	2.2741827598296427e-36	3.3855125795993574e-35
PDCL3	2q11.2	-0.277551	2.3778818868812855e-36	3.537232995747543e-35
STK26	Xq26.2	-0.277519	2.423923832832924e-36	3.603022062826708e-35
AKAP13	15q25.3	0.277483	2.476858138839965e-36	3.6789500678997206e-35
CRYAB	11q23.1	0.27744654548721553	2.5315078610369717e-36	3.755074967326991e-35
MGLL	3q21.3	0.27744629053217806	2.5318939257627063e-36	3.755074967326991e-35
CEP85	1p36.11	-0.277441	2.5405859002786187e-36	3.7651520989640706e-35
GTF2IRD2P1	7q11.23	0.27735366467445055	2.6760926168321375e-36	3.963013573762458e-35
JPH1	8q21.11	-0.277328	2.7169389512183115e-36	4.02050235257093e-35
EIPR1	2p25.3	-0.277302	2.7594266701513927e-36	4.0803325516009116e-35
C1ORF35	1q42.13	-0.277272	2.8099366639230508e-36	4.1519272642508574e-35
VEGFB	11q13.1	0.2772059656611428	2.9230787371209087e-36	4.3158909568026275e-35
CBS	21q22.3	-0.277204	2.927353517055194e-36	4.3189890849400206e-35
RRP9	3p21.2	-0.277133	3.053018843164748e-36	4.501047988392366e-35
SNRPA1	15q26.3	-0.276933	3.4397707116505167e-36	5.067469190942306e-35
ACO1	9p21.1	0.2769083219756165	3.491649254806879e-36	5.140080698248346e-35
ARID5B	10q21.2	0.2768935729940203	3.522516892593697e-36	5.178750956974049e-35
HPRT1	Xq26.2-q26.3	-0.276893	3.5231373674233855e-36	5.178750956974049e-35
TRAP1	16p13.3	-0.276869	3.574846220251014e-36	5.250869607302822e-35
COPZ2	17q21.32	0.2768427886706097	3.630889161166941e-36	5.32924293744059e-35
CEP250	20q11.22	-0.276838	3.641685590315687e-36	5.341138865796342e-35
ENTREP3	1q22	-0.276814	3.692965795078075e-36	5.41032245067063e-35
VCAN	5q14.2-q14.3	0.2768132238166364	3.695497786158605e-36	5.41032245067063e-35
C3ORF70	3q27.2	0.27681252643098037	3.697035498442539e-36	5.41032245067063e-35
ACKR3	2q37.3	0.276806	3.710388546621656e-36	5.425862219540173e-35
NLN	5q12.3	-0.276756	3.823530112350095e-36	5.587196726765485e-35
ACOT7	1p36.31	-0.276603	4.189427758245075e-36	6.11736603639553e-35
MTMR4	17q22	-0.276453	4.580027517969938e-36	6.68279897548496e-35
APOBEC3B	22q13.1	-0.276319	4.962422277949703e-36	7.235437743103153e-35
MEMO1	2p22.3	-0.276287	5.0567799928342215e-36	7.367602215697672e-35
RRAGA	9p22.1	0.27619898614449295	5.3284684084797035e-36	7.757749603658931e-35
IGBP1	Xq13.1	0.27617311146790796	5.411134699372e-36	7.87232822392507e-35
PPP2R5D	6p21.1	-0.276116	5.599348635884142e-36	8.140181269632595e-35
RPL13A	19q13.33	0.27602994421541177	5.892089694648457e-36	8.559489597408784e-35
PCDHB5	5q31.3	0.275973	6.095627128232059e-36	8.848692372541111e-35
FRMD6	14q22.1	0.27587442089931724	6.462744248644315e-36	9.374758543135803e-35
TRIM11	1q42.13	-0.275865	6.498879788052565e-36	9.42029003024946e-35
TTLL4	2q35	-0.275749	6.963622840432437e-36	1.008657895222929e-34
SEMA6A	5q23.1	0.27570399808235946	7.151232543803254e-36	1.035077013852894e-34
PYCR3	8q24.3	-0.275593	7.637160691021212e-36	1.104605078371902e-34
EME1	17q21.33	-0.27556	7.789141337983452e-36	1.1257663562341123e-34
PSMD11	17q11.2	-0.275512	8.015432023879855e-36	1.157629061731236e-34
SFRP1	8p11.21	0.2754914159805881	8.112912664991812e-36	1.1708555558116182e-34
ATP8B2	1q21.3	0.2752997009291478	9.089755614279165e-36	1.3101017030028112e-34
MICALL1	22q13.1	-0.275299	9.090959710919527e-36	1.3101017030028112e-34
PUSL1	1p36.33	-0.275248	9.37481135295416e-36	1.3500272604355757e-34
HSPB7	1p36.13	0.2752312986598632	9.465844097279883e-36	1.3621480077332995e-34
LRP4	11p11.2	0.2751988106454149	9.649841644145243e-36	1.3876192578725956e-34
BEND3	6q21	-0.275134	1.0025162971690916e-35	1.440545503332618e-34
SAA1	11p15.1	0.27513031635484675	1.004947960072926e-35	1.4429947409324994e-34
PSMC3IP	17q21.2	-0.275022	1.0716296265105563e-35	1.5376296680025655e-34
CSTF3	11p13	-0.27492	1.1379184605150343e-35	1.6315645903511806e-34
TAF2	8q24.12	-0.274918	1.1394927172939335e-35	1.6326421286628748e-34
TWIST1	7p21.1	0.27448393344678534	1.4730161894211723e-35	2.1089850839014246e-34
GUCY1A1	4q32.1	0.27439819232460444	1.5495362882752937e-35	2.21694290587851e-34
RBM15	1p13.3	-0.274392	1.5549190465452036e-35	2.2230413227408515e-34
CAMLG	5q31.1	0.2742749494223591	1.6664875130670345e-35	2.3808335643846102e-34
TIMP2	17q25.3	0.2740856964749358	1.863356814387955e-35	2.6601764478211925e-34
ADCK5	8q24.3	-0.274047	1.9067365320190903e-35	2.7201495141183916e-34
UQCC2	6p21.31	-0.27362	2.451990760410571e-35	3.4954960236772537e-34
NUP85	17q25.1	-0.27361	2.466300930504436e-35	3.5133722659676975e-34
URI1	19q12	-0.273481	2.659974107159974e-35	3.7865513760747868e-34
C21ORF58	21q22.3	-0.273444	2.7189734860550405e-35	3.867764147474998e-34
CACHD1	1p31.3	0.2734401195602577	2.7253893425305775e-35	3.874113618422405e-34
DNM3	1q24.3	0.2734229140405349	2.753109241624102e-35	3.910715804637701e-34
PLAGL1	6q24.2	0.2732674338355504	3.0166444050505107e-35	4.281995105423629e-34
CHD7	8q12.2	-0.273098	3.332330828131806e-35	4.726717151783242e-34
CCDC138	2q13	-0.27306	3.4069887262080953e-35	4.829163163062389e-34
DHRS9	2q31.1	0.27300216806063426	3.525314307077212e-35	4.9933145688536895e-34
MATCAP2	7p14.2	-0.272938	3.659592869466277e-35	5.179811761889358e-34
FAP	2q24.2	0.2728692770695177	3.8112916755350984e-35	5.390682252980648e-34
TIPIN	15q22.31	-0.272824	3.9143146674269554e-35	5.532454434502885e-34
UBR5	8q22.3	-0.27279	3.9925067335775555e-35	5.638953994385267e-34
NDC1	1p32.3	-0.272623	4.4042135501671574e-35	6.216018043351143e-34
FAM172A	5q15	0.27261660100915974	4.420057520337632e-35	6.233946086253018e-34
WDR83	19p13.13	-0.272544	4.612187831029764e-35	6.500302224357573e-34
NUP93	16q13	-0.272459	4.848061221495721e-35	6.827886932530949e-34
WDR4	21q22.3	-0.272338	5.204402253343527e-35	7.32455023513113e-34
GULP1	2q32.1-q32.2	0.27223932607272755	5.513041464175636e-35	7.753422736718732e-34
GTF3C3	2q33.1	-0.272197	5.652716036664931e-35	7.944227835097655e-34
PUF60	8q24.3	-0.272115	5.928563087392559e-35	8.32600183341953e-34
EFCAB14	1p33	0.2721110711391372	5.942639172258278e-35	8.339867873712394e-34
VAMP3	1p36.23	0.2719602738673917	6.490418340138464e-35	9.102181027682521e-34
CTSO	4q32.1	0.2718604539037164	6.880301960915811e-35	9.642140685904899e-34
SORCS2	4p16.1	0.2717925737495295	7.15862698200635e-35	1.0025108950665773e-33
STX3	11q12.1	-0.271613	7.951055617709202e-35	1.1126992078830847e-33
MYRIP	3p22.1	0.27155	8.245873830715291e-35	1.1531439062488671e-33
STAP2	19p13.3	-0.271492	8.530481558617177e-35	1.1921047609098539e-33
PCYT2	17q25.3	-0.271455	8.717274649046706e-35	1.2173511480343619e-33
TRAF2	9q34.3	-0.271429	8.849304255430573e-35	1.2349197865313944e-33
FKBP9P1	7p11.2	0.2714253330609375	8.86990262387621e-35	1.2369244389894555e-33
FNDC5	1p35.1	0.2712780060062977	9.665474109444004e-35	1.3469218274424636e-33
CMKLR1	12q23.3	0.2711998790348794	1.0115703228831734e-34	1.4086737885820136e-33
RASSF2	20p13	0.2710361915291915	1.1127615274504224e-34	1.548502086306184e-33
KRT80	12q13.13	-0.270587	1.44518634332558e-34	2.009690104902089e-33
MRS2	6p22.3	-0.270565	1.4636446428942324e-34	2.0339330737810327e-33
ZDHHC13	11p15.1	-0.270555	1.4723205240783919e-34	2.0445576262989228e-33
BASP1	5p15.1	0.2705155572138862	1.5062958638471064e-34	2.0902751833693693e-33
PLP2	Xp11.23	-0.270485	1.5329432812053296e-34	2.1257670490732748e-33
PLPP2	19p13.3	-0.270405	1.6064619234516406e-34	2.2261613414088237e-33
NSDHL	Xq28	-0.270369	1.639763111459062e-34	2.2707229018697576e-33
SNORA33	6q23.2	-0.270355	1.6531043217614211e-34	2.2876012664598076e-33
RPS23	5q14.2	0.27011581338347146	1.8997046051332166e-34	2.6270200825270765e-33
RAI2	Xp22.13	0.27008876913430635	1.9297355521476226e-34	2.6666902713661158e-33
TRARG1	17p13.3	0.26981545389530015	2.260970063460798e-34	3.122247038226588e-33
NARF	17q25.3	-0.269784	2.3025235749941804e-34	3.177418485548298e-33
TLR7	Xp22.2	0.26976676107873976	2.325643111782545e-34	3.207092558041197e-33
B4GALNT4	11p15.5	-0.269708	2.4060897769333424e-34	3.31572538426842e-33
APPL2	12q23.3	0.2696177410982929	2.5351989928359876e-34	3.491220597768032e-33
EBP	Xp11.23	-0.269592	2.5726165583674086e-34	3.540291469087577e-33
ATAD3A	1p36.33	-0.269439	2.8106224350533485e-34	3.865141483104549e-33
SRD5A1	5p15.31	-0.269437	2.814830315448728e-34	3.8682474224213685e-33
TUBG1	17q21.31	-0.269433	2.8209509432839728e-34	3.873975814430945e-33
POP7	7q22.1	-0.268996	3.6309690917011195e-34	4.982914983106294e-33
PTGDR	14q22.1	0.2689727061306225	3.6806469241429282e-34	5.047599002259314e-33
COLEC12	18p11.32	0.2688935388574737	3.8527039221081995e-34	5.27990722585049e-33
AXL	19q13.2	0.26886633038465657	3.913661673858756e-34	5.3597448071810314e-33
CSRNP3	2q24.3	0.26877022186513644	4.136746840719681e-34	5.661352021189059e-33
TPI1	12p13.31	-0.26868	4.356467697526089e-34	5.957942452771034e-33
TMEM43	3p25.1	0.2686780073085836	4.362645350301094e-34	5.962281978744829e-33
NACC1	19p13.13	-0.268666	4.392435052676414e-34	5.998863123558896e-33
KY	3q22.2	-0.26862	4.511628346015775e-34	6.157410790807224e-33
EXOSC5	19q13.2	-0.268512	4.799787916696628e-34	6.546184977245903e-33
TIAM1-AS1	21q22.11	-0.268467	4.927698997713215e-34	6.716020529575621e-33
HSPA14	10p13	-0.268356	5.2512322121894205e-34	7.152055732236574e-33
POLR1C	6p21.1	-0.268044	6.283227602423307e-34	8.551739954903161e-33
RRAD	16q22.1	0.2680374353600267	6.308157142217204e-34	8.579785492128732e-33
ANKDD1A	15q22.31	0.26797246465515867	6.548197688946248e-34	8.900166776674613e-33
MTERF3	8q22.1	-0.267908	6.795534687701064e-34	9.230019872877476e-33
CPQ	8q22.1	0.2677817595570925	7.306400403850556e-34	9.917114200684707e-33
CBX2	17q25.3	-0.267667	7.804243137982324e-34	1.0585604978135423e-32
RPS24	10q22.3	-0.267664	7.817922823939929e-34	1.059691670206721e-32
SCRIB	8q24.3	-0.267579	8.206872098087537e-34	1.1116530369586969e-32
TM6SF1	15q25.2	0.26755339714590703	8.329711587589865e-34	1.1275224880227373e-32
ADPRS	1p34.3	-0.267514	8.518869268632928e-34	1.1523411163377766e-32
RAC3	17q25.3	-0.267482	8.675756345569151e-34	1.1727636847511868e-32
IFT56	7q34	-0.267381	9.196149999487655e-34	1.2422627678000886e-32
STOM	9q33.2	0.26734499329023625	9.387129817917769e-34	1.2671986673929265e-32
HHEX	10q23.33	0.26720953370935113	1.0144817179200847e-33	1.368550320217958e-32
REEP4	8p21.3	-0.267197	1.0217059315905144e-33	1.3773595452773212e-32
TSPAN18	11p11.2	0.26715050031760235	1.0493722753636386e-33	1.4136960918069276e-32
SLCO2B1	11q13.4	0.26697600527321713	1.1596207615786279e-33	1.5611610849909287e-32
BOLA2B	16p11.2	-0.26691	1.2040000264908551e-33	1.6198085780125104e-32
DENND2A	7q34	0.26686782099144074	1.2336690368029898e-33	1.6585994828129084e-32
FAM171A1	10p13	0.26668521002848694	1.3694539908534729e-33	1.8399082596138332e-32
RASGRP2	11q13.1	0.2665967341814415	1.4404772995426584e-33	1.934021077951591e-32
PARVA	11p15.3	0.2665831788196724	1.4516770595413916e-33	1.9477403360067193e-32
CDH11	16q21	0.2665709468090868	1.461857595566431e-33	1.9600744680013687e-32
SMG7	1q25.3	-0.266472	1.5470865682098805e-33	2.0729497541902003e-32
TONSL	8q24.3	-0.266414	1.5985116010023397e-33	2.1404091909777617e-32
COPG1	3q21.3	-0.266336	1.6716126946688877e-33	2.2367823542150645e-32
RTN4IP1	6q21	-0.266308	1.698939900030215e-33	2.2718169390970068e-32
MTFR1	8q13.1	-0.266155	1.8535529292714185e-33	2.4768959143745473e-32
DDX24	14q32.12	0.2660497690220868	1.9682234884193192e-33	2.628359818586337e-32
SLC35A2	Xp11.23	-0.266016	2.0064168981198495e-33	2.677561326583073e-32
RBM38	20q13.31	-0.265969	2.0603697209466982e-33	2.7477134907571424e-32
RC3H2	9q33.2	-0.265878	2.1701617220205082e-33	2.892188664323369e-32
SMS	Xp22.11	-0.265872	2.1783275768229544e-33	2.9011229821795104e-32
HNRNPAB	5q35.3	-0.265806	2.2618267446151635e-33	3.0103078417265797e-32
SNRPG	2p13.3	-0.265683	2.425711177918503e-33	3.226260899102867e-32
TTYH2	17q25.1	0.26554609815799113	2.6219921155873537e-33	3.484984028246179e-32
TCIM	8p11.21	0.2655097995128821	2.6766870632114016e-33	3.5552997377755724e-32
NFKBIB	19q13.2	-0.26549	2.707525069907621e-33	3.593854681421193e-32
RCOR2	11q13.1	-0.265417	2.8213461882129875e-33	3.7424327378942865e-32
ELOC	8q21.11	-0.265325	2.973841836757897e-33	3.942078651210668e-32
SRC	20q11.23	-0.265305	3.0069164878020158e-33	3.9832610670189054e-32
NEFH	22q12.2	0.2652667125700308	3.0733156758996938e-33	4.068504087561943e-32
ERO1A	14q22.1	-0.265172	3.242658033710106e-33	4.289820401396223e-32
PSMD14	2q24.2	-0.265091	3.3962695908798455e-33	4.4900448875029746e-32
GSDME	7p15.3	0.2650162010504151	3.5431064010904237e-33	4.681052158670996e-32
NUP210	3p25.1	-0.264806	3.991188280971918e-33	5.269536942621873e-32
RNASE6	14q11.2	0.26478580704929905	4.037770007282385e-33	5.327493884608487e-32
MTFP1	22q12.2	-0.264684	4.2779866454871413e-33	5.640688836747298e-32
RPL22	1p36.31	0.26462697014283637	4.418127508910284e-33	5.821601745472488e-32
PRPF40A	2q23.3	-0.26462	4.436422352155194e-33	5.84182914108611e-32
SNORD30	11q12.3	-0.264577	4.544143514030417e-33	5.979707154669734e-32
DPEP2	16q22.1	0.26452648990173333	4.676888665019162e-33	6.150310050937061e-32
NTAQ1	8q24.13	-0.264493	4.7651523771727456e-33	6.262230713418276e-32
CALM1	14q32.11	0.2644791947899859	4.8038367530489365e-33	6.308890570979689e-32
GNL2	1p34.3	-0.264464	4.845651747422024e-33	6.359597438878481e-32
TOMM34	20q13.12	-0.264297	5.3256779089647175e-33	6.984980332154385e-32
HNMT	2q22.1	0.26420421525989224	5.612633595882522e-33	7.356479595554343e-32
EMC9	14q12	-0.264181	5.685990019929693e-33	7.447708643926392e-32
MEA1	6p21.1	-0.26405	6.1252711827423775e-33	8.017802199890485e-32
YARS1	1p35.1	-0.263961	6.4380117207606e-33	8.421615332021974e-32
CNIH4	1q42.11	-0.263648	7.684737835510125e-33	1.0045845692217584e-31
RAVER1	19p13.2	-0.263553	8.105576038557214e-33	1.0589009276440377e-31
TRPC1	3q23	0.26346395715227977	8.524999642128252e-33	1.112961137489428e-31
GPRIN1	5q35.2	-0.263402	8.82873679731984e-33	1.1518570217357981e-31
ZNF200	16p13.3	-0.263399	8.842840096108006e-33	1.152939020152216e-31
SGK1	6q23.2	0.2633946604517898	8.864573719768874e-33	1.1550137944523543e-31
SNORA10	16p13.3	-0.263254	9.596851869463422e-33	1.2496058300369564e-31
ACBD7	10p13	-0.263225	9.751455223961019e-33	1.268904114519885e-31
HOXA2	7p15.2	0.26320752599514124	9.850133877935314e-33	1.2809046964203695e-31
NSG1	4p16.3	0.2630669054122232	1.0661591479790683e-32	1.3855181488209974e-31
CCDC167	6p21.2	-0.263052	1.0754110379181294e-32	1.3966267432229946e-31
EIF3G	19p13.2	0.2630202593926229	1.0945151536155642e-32	1.4205074367787612e-31
EIF3B	7p22.3	-0.262809	1.2327058418049416e-32	1.5988114199200824e-31
FNDC4	2p23.3	0.26263251723748327	1.3611082706816127e-32	1.7641954620121438e-31
MDH2	7q11.23	-0.262587	1.3961460602004263e-32	1.8084283563066098e-31
KL	13q13.1	0.2624706496359281	1.490621253008925e-32	1.9295426056561713e-31
LAS1L	Xq12	-0.262463	1.497245734957055e-32	1.936854261048748e-31
MAZ	16p11.2	-0.262441	1.5158786148873546e-32	1.9596804712589359e-31
EMG1	12p13.31	-0.262394	1.5558357538137555e-32	2.0100263475703234e-31
DDA1	19p13.11	-0.262348	1.5971101800096756e-32	2.062007443858946e-31
CCDC85A	2p16.1	0.26224521353934205	1.6916028817524772e-32	2.1825856687578774e-31
MAGOH	1p32.3	-0.262003	1.9371195572962106e-32	2.497738823585835e-31
TMEM191C	22q11.21	-0.26196	1.9850666038067257e-32	2.5579001094766664e-31
C5ORF46	5q32	-0.261951	1.99526659250014e-32	2.5693750980903814e-31
NOC2LP2	2q21.1	-0.261914	2.0362303998426677e-32	2.620425165660045e-31
THOP1	19p13.3	-0.261859	2.099788426841779e-32	2.7004667234120714e-31
FAM89A	1q42.2	0.26185290691257807	2.1074760675282252e-32	2.708598127204022e-31
ZFPM2	8q23	0.2618175571853124	2.1495954368013625e-32	2.760943161675485e-31
NAPG	18p11.22	-0.261807	2.161804528492494e-32	2.7748285293276226e-31
SCARNA9	11q21	0.2617345804288324	2.251772622737853e-32	2.8884405898907533e-31
TTC27	2p22.3	-0.261645	2.3669330790345717e-32	3.0342002597133102e-31
SCARF2	22q11.21	0.2615417116717198	2.5082684324841455e-32	3.213303988006158e-31
SV2B	15q26.1	0.26151325626252436	2.548489006603132e-32	3.2627236030343585e-31
PALB2	16p12.2	-0.261317	2.8436765901598097e-32	3.6382926018782245e-31
NAA15	4q31.1	-0.261311	2.8540678533579297e-32	3.649234696007394e-31
COL1A2	7q21.3	0.26130900490912223	2.8565933487242183e-32	3.650111938962227e-31
E2F8	11p15.1	-0.261241	2.967585293668638e-32	3.789495660718176e-31
RILPL2	12q24.31	0.26108236449138605	3.241872338115682e-32	4.137087760615279e-31
ITPR1	3p26.1	0.26101515290849014	3.365739825713867e-32	4.292399813718893e-31
GEMIN6	2p22.1	-0.260924	3.5419871228653966e-32	4.514270550169617e-31
AP1S2	Xp22.2	0.2608977638959051	3.5934469347021215e-32	4.576916622094281e-31
VGLL3	3p12.1	0.26086702179955346	3.6555635467877493e-32	4.653047018759211e-31
PPRC1	10q24.32	-0.260743	3.916358131497678e-32	4.981808382143584e-31
CPSF6	12q15	-0.260734	3.937723899326942e-32	5.005777902514019e-31
CAMSAP3	19p13.2	-0.260687	4.0421359143994635e-32	5.135220556039882e-31
LILRB5	19q13.4	0.26065349530288323	4.1174162587690483e-32	5.2275117235452965e-31
KPNA4	3q25.33	-0.260618	4.198598777176632e-32	5.327173537998278e-31
TMEM132A	11q12.2	-0.260614	4.209256068860998e-32	5.33728290290592e-31
LY96	8q21.11	0.26058740686443244	4.271766986031969e-32	5.413087105416245e-31
RASGRP3	2p22.3	0.2603799536340194	4.794552845886894e-32	6.07167241057942e-31
PAQR4	16p13.3	-0.260295	5.027690807660467e-32	6.362850534898872e-31
RIF1	2q23.3	-0.26014	5.480244523090867e-32	6.931164583570119e-31
TEKT3	17p12	0.25999270699568905	5.945975744174531e-32	7.515410360980853e-31
GNG7	19p13.3	0.2599134427784498	6.213507535241145e-32	7.848557831274684e-31
TUBB4B	9q34.3	-0.259897	6.268885421127278e-32	7.913470884023519e-31
PALLD	4q32.3	0.25969088219916475	7.030231945164111e-32	8.868907992360878e-31
UCHL5	1q31.2	-0.259686	7.049121431394262e-32	8.887088035869614e-31
RPP38	10p13	-0.25962	7.311811820400228e-32	9.21208685981414e-31
SAC3D1	11q13.1	-0.259619	7.316190733252914e-32	9.21208685981414e-31
FAM180B	11p11.2	0.259617	7.324955215790366e-32	9.217274020427648e-31
MS4A6A	11q12.2	0.25950460470797854	7.795052333609199e-32	9.802599398488019e-31
VARS1	6p21.33	-0.259351	8.48599053063053e-32	1.0664724261547324e-30
WFDC1	16q24.1	0.25928944422224104	8.781672162880478e-32	1.102933559494938e-30
DSP	6p24.3	-0.259268	8.88790143602002e-32	1.1155693617734426e-30
GINS3	16q21	-0.259237	9.04050891560201e-32	1.1340066935600904e-30
GSTM3	1p13.3	0.25918058624971674	9.327069285949944e-32	1.1692126526240727e-30
ARMC1	8q13.1	-0.259073	9.90118239309062e-32	1.2403981275788528e-30
IGIP	5q31.3	0.25905397140192665	1.0003824993507562e-31	1.2524662660641266e-30
BRCC3	Xq28	-0.259039	1.0086122821412182e-31	1.2619736523840059e-30
DUS1L	17q25.3	-0.258964	1.05133541726666e-31	1.3145998752513928e-30
TGIF2	20q11.23	-0.258921	1.076713386908279e-31	1.3454849149753077e-30
GRK6	5q35.3	-0.258782	1.1627483747233525e-31	1.4520817336696166e-30
UBAP2	9p13.3	-0.258702	1.2149388672845843e-31	1.516304835370773e-30
ZSCAN20	1p35.1	-0.258681	1.2295575790268668e-31	1.53358520416148e-30
NUP98	11p15.4	-0.258668	1.238082493712316e-31	1.5430515685594738e-30
PRELID3A	18p11.21	-0.258667	1.2387024534948809e-31	1.5430515685594738e-30
GNAI2	3p21.31	0.258556	1.3172684765949595e-31	1.6398918224310148e-30
SNX1	15q22.31	0.2584351998087274	1.407967686361582e-31	1.7516390274500522e-30
SLC38A10	17q25.3	-0.258434	1.4087965570501326e-31	1.7516390274500522e-30
HLA-DPB1	6p21.32	0.258406	1.4311738489930277e-31	1.778347768279126e-30
USHBP1	19p13.11	0.25820244033641954	1.6007433831968942e-31	1.9878067394342405e-30
HSP90AB3P	4q22.1	-0.258149	1.648304603342179e-31	2.0455882769682424e-30
GPKOW	Xp11.23	-0.258118	1.6772094010343758e-31	2.0801589596328846e-30
IDE	10q23.33	-0.258098	1.6953813441454404e-31	2.1013833474842047e-30
EPB41L4A-DT	5q22.2	0.2580270228843281	1.763128834604218e-31	2.1839905489317167e-30
SNORA64	16p13.3	-0.258011	1.778644058767576e-31	2.2018348535361057e-30
ARL6IP1	16p12.3	-0.257892	1.8994209745909362e-31	2.349882158340557e-30
TMEM183BP	3q25.1	-0.257843	1.9510134511997046e-31	2.412206288199809e-30
CSNK2A3	11p15.4	-0.257832	1.9633542795627729e-31	2.4258369238213877e-30
ITGB5	3q21.2	0.2578305361356131	1.9644829351849276e-31	2.4258369238213877e-30
LIMS3	2q13	0.2577691410919089	2.031957476199606e-31	2.507597273489116e-30
PRELID3B	20q13.32	-0.257649	2.171078580303204e-31	2.6776186045703402e-30
P2RY12	3q25.1	0.2576084320680816	2.219662480444507e-31	2.7358374075739627e-30
NOXO1	16p13.3	-0.25744	2.4350206160710764e-31	2.999413352285192e-30
MGAT4B	5q35.3	-0.257312	2.611778881090713e-31	3.21514516850894e-30
WDR45B	17q25.3	-0.257294	2.637923932699682e-31	3.245316957253099e-30
NUAK1	12q23.3	0.2572908484456444	2.6426321837724416e-31	3.249094984806712e-30
LEFTY2	1q42.12	0.25728128756809504	2.6565349819170103e-31	3.264165955489855e-30
SLC11A1	2q35	-0.257273	2.668083910630499e-31	3.276327792237105e-30
MARS2	2q33.1	-0.257245	2.7097519472887384e-31	3.3254370836114856e-30
BHLHE41	12p12.1	0.2571648165781876	2.831838909001331e-31	3.4731156557615836e-30
MTURN	7p14.3	0.25711120031190726	2.916349744724474e-31	3.57455493108786e-30
TSHZ1	18q22.3	0.25701445111270027	3.075226235937351e-31	3.766962310243259e-30
BRIX1	5p13.2	-0.256917	3.243796003592941e-31	3.970998636353999e-30
SLC7A1	13q12.3	-0.256826	3.4094464357505225e-31	4.1712117799650664e-30
TLE4	9q21.31	0.2567730278491155	3.5101125941225148e-31	4.291723617853801e-30
IFI16	1q23.1	0.256598	3.8633610197372377e-31	4.720722664757743e-30
SLC2A4RG	20q13.33	-0.256553	3.959015593022245e-31	4.834628026334364e-30
OCIAD2	4p11	-0.256431	4.232578165330054e-31	5.165515443592226e-30
ATG101	12q13.13	-0.256375	4.36326664099815e-31	5.3217371373059184e-30
FEZ2	2p22.2	0.25629151716262594	4.567826570181816e-31	5.567810224735132e-30
PRCC	1q23.1	-0.256286	4.582708909887286e-31	5.582521522885408e-30
RPL6	12q24.13	-0.25628	4.596278600421795e-31	5.595616720660742e-30
ARMC6	19p13.11	-0.256076	5.1375583690764185e-31	6.250748514773296e-30
PA2G4	12q13.2	-0.256065	5.170473326512389e-31	6.286940728634304e-30
DOCK1	10q26.2	0.25597705458727754	5.423547433511083e-31	6.59062310291451e-30
RIPOR2	6p22.3	0.25592782735513825	5.571192982752756e-31	6.765896790070115e-30
CCDC18	1p22.1	-0.255926	5.576719608505613e-31	6.768466294262102e-30
LRR1	14q21.3	-0.255916	5.607547083124217e-31	6.801721535300548e-30
LOXL1	15q24.1	0.2557598177209507	6.10576841390132e-31	7.401519145110434e-30
SH3BGRL2	6q14.1	0.2557561085856731	6.118126942849379e-31	7.411972591813374e-30
DENND5B	12p11.21	0.25570637252822404	6.286260208099735e-31	7.611015715041557e-30
TMEM91	19q13.2	0.25566673919935634	6.423515708953695e-31	7.77245400783397e-30
ZBTB4	17p13.1	0.25550038172066114	7.032804151775263e-31	8.504507348435608e-30
ZNF598	16p13.3	-0.255419	7.3526740813627076e-31	8.885899176039072e-30
MTHFD2	2p13.1	-0.255416	7.361728451651604e-31	8.891426621702644e-30
XPO6	16p12.1	-0.255389	7.470618055168717e-31	9.01745405637275e-30
CCN1	1p22.3	0.25530725737438925	7.812327579285441e-31	9.424184102330717e-30
MTHFD1	14q23.3	-0.2553	7.841724280695068e-31	9.453898944478308e-30
UBA6	4q13.2	-0.255156	8.483753983929877e-31	1.0221713057504825e-29
RANGAP1	22q13.2	-0.255111	8.694600166585712e-31	1.0469395977289253e-29
MCM5	22q12.3	-0.255102	8.734684977752867e-31	1.0511284942300054e-29
BIN1	2q14.3	0.2550656966563167	8.908968388205809e-31	1.0714519314882186e-29
SNAP23	15q15.1-q15.2	0.255046	9.002740332848944e-31	1.0820737684134127e-29
YTHDF1	20q13.33	-0.255028	9.093166221420623e-31	1.0922808141517604e-29
AGBL5	2p23.3	-0.254956	9.454599478354062e-31	1.1350095102750031e-29
SEMA6D	15q21.1	0.25487500152987685	9.8814140403088e-31	1.1855307147272541e-29
PRPS2	Xp22.2	-0.25486	9.960644294279382e-31	1.1943143527231423e-29
PLA2G2A	1p36.13	0.2546764160011222	1.1006068243245628e-30	1.3188672597763662e-29
TMEM183A	1q32.1	-0.254671	1.1040001580552139e-30	1.3221351319521826e-29
RBM28	7q32.1	-0.254586	1.1559793824673392e-30	1.383549750644263e-29
RHEX	1q32.1	0.254578	1.1609242772935474e-30	1.3886305821948857e-29
C19ORF48P	19q13.33	-0.254393	1.283255226415252e-30	1.5340311272882086e-29
RALB	2q14.2	0.2541989987888721	1.425631602041164e-30	1.703204907339245e-29
LINC01142	1q24.2	0.25395223444140536	1.6292893117987397e-30	1.9453439893702882e-29
SCN2B	11q23.3	0.2539227430804656	1.655482521702116e-30	1.9754296548801436e-29
CYP46A1	14q32.2	0.25386821237747564	1.7050196759804457e-30	2.0333179357064884e-29
EIF6	20q11.22	-0.253858	1.7144017840820412e-30	2.04327861881826e-29
UQCRB	8q22.1	-0.253767	1.8011278176648013e-30	2.1453529660108234e-29
ADARB1	21q22.3	0.2537527721053317	1.8147912335950396e-30	2.160330968173963e-29
PVR	19q13.31	-0.253654	1.9147393824796602e-30	2.2779429440003823e-29
GALC	14q31.3	0.2536086832776733	1.9616847320730646e-30	2.3323949564564348e-29
LRRC8B	1p22.2	-0.253579	1.9935064848208848e-30	2.3688109392087207e-29
PCDHB18P	5q31.3	0.2535569136528856	2.0172924012702944e-30	2.395640359713209e-29
PLEKHG6	12p13.31	-0.253497	2.0832071025484257e-30	2.4724379032877369e-29
ADM5	19q13.33	0.2534822667946877	2.100236295461484e-30	2.491158938860591e-29
TUBB8	10p15.3	-0.253473	2.1102999065744507e-30	2.5016004388329392e-29
DTNB	2p23.3	-0.253362	2.241518494749258e-30	2.6555637617793597e-29
DNPEP	2q35	-0.253288	2.3321065321539787e-30	2.761236397617157e-29
MME	3q25.2	0.2532813673205691	2.3406468035491384e-30	2.769695597473411e-29
RPS29	14q21.3	0.25325021866523395	2.3802895901977174e-30	2.814926497490078e-29
OTULIN	5p15.2	-0.253228	2.4093758027973394e-30	2.847626767761191e-29
THRA	17q21.1	0.25308011769654487	2.6088173240839545e-30	3.08151017732869e-29
HEXB	5q13.3	0.2530679177963292	2.6260199918902852e-30	3.0999845757924345e-29
PDZRN4	12q12	0.25301968004801023	2.6951472341838572e-30	3.1796862706683786e-29
AFG3L2	18p11.21	-0.253019	2.6967405732387023e-30	3.1796862706683786e-29
ARHGAP1	11p11.2	0.2530010103784353	2.7223836337182876e-30	3.208015488569222e-29
VGF	7q22.1	-0.252822	2.9977998849415537e-30	3.53046533630743e-29
UBE2O	17q25.1	-0.252816	3.006757444053181e-30	3.538914277567694e-29
LINC01091	4q28.1	0.25281140044680944	3.014939190971342e-30	3.546440622740682e-29
INTS13	12p11.23	-0.252805	3.0258912196758334e-30	3.5572147727042206e-29
PPP1R15A	19q13.2	0.25276208012309015	3.0960155466319018e-30	3.637497484154142e-29
QTRT2	3q13.31	-0.252717	3.17116045422389e-30	3.7235803582023004e-29
KDM5C	Xp11.22	-0.252701	3.1999203322661976e-30	3.7551282716434314e-29
SFN	1p36.11	-0.252651	3.285955961592966e-30	3.853812653773689e-29
ABTB1	3q21.3	0.2525981151752443	3.3814140560948396e-30	3.9634247211545184e-29
CEP70	3q22.3	-0.252306	3.95542178139634e-30	4.631699327548694e-29
TLK2	17q23.2	-0.252306	3.956223725153717e-30	4.631699327548694e-29
SNRPC	6p21.31	-0.252304	3.9610765984297264e-30	4.6346464633985546e-29
CCN5	20q13.12	0.2522298505858966	4.121048515338871e-30	4.8189797724445817e-29
HILPDA	7q32.1	-0.252118	4.3750682265937736e-30	5.11300670721595e-29
ASIC3	7q36.1	-0.252109	4.397246018969123e-30	5.135900529748279e-29
IL4I1	19q13.33	-0.252071	4.4866222345461426e-30	5.237207742490214e-29
EMC2	8q23.1	-0.252045	4.550336648498268e-30	5.308458580411501e-29
IL6	7p15.3	0.2520420373751637	4.55792341779118e-30	5.314185211671455e-29
ISLR	15q24.1	0.25203721077814306	4.569735982254682e-30	5.324829173920253e-29
RAD21	8q24.11	-0.251998	4.666629210989672e-30	5.433153936470988e-29
MEIS1	2p14	0.2519974631537965	4.6681754997394856e-30	5.433153936470988e-29
ATL3	11q13.1	-0.251942	4.810274085037789e-30	5.595256678985339e-29
SPTBN2	11q13.2	-0.25192	4.8673926912402245e-30	5.658379646454072e-29
ZNHIT2	11q13.1	-0.251746	5.342290628317879e-30	6.206815879879391e-29
TULP3	12p13.33	-0.251697	5.484609505373046e-30	6.368437157672483e-29
LCLAT1	2p23.1	-0.251693	5.4951110938976576e-30	6.376899681128954e-29
TFAP4	16p13.3	-0.251663	5.584581259881423e-30	6.476939247287373e-29
PTBP1	19p13.3	-0.251601	5.773575981736389e-30	6.692222066680894e-29
ZMYM3	Xq13.1	-0.251537	5.9738817162918104e-30	6.920356612848493e-29
NTN4	12q22	0.2513123692831907	6.736412604065427e-30	7.799146541136193e-29
CDC123	10p14-p13	-0.251292	6.80973531546132e-30	7.879439510204923e-29
CCT5	5p15.2	-0.250977	8.058040363395462e-30	9.318400522798342e-29
PPM1M	3p21.2	0.25074447285976886	9.122089969546461e-30	1.0539692076147533e-28
OPRPN	4q13.3	0.2507439221781672	9.124768689186384e-30	1.0539692076147533e-28
PRR5L	11p13-p12	0.25072945223809057	9.195436061051995e-30	1.0615138638482594e-28
LUZP1	1p36.12	0.25068884695908217	9.396652940724048e-30	1.0841115171844651e-28
NKRF	Xq24	-0.250553	1.0101833529175936e-29	1.1647924727075378e-28
XRCC6	22q13.2	-0.250498	1.0402195682850187e-29	1.1987292167855929e-28
YBX2	17p13.1	-0.250495	1.041971614708985e-29	1.2000513477820718e-28
DPH2	1p34.1	-0.250429	1.0789355338241441e-29	1.2419023627149835e-28
LINC00312	3p25.3	0.25033383973101353	1.1352493605061715e-29	1.3059645397034474e-28
LGALS12	11q12.3	0.25030880874514344	1.1504728326294067e-29	1.3227104803417116e-28
KHSRP	19p13.3	-0.250289	1.1629547146032852e-29	1.3362868185632653e-28
EPB41L3	18p11.31	0.2502811783082775	1.1675123875695308e-29	1.3407474432251023e-28
MAF1	8q24.3	-0.250245	1.190351455404035e-29	1.366184747312763e-28
NPLOC4	17q25.3	-0.250183	1.2302063315375706e-29	1.4111106614469105e-28
BRCA1	17q21.31	-0.250101	1.2846712576465644e-29	1.472733474103895e-28
STAT5B	17q21.2	0.2500962562518504	1.2881751853228e-29	1.4758977123294252e-28
ZNF540	19q13.13	0.2500743041480111	1.3032961080155054e-29	1.4923605289936347e-28
DHX34	19q13.32	-0.249981	1.3697060104562908e-29	1.567499773442597e-28
ARHGEF11	1q23.1	-0.249966	1.3802792031340457e-29	1.5786893663972334e-28
CHMP4C	8q21.13	-0.249964	1.382136155054546e-29	1.5799026417570513e-28
ZNF473	19q13.33	-0.249912	1.4206085329172835e-29	1.622945062015577e-28
BMS1	10q11.21	-0.249879	1.4461224589136526e-29	1.6511423518229301e-28
CD33	19q13.41	0.24973507459160463	1.5606271736138746e-29	1.7808559881077476e-28
CEP131	17q25.3	-0.24966	1.624125670668942e-29	1.8522499890088784e-28
CEBPD	8q11.21	0.24965541387201673	1.628016106177082e-29	1.8556204256736367e-28
TACO1	17q23.3	-0.249604	1.6729647514266142e-29	1.9057584688467125e-28
LONP1	19p13.2	-0.249564	1.7091698943073762e-29	1.9458845314191379e-28
CHD1L	1q21.1	-0.249546	1.725726860902243e-29	1.9636080176458778e-28
VASH1	14q24.3	0.2494688253691794	1.79736562156709e-29	2.0439497647207642e-28
DNAJC18	5q31.2	0.2493534041093142	1.9107503019634188e-29	2.1716454176496037e-28
FBN1	15q21.1	0.24924136214151163	2.027591525508979e-29	2.3031211352146637e-28
L2HGDH	14q21.3	-0.248924	2.3984275591488533e-29	2.722791560855254e-28
STARD7	2q11.2	-0.248829	2.522418391147256e-29	2.861913696622421e-28
FANCC	9q22.32	-0.24874	2.6434309267299915e-29	2.997499617715997e-28
RPP21	6p22.1	-0.248717	2.675501627742317e-29	3.0321333124453763e-28
BOLA2	16p11.2	-0.248551	2.9205618949832047e-29	3.307969762788055e-28
SLC40A1	2q32.2	0.24852077026756553	2.9679170525565083e-29	3.359688875694886e-28
VMA21	Xq28	-0.2485	3.0010427320279846e-29	3.395250397626187e-28
E2F3	6p22.3	-0.248489	3.017839355875963e-29	3.412307930370519e-28
TWNK	10q24.31	-0.248399	3.16503581310477e-29	3.5767067582717e-28
TMEM79	1q22	-0.248374	3.20759112888759e-29	3.6227341127857334e-28
LIPA	10q23.31	0.2481707872283244	3.569655769925306e-29	4.029365705255846e-28
PHLDA2	11p15.4	-0.248167	3.577502207800983e-29	4.0359268795680903e-28
STK32B	4p16.2	0.24797085627674048	3.966159935146124e-29	4.471845326877255e-28
SPAG4	20q11.22	-0.247939	4.033599093363548e-29	4.545300420710179e-28
CMSS1	3q12.1	-0.247749	4.456539826506926e-29	5.019045193938901e-28
CEP152	15q21.1	-0.247659	4.6740893954102787e-29	5.261068063671104e-28
GNPDA2	4p12	0.2476298639757446	4.745629978133371e-29	5.336068009959761e-28
SLC2A3	12p13.31	0.2476296757747268	4.746099595635445e-29	5.336068009959761e-28
PRRG4	11p13	-0.247527	5.009330122969162e-29	5.628830518697624e-28
WDR12	2q33.2	-0.247491	5.105614510553608e-29	5.733775571444584e-28
SLFN11	17q12	0.24740118304728098	5.35161837249662e-29	6.006646775103107e-28
KIT	4q12	0.24731108017843687	5.610923199072524e-29	6.294130014832967e-28
KRTCAP3	2p23.3	-0.247191	5.975245018610392e-29	6.699026110130205e-28
LAGE3	Xq28	-0.247172	6.03677951454485e-29	6.764192698285038e-28
KCNMB4	12q15	0.24710823099176932	6.241174447485005e-29	6.989270075388965e-28
MFSD13A	10q24.32	-0.247102	6.261307182353063e-29	7.0078612366956665e-28
FBRS	16p11.2	-0.247086	6.313965519810643e-29	7.062814643468005e-28
MGARP	4q31.1	0.24703998890626175	6.468596912344834e-29	7.231709134003994e-28
HYOU1	11q23.3	-0.246883	7.022290627787894e-29	7.846302658661204e-28
ZDHHC18	1p36.11	-0.246848	7.151842545370814e-29	7.986559565016231e-28
TFDP2	3q23	-0.246831	7.216637416846857e-29	8.054384302582059e-28
PSMD3	17q21.1	-0.246823	7.246399808795027e-29	8.083055525898174e-28
LIX1L	1q21.1	0.24663955691067482	7.978508301982805e-29	8.894692064300381e-28
C11ORF80	11q13.2	-0.246634	8.000717507030685e-29	8.914443470495054e-28
SKAP2	7p15.2	0.24662090781202375	8.056770274475779e-29	8.971860231576732e-28
NCAPH2	22q13.33	-0.246574	8.256582945381412e-29	9.189210990922532e-28
RCC2	1p36.13	-0.246524	8.475007945264117e-29	9.42702116960881e-28
MMP1	11q22.2	-0.246522	8.484526011548291e-29	9.432321242194079e-28
MAP4K4	2q11.2	0.24643612371168083	8.87455282955181e-29	9.860393412633041e-28
VIPR2	7q36.3	0.24637750197999822	9.150794977154561e-29	1.0161632653981819e-27
ALKBH6	19q13.12	-0.246334	9.362375776911387e-29	1.0390770968513958e-27
APOO	Xp22.11	-0.24633	9.383019468233312e-29	1.04078612815887e-27
DUSP6	12q21.33	0.2463226707791809	9.416883389846734e-29	1.0439588490956346e-27
SNORA25	11q21	-0.246301	9.52490194582169e-29	1.0553442446280603e-27
POGK	1q24.1	-0.246236	9.850997603788434e-29	1.090866051615947e-27
AQP9	15q21.3	-0.246195	1.0067051207921781e-28	1.1141693484104843e-27
NOP56	20p13	-0.246143	1.0341020191856302e-28	1.1438528689364351e-27
PRKCQ	10p15.1	-0.245989	1.1207484722250076e-28	1.2390046062859638e-27
C14ORF28	14q21.2	0.24587324335513389	1.1907615675866505e-28	1.3156721908234684e-27
KLC3	19q13.32	-0.245843	1.2094253189682393e-28	1.3355501407682661e-27
TENT4A	5p15.31	-0.245791	1.2431669473029231e-28	1.372046991227987e-27
MVK	12q24.11	-0.245667	1.3258576130336853e-28	1.4624968578677293e-27
HGS	17q25.3	-0.245572	1.3929936842212586e-28	1.5356981483159253e-27
WIPF1	2q31.1	0.24554631273564295	1.4119959783918985e-28	1.55578279817928e-27
DDIT4L	4q24	0.24550625611438878	1.441762457117236e-28	1.5876989011672826e-27
WNK1	12p13.33	-0.245458	1.4785490370343793e-28	1.6273059950588032e-27
HCLS1	3q13.33	0.24539195121211868	1.5301670979811575e-28	1.6831838077792733e-27
FER1L4	20q11.22	-0.245384	1.5363627802899607e-28	1.6890627707520212e-27
ATP5MF	7q22.1	-0.24521	1.6822267071901366e-28	1.8484001537918643e-27
KIF13B	8p12	0.24494721706019656	1.9282754879655057e-28	2.117581559667266e-27
ACOT11	1p32.3	-0.244925	1.9506930829500838e-28	2.1410151293175587e-27
MRPL28	16p13.3	-0.244738	2.1494536048092136e-28	2.3578638658835838e-27
GNA14	9q21.2	0.24455222606595214	2.3669904005645978e-28	2.5950584259007667e-27
SNX8	7p22.3	-0.244551	2.3689304632663828e-28	2.595751303868476e-27
NSUN5P1	7q11.23	-0.244497	2.435666891057562e-28	2.667404734334783e-27
SKA2	17q23.2	-0.244484	2.452730819464721e-28	2.684610611222169e-27
ZMIZ2	7p13	-0.244447	2.5000312373981094e-28	2.734874304020291e-27
DNM1L	12p11.21	-0.244289	2.713082083951026e-28	2.966303078453122e-27
TRIM8	10q24.32	0.2442513044915189	2.76639627335941e-28	3.022927733950668e-27
FAM13A-AS1	4q22.1	0.24420163632092237	2.8384586057977805e-28	3.099965469094725e-27
C14ORF132	14q32.2	0.24417438320202542	2.878786876509701e-28	3.1422798007402914e-27
DNAJB11	3q27.3	-0.244154	2.9091170914848446e-28	3.1731148029435474e-27
PPP1R1A	12q13.2	0.2441533929298346	2.910234298204624e-28	3.1731148029435474e-27
HSPH1	13q12.3	-0.244127	2.9503940930366834e-28	3.2151356607479376e-27
NNMT	11q23.2	0.24408865815408826	3.0093795341315456e-28	3.277614021696289e-27
SAP130	2q14.3	-0.244037	3.090796869341389e-28	3.3644417485030454e-27
CEP89	19q13.11	-0.244019	3.1205390068045945e-28	3.394954827359121e-27
SLC25A22	11p15.5	-0.243999	3.1518981665033914e-28	3.427192724169496e-27
ILF2	1q21.3	-0.24382	3.4585617005751207e-28	3.7585815107454926e-27
PTCD1	7q22.1	-0.243761	3.564694440127138e-28	3.871800573064199e-27
TIMP3	22q12.3	0.24370530746364535	3.66898944607095e-28	3.9829007969273485e-27
DOHH	19p13.3	-0.24356	3.954483136724775e-28	4.2904736667668904e-27
TSC22D3	Xq22.3	0.2434140139172356	4.264292591400686e-28	4.624077714959301e-27
TAC1	7q21.3	0.24338618471915227	4.325945585670126e-28	4.688370518953467e-27
CKAP2	13q14.3	-0.243261	4.61481109625403e-28	4.9987069538245074e-27
ZNF106	15q15.1	0.24323218591330695	4.683432209481924e-28	5.070268890614255e-27
LSG1	3q29	-0.243192	4.7826230242430955e-28	5.174829405293347e-27
NSA2	5q13.3	0.24318311749497432	4.803374851936265e-28	5.19445071181598e-27
CCNG1	5q34	0.24310818000462614	4.99245158046808e-28	5.395980891220511e-27
ADAMTSL2	9q34.2	0.24309695198273526	5.02140967899615e-28	5.424325186173087e-27
PARS2	1p32.3	-0.243063	5.109223169566942e-28	5.51618196827456e-27
MTA3	2p21	-0.243031	5.1952124625076406e-28	5.605970424469909e-27
PSMB3	17q12	-0.243015	5.2391935816120705e-28	5.650356382255974e-27
PRR19	19q13.2	-0.242923	5.491106022482871e-28	5.918821722441613e-27
SMPDL3A	6q22.31	0.24291319152372373	5.519706457228732e-28	5.9464199205888684e-27
NOP58	2q33.1	-0.242817	5.801138043360149e-28	6.246217218254954e-27
VENTX	10q26.3	0.24267831804877954	6.228528118168832e-28	6.702760953196437e-27
PER2	2q37.3	0.2424710715059081	6.928455625981299e-28	7.45193893994433e-27
CLN6	15q23	-0.242402	7.176947737684152e-28	7.715024426143245e-27
FADS2	11q12.2	-0.242386	7.239421393756522e-28	7.77796849689791e-27
POLR2D	2q14.3	-0.24236	7.3354484253545455e-28	7.876874380559286e-27
RRM1	11p15.4	-0.242349	7.378191335755631e-28	7.918487229136546e-27
JUN	1p32.1	0.24224530088243706	7.779856892232408e-28	8.345052982132968e-27
GASK1B	4q32.1	0.24218074378946494	8.041831088266218e-28	8.621399033795507e-27
ABCF3	3q27.1	-0.242166	8.103483892704755e-28	8.682804231470473e-27
EHMT2	6p21.33	-0.242161	8.123041134808304e-28	8.699062508318187e-27
PRICKLE1	12q12	0.24202168924630346	8.72517647417158e-28	9.338856631794003e-27
TMEM243	7q21.12	0.24201994319813797	8.732988689859373e-28	9.342179383373013e-27
FKBPL	6p21.32	-0.241986	8.884022010522257e-28	9.498627843577784e-27
TOMM40L	1q23.3	-0.241953	9.038232086019029e-28	9.65830250484446e-27
SNHG32	6p21.33	0.24193756427009735	9.109557445085181e-28	9.729281912824021e-27
GXYLT2	3p13	0.2419234768994845	9.175545506547167e-28	9.794487629474016e-27
PLAT	8p11.21	0.2418632368443704	9.463107457392216e-28	1.0096016364757588e-26
NUDCD1	8q23.1	-0.241855	9.50081087036348e-28	1.0130794782992632e-26
PPIC	5q23.2	0.24183222065158752	9.614631485661787e-28	1.0246656670326127e-26
TBXAS1	7q34	0.24182407518118237	9.654821784530019e-28	1.028396583425731e-26
TPST1	7q11.21	0.24174204362299823	1.0068968391373086e-27	1.0719345963433881e-26
XPC	3p25.1	0.24169185990187608	1.0330957142883702e-27	1.0987637920930373e-26
ZNF696	8q24.3	-0.241692	1.0332056218734165e-27	1.0987637920930373e-26
IFNA8	9p21.3	0.24155241704936653	1.1094928874975873e-27	1.1792596068292512e-26
PWWP2B	10q26.3	-0.241483	1.149619240188924e-27	1.2212550429501611e-26
SLC7A10	19q13.11	0.2414726510299774	1.1556850433060106e-27	1.2270419475315395e-26
GIMAP1	7q36.1	0.24145118704315324	1.1684368686335313e-27	1.2399177123617004e-26
KRAS	12p12.1	-0.241444	1.1724401615328275e-27	1.2435009388272278e-26
GYS1	19q13.33	-0.241362	1.2227296071819682e-27	1.2961456370149026e-26
IL18R1	2q12.1	0.24128268700015731	1.273508626316569e-27	1.349252812633529e-26
CMAS	12p12.1	-0.241263	1.286552852011904e-27	1.3623455066875254e-26
KIFC2	8q24.3	-0.24126	1.2884739081469413e-27	1.3636520657742882e-26
COL5A2	2q32.2	0.2412055329172095	1.3246944081739587e-27	1.401238583998083e-26
USP54	10q22.2	-0.24114	1.3694709569227588e-27	1.4478306696417275e-26
STAB2	12q23.3	0.24110422663653797	1.3950108890040387e-27	1.474046649701605e-26
SMYD5	2p13.2	-0.241068	1.4209796148770644e-27	1.5006875719861875e-26
CNOT11	2q11.2	-0.241044	1.4386949573721431e-27	1.518588443302809e-26
NBEA	13q13.3	0.2410308081756752	1.4482702344639835e-27	1.5278827502766233e-26
IFNAR1	21q22.11	0.24101752758552147	1.458117243606956e-27	1.5374536972442313e-26
L3MBTL3	6q23.1	0.24098050007322563	1.4859233622699025e-27	1.5659406904346226e-26
SLC5A6	2p23.3	-0.240901	1.547234806208424e-27	1.6296882958811023e-26
SBK1	16p12.1	-0.240767	1.6569080092780368e-27	1.7442802406426188e-26
ABCC1	16p13.11	-0.240685	1.727253557185543e-27	1.81737113408218e-26
CIAO3	16p13.3	-0.240659	1.7502647572316892e-27	1.8406069868842418e-26
PLCH1	3q25.31	-0.240602	1.801862429926569e-27	1.8938643039969722e-26
ARHGAP31	3q13.32-q13.33	0.24055375352302752	1.8469172843031137e-27	1.9401919846326622e-26
KLHL20	1q25.1	0.24050952060813025	1.888977756112751e-27	1.983326698005367e-26
SAP30BP	17q25.1	-0.24046	1.9374513555521095e-27	2.0331456742240117e-26
ANXA5	4q27	0.2404436726146434	1.9533560302117054e-27	2.0487524875011142e-26
LMBRD1	6q13	0.24040273992497627	1.9944660653910614e-27	2.090765166488126e-26
GNB5	15q21.2	0.24024977364044378	2.155826653336389e-27	2.2587235537913043e-26
WDR43	2p23.2	-0.240164	2.252072207580275e-27	2.3583177249194186e-26
ARMH4	14q23.1	0.2401563784315961	2.2606393093019167e-27	2.3660404247778076e-26
ANXA11	10q22.3	0.24007485472809734	2.356246797620294e-27	2.4648055588812395e-26
AOC3	17q21.31	0.23999438269889464	2.4545483371903978e-27	2.5662833089149766e-26
RASA4	7q22.1	0.23998364688605456	2.467966362870741e-27	2.5789533704479718e-26
NCOA1	2p23.3	0.23997814408846632	2.4748721179917252e-27	2.5848085426014626e-26
PI4K2B	4p15.2	-0.239854	2.6360083466197764e-27	2.751654372978582e-26
NHLRC2	10q25.3	-0.239841	2.6539345628352124e-27	2.7689104871136675e-26
GAS1	9q21.33	0.23973431058336814	2.8008784391582424e-27	2.9206848001395774e-26
RCCD1	15q26.1	-0.239731	2.8058533001704528e-27	2.924335760954961e-26
TCN1	11q12.1	0.23972068466230273	2.820302324296411e-27	2.9378519329836206e-26
NIPSNAP1	22q12.2	-0.239694	2.8589419254196406e-27	2.9765395366226306e-26
CMC2	16q23.2	-0.239649	2.92485600155552e-27	3.043018859733348e-26
SMC2	9q31.1	-0.239648	2.925861713551314e-27	3.043018859733348e-26
EPRS1	1q41	-0.239587	3.0185682335543897e-27	3.137792982014317e-26
CALML3	10p15.1	0.23945926383447946	3.2199029213082387e-27	3.345327412064958e-26
PARN	16p13.12	-0.239313	3.468259729559394e-27	3.601472845283967e-26
MTUS1	8p22	0.2391871537592212	3.6954664397171546e-27	3.835399373940754e-26
SNORD22	11q13	-0.23917	3.7284519204129794e-27	3.86761107729614e-26
DKK2	4q25	0.2391401821340381	3.78432915112707e-27	3.9235228670305947e-26
LRRCC1	8q21.2	-0.239133	3.798311282425773e-27	3.935962876681829e-26
CYP1B1	2p22.2	0.23899338223577246	4.075926402626107e-27	4.2214344224275815e-26
TXNL4A	18q23	-0.23899	4.083574515754786e-27	4.227149331801668e-26
HLF	17q22	0.23890602517131865	4.259902647306567e-27	4.407377900581413e-26
PJA2	5q21.3	0.238802	4.488874265507908e-27	4.6418562232797774e-26
RPL39L	3q27.3	-0.238787	4.5236138706341195e-27	4.674252290246535e-26
NREP	5q22.1	0.23878654794512882	4.524913651261638e-27	4.674252290246535e-26
TRIB3	20p13	-0.238732	4.651654949106937e-27	4.8026764209197736e-26
TRAF7	16p13.3	-0.238714	4.693984705083445e-27	4.8438602437688965e-26
BNIP3	10q26.3	-0.238655	4.834893042808274e-27	4.9866745083933154e-26
ALAD	9q32	0.2386271516696675	4.9040594570159354e-27	5.055384720260998e-26
HMGB2	4q34.1	-0.238606	4.9573053979704846e-27	5.1076203695392674e-26
IL37	2q14.1	-0.23856	5.074199419677171e-27	5.225345785369683e-26
AMPH	7p14.1	0.23852819121308103	5.1551164619937235e-27	5.305919661400593e-26
PRKCA	17q24.2	0.23852347812717323	5.167385893436802e-27	5.315790858961114e-26
ESD	13q14.2	0.23837111356412044	5.580005621853896e-27	5.737286609329985e-26
TMEM161A	19p13.11	-0.238316	5.7372289814602834e-27	5.895886686074462e-26
FBXO6	1p36.22	-0.238303	5.773630760121702e-27	5.93022405817055e-26
SVIL	10p11.23	0.23824655186335292	5.941455140942905e-27	6.099443135896069e-26
ZNF250	8q24.3	-0.238192	6.1054952112841765e-27	6.264604290213196e-26
SAE1	19q13.32	-0.238184	6.130116617396059e-27	6.286616752227773e-26
GDAP2	1p12	-0.238182	6.137815901571275e-27	6.291261299110556e-26
BCHE	3q26.1	0.23814392624995248	6.256606807673422e-27	6.409711176637655e-26
CRB3	19p13.3	-0.238012	6.68531740018621e-27	6.845378663018325e-26
DCAF17	2q31.1	-0.237978	6.799936716185926e-27	6.959151325218851e-26
SPART	13q13.3	0.23797447456585508	6.813615159323579e-27	6.969555629980263e-26
KRT8	12q13.13	-0.237973	6.818033548286453e-27	6.970482108820009e-26
SINHCAF	12p11.21	-0.237416	9.021364846387605e-27	9.218329763734069e-26
AP1M2	19p13.2	-0.237386	9.1582137406565e-27	9.353350152835182e-26
GGH	8q12.3	-0.237315	9.488298510343343e-27	9.685483314776404e-26
SERPINE1	7q22.1	0.2373110194433064	9.508584134852787e-27	9.701200183651348e-26
PRKCI	3q26.2	-0.237308	9.5249399135773e-27	9.712893506938744e-26
RPUSD1	16p13.3	-0.237214	9.984474613749985e-27	1.0176266781471736e-25
PLTP	20q13.12	0.23694328353962504	1.1432696218023618e-26	1.1646325654541103e-25
BATF2	11q13.1	-0.236921	1.1560003307126487e-26	1.1769969503674605e-25
TMEM104	17q25.1	-0.236873	1.184239286925866e-26	1.205130482551635e-25
NR2F2	15q26.2	0.23675444551324815	1.2565900087950333e-26	1.2781021083817857e-25
SNORD14C	11q23.3-q25	-0.23669	1.2976511198724342e-26	1.3191900011653986e-25
PSMC3	11p11.2	-0.236638	1.3316866002625817e-26	1.3530972296779658e-25
NDUFAF6	8q22.1	-0.236605	1.3537792702938035e-26	1.374841138163267e-25
CCDC120	Xp11.23	-0.236573	1.376263170013694e-26	1.3969599153837207e-25
TRAF4	17q11.2	-0.236454	1.4602969292880806e-26	1.4814996045395026e-25
ATL2	2p22.2-p22.1	-0.236427	1.4802262566159514e-26	1.5009509369589647e-25
FLT3LG	19q13.33	0.23636381978653426	1.527508991452516e-26	1.5481046183035612e-25
SLC2A12	6q23.2	0.23634810823741303	1.5395398589590468e-26	1.559501223133401e-25
SLC26A3	7q22.3-q31.1	0.2363238514428302	1.558298696573571e-26	1.5776979252452013e-25
POLR1G	19q13.32	-0.236202	1.655795134077881e-26	1.675553219818535e-25
NAT9	17q25.2	-0.23619	1.6660725828059234e-26	1.685094002711557e-25
ZNF485	10q11.21	-0.236083	1.7576528972944597e-26	1.7768142686658817e-25
DIRAS3	1p31.3	0.23595852430708172	1.869800494756202e-26	1.8892220477567248e-25
DOK6	18q22.2	0.23589363733477364	1.931249157910139e-26	1.9503159434895062e-25
GPAM	10q25.2	0.23583946313920207	1.9840819082041325e-26	2.0026511386776605e-25
CDCA7	2q31.1	-0.235794	2.0298989215990687e-26	2.0478553228374133e-25
EMP3	19q13.33	0.235789	2.0342450287495908e-26	2.0511970706558375e-25
DTX3L	3q21.1	-0.235777	2.046537747007035e-26	2.0625441874864198e-25
GSPT2	Xp11.22	0.23574429098000632	2.080387110978935e-26	2.0955940015363447e-25
RGMA	15q26.1	0.23571536875249016	2.1105607743093569e-26	2.1249095893148085e-25
SEC62	3q26.2	0.2357064894764795	2.119910930734092e-26	2.1332409994669027e-25
MYH14	19q13.33	-0.235693	2.1347119512873892e-26	2.1470463234337025e-25
TSC22D1	13q14.11	0.23568710483466906	2.1404663840632072e-26	2.1517434106053844e-25
AMPD1	1p13.2	0.23565127846589864	2.1789776464977997e-26	2.189348476815308e-25
ANKRD27	19q13.11	-0.235631	2.200782350447628e-26	2.210137902949531e-25
PCOLCE2	3q23	0.23552133611170367	2.3245063563286462e-26	2.333207088264322e-25
PARP2	14q11.2	-0.235486	2.36541712586947e-26	2.3730706494314338e-25
PRUNE1	1q21.3	-0.235485	2.366682014451059e-26	2.3731398633030225e-25
TLL1	4q32.3	0.23542410749314652	2.4396569930237736e-26	2.4450784530082706e-25
CRBN	3p26.2	0.23540048838766509	2.4684722189567906e-26	2.4727088699131023e-25
TRIM37	17q22	-0.235373	2.5024097564907245e-26	2.5054399196671005e-25
MYL9	20q11.23	0.23532825028342996	2.5587113200219824e-26	2.5605177727945647e-25
RHBDF2	17q25.1	-0.2352	2.727268441863804e-26	2.727818294372244e-25
INTS8	8q22.1	-0.235195	2.7334521680068946e-26	2.7326259356135427e-25
EPHA3	3p11.1	0.2351720766272885	2.7651224146670783e-26	2.7628947228929257e-25
PRICKLE3	Xp11.23	-0.235167	2.772720571751137e-26	2.7690924522309795e-25
ELMO3	16q22.1	-0.235155	2.788943401605085e-26	2.783893001079039e-25
TP53BP2	1q41	-0.235134	2.8179889426371106e-26	2.811471723363038e-25
GIT1	17q11.2	-0.235125	2.830957473535728e-26	2.822990960042361e-25
INAVA	1q32.1	-0.235089	2.881619369887453e-26	2.872067040484511e-25
NDNF	4q27	0.2350854633339475	2.886621255327102e-26	2.87560804170236e-25
RGS2	1q31.2	0.23487022715432856	3.2119294189467674e-26	3.1980696131249197e-25
LIFR	5p13.1	0.23481174748246822	3.30642241742217e-26	3.2905038340684827e-25
COL6A6	3q22.1	0.23478855435468335	3.344656524745777e-26	3.32688541739625e-25
PNPLA7	9q34.3	0.23477873754463624	3.360971248831814e-26	3.3414385501913085e-25
PDZRN3	3p13	0.2347326155724972	3.438683540843036e-26	3.4169872901597e-25
CENPX	17q25.3	-0.234695	3.5040776407013914e-26	3.480226061165086e-25
MRPL14	6p21.1	-0.234691	3.5102484948037616e-26	3.48461086197528e-25
[truncated: 17,845 more rows]

## Sheet: EMCN_TCGA
Correlated Gene	Cytoband	Spearman's Correlation	p-Value	q-Value
ADGRL4	1p31.1	0.894919	0	0
ARHGEF15	17p13.1	0.8862468157026798	0	0
MYCT1	6q25.2	0.9215839600953688	0	0
DIPK2B	Xp11.3	0.8927650051085344	0	0
LRRC70	5q12.1	0.8783371096233052	3.09e-320	1.2396625e-316
TEK	9p21.2	0.8749785841771207	9.37309467e-315	3.133737985214e-311
LDB2	4p15.32	0.8712307174124955	8.04176997576644e-309	2.304541510198211e-305
CDH5	16q21	0.8685292121904454	1.169257539727461e-304	2.9319132808666086e-301
MMRN2	10q23.2	0.8661593110444529	4.406805830368466e-301	9.822280550799048e-298
CD34	1q32.2	0.86512	1.5495791541553016e-299	3.108455783235535e-296
S1PR1	1p21.2	0.8644049749278593	1.7683906485950038e-298	3.224901491892343e-295
ERG	21q22.2	0.8638073739240183	1.3369055577306833e-297	2.234860457339792e-294
CLEC14A	14q21.1	0.8528015497768887	3.941903333829712e-282	6.082660067432617e-279
ECSCR	5q31.2	0.8435404815097776	4.617503036968916e-270	6.616222208685462e-267
PTPRB	12q15	0.8432773899565777	9.901784245512044e-270	1.3241986130998107e-266
JAM2	21q21.3	0.8281725381096656	1.1264010051267048e-251	1.4122252601776061e-248
RHOJ	14q23.2	0.8277261390785573	3.615933806736942e-251	4.266801891949591e-248
TAL1	1p33	0.8250093398448339	4.0716624420414556e-248	4.5376415881861995e-245
LHFPL6	13q13.3-q14.11	0.8192678114543971	7.731755979812558e-242	8.163106576581047e-239
PDE2A	11q13.4	0.8172885949112175	1.0023131123326608e-239	1.0053200516696589e-236
BMX	Xp22.2	0.8155129598920172	7.49327320895327e-238	7.15786002721917e-235
CCL14	17q12	0.8144782757146709	9.060666456088065e-237	8.261680414051208e-234
THSD1	13q14.3	0.8117653450964217	5.800662122638526e-234	5.0591861817447314e-231
TIE1	1p34.2	0.8116078664264442	8.413482806417715e-234	7.032269379030806e-231
SHE	1q21.3	0.8107273577289533	6.68594675441266e-233	5.364803675740718e-230
SOX17	8q11.23	0.8102614283226606	1.993407341310302e-232	1.5379904333340253e-229
GNG11	7q21.3	0.8100224099460047	3.487119272476323e-232	2.5908004668842608e-229
CAVIN2	2q32.3	0.8067166680116835	7.353756958783664e-229	5.2684415926142966e-226
EBF1	5q33.3	0.8028903219550511	4.3111883279899444e-225	2.982153029637182e-222
PDE1A	2q32.1	0.8015824152987419	8.009273976953181e-224	5.355534532589361e-221
AQP1	7p14.3	0.7988512361162488	3.335181838725138e-221	2.158185409187944e-218
BCL6B	17p13.1	0.7962019217425675	1.0609605509327323e-218	6.650896453659566e-216
ESAM	11q24.2	0.7932488974847097	5.912320035075143e-216	3.593973936472951e-213
FAM124B	2q36.2	0.7896132487858268	1.2347339493163573e-212	7.284930300966508e-210
AOC3	17q21.31	0.7860545274473939	1.8965666236078428e-209	1.0870036134163808e-206
CD93	20p11.21	0.7855589642276627	5.210066494003255e-209	2.903164829714036e-206
SPARCL1	4q22.1	0.781013	4.885024593876756e-205	2.64847549603156e-202
IL33	9p24.1	0.7787814279711308	4.019619978942087e-203	2.1219362309889017e-200
SELP	1q24.2	0.7778511639555428	2.488610979759404e-202	1.2800393911275293e-199
ROBO4	11q24.2	0.7777910529804739	2.7988959910557183e-202	1.4036463395144427e-199
CALCRL	2q32.1	0.7763325394878887	4.78928046701414e-201	2.343243077275699e-198
ADCY4	14q12	0.7712255025009589	8.43536251271272e-197	4.028889809643266e-194
GIPC2	1p31.1	0.7706814458905568	2.354500818229678e-196	1.0984020096206358e-193
MEOX2	7p21.2	0.7665718025426902	5.010518559296333e-193	2.284340961351919e-190
SRL	16p13.3	0.766168	1.0550875114548413e-192	4.703345662174248e-190
ACKR1	1q23.2	0.7656345870215431	2.813466867563734e-192	1.2269162035506196e-189
EBF3	10q26.3	0.7647456534565965	1.4346883807009043e-191	6.1233721099702436e-189
ABCB1	7q21.12	0.7644519481227366	2.4537659847227804e-191	1.0254697011153954e-188
PLPP1	5q11.2	0.7617831074005196	3.106178476654105e-189	1.2716314335037008e-186
PEAR1	1q23.1	0.7612329170103767	8.359868360523408e-189	3.3539791862419914e-186
TSPAN7	Xp11.4	0.760201	5.3154019921035e-188	2.09072478356071e-185
MMRN1	4q22.1	0.760122	6.125394035402695e-188	2.362988545195732e-185
ITM2A	Xq21.1	0.7581057455822268	2.208580210912967e-186	8.35926774168191e-184
NOTCH4	6p21.32	0.7562415025533513	5.894023912774293e-185	2.1895207350046724e-182
FHL5	6q16.1	0.7557907970519532	1.2980873166071306e-184	4.734478467479825e-182
CASQ2	1p13.1	0.7538927065711479	3.5414181854436264e-183	1.2685865857142703e-180
SLCO2A1	3q22.1-q22.2	0.751575	1.9250945542247485e-181	6.77498188732429e-179
GJA4	1p34.3	0.750494	1.223906812497731e-180	4.2330294239145665e-178
APLNR	11q12.1	0.7495131204068121	6.497403463128522e-180	2.2091171774636974e-177
CLEC1A	12p13.2	0.747952	9.111770869194711e-179	3.0463687272674316e-176
SCN4B	11q23.3	0.7478095538743366	1.1585600524602497e-178	3.809953221697149e-176
FAM162B	6q22.1	0.7466787015337464	7.743210592127901e-178	2.5053032980336402e-175
IGF1	12q23.2	0.7454911458625331	5.63085654293845e-177	1.7929362262118302e-174
C7	5p13.1	0.7448719905303687	1.5772929687295804e-176	4.943827648861778e-174
PECAM1	17q23.3	0.7429012688705748	4.103537878708343e-175	1.2664149207213748e-172
TNXB	6p21.33-p21.32	0.739287	1.4972717927414834e-172	4.550798812483963e-170
CAV1	7q31.2	0.736754	8.818864085471445e-171	2.64039423215757e-168
NR5A2	1q32.1	0.7357995052731466	4.048616213196973e-170	1.194341782893107e-167
NRIP2	12p13.33	0.7350509139799941	1.3314116773753376e-169	3.870741775094098e-167
USHBP1	19p13.11	0.7345031313860769	3.173340830125576e-169	9.093888150331293e-167
INMT	7p14.3	0.7341670557078643	5.40100493637495e-169	1.5259740707560773e-166
PGM5	9q21.11	0.7336648416848676	1.1938497884191763e-168	3.326198160512316e-166
CCDC178	18q12.1	0.7336543007554823	1.2138679328999645e-168	3.33564256629771e-166
ABCA8	17q24.2	0.7333683507032851	1.9052350203929687e-168	5.1647316904166156e-166
COL14A1	8q24.12	0.7325505247706336	6.894128078883374e-168	1.8439494568320066e-165
GPIHBP1	8q24.3	0.7298608781531623	4.5802371036145654e-166	1.2089415302435287e-163
ADGRF5	6p12.3	0.7291475100811876	1.3821457372636673e-165	3.6007588947414504e-163
FAM13C	10q21.1	0.7287695711647691	2.477751516423727e-165	6.372268643520508e-163
DHH	12q13.12	0.7267865135783238	5.214421286793912e-164	1.3240669748491882e-161
CYYR1	21q21.3	0.7243651786036327	2.075066712972058e-162	5.203229782777436e-160
RGS5	1q23.3	0.7218047462341945	9.777510208454877e-161	2.4214426516247507e-158
NPR1	1q21.3	0.7177663893487561	3.902172528050986e-158	9.54604645276863e-156
VWF	12p13.31	0.711631	2.8613940531823612e-154	6.915610205643153e-152
AVPR2	Xq28	0.7088814264707742	1.4333899996755176e-152	3.423071832558439e-150
SPRY1	4q28.1	0.7086448351017612	2.0029759401653605e-152	4.7270232187902506e-150
EDNRB	13q22.3	0.7083581677000192	3.002945005053742e-152	7.004543814113728e-150
MEOX1	17q21.31	0.7079817181792682	5.107114345421886e-152	1.177571422634058e-149
SCN4A	17q23.3	0.7076078481938514	8.646869566424742e-152	1.9710932216190946e-149
CNRIP1	2p14	0.7074233957458029	1.1208526651234853e-151	2.526326344087316e-149
CD300LG	17q21.31	0.7073599659011964	1.2254062149436354e-151	2.7312942968632584e-149
PLVAP	19p13.11	0.7068994076710325	2.33988344952312e-151	5.15802879092679e-149
ARHGAP6	Xp22.2	0.7047525985873416	4.6927690437712407e-150	1.0232276849788162e-147
SOX7	8p23.1	0.704671	5.254692442758832e-150	1.1334315096961524e-147
SEMA3G	3p21.1	0.7020661288905217	1.9253850414707524e-148	4.108853609776946e-146
ATP1B2	17p13.1	0.6996935069546567	4.944701630078431e-147	1.0441127863091929e-144
HSPB6	19q13.12	0.6992996293160726	8.448964802117913e-147	1.7654816034425555e-144
FAM110D	1p36.11	0.6982913723565121	3.3162465998615533e-146	6.8581347209508e-144
SH2D3C	9q34.11	0.6944944310322241	5.430499546666651e-144	1.1115900092462553e-141
LMO2	11p13	0.6933381432380122	2.5250571619799156e-143	5.1164289564966774e-141
GIMAP8	7q36.1	0.6931564989576529	3.212416301589209e-143	6.444107100987954e-141
MEF2C	5q14.3	0.6908957468315383	6.334381338378755e-142	1.2580959371077013e-139
STARD8	Xq13.1	0.6893367005476366	4.872156952454751e-141	9.581908673161012e-139
PLAC9	10q22.3	0.688989	7.665015113259207e-141	1.4928175065240747e-138
PLCXD3	5p13.1	0.6877595908114178	3.7870403319016085e-140	7.304618178648679e-138
SLCO1C1	12p12.2	0.6868501865899074	1.2281335937996988e-139	2.3463199896782816e-137
BTNL9	5q35.3	0.6863349678877735	2.387180210128423e-139	4.51762594482794e-137
ANGPTL1	1q25.2	0.6849564375424056	1.403541323292143e-138	2.6313120509570457e-136
KL	13q13.1	0.683427	9.905897964555089e-138	1.8399288256386583e-135
ATP1A2	1q23.2	0.6833569672260971	1.08273928824471e-137	1.9926376258888886e-135
ABCA9	17q24.2	0.682008	6.006644561076722e-137	1.0953935445018095e-134
ABCG2	4q22.1	0.6798165442267731	9.51489588092353e-136	1.7195388411831171e-133
MCTP1	5q15	0.679457	1.4935320764894714e-135	2.6750226298552495e-133
PREX2	8q13.2	0.6787659041121948	3.548014422242577e-135	6.298510558423549e-133
KDR	4q12	0.6786526138444419	4.087671419354421e-135	7.192867427390324e-133
RERGL	12p12.3	0.6784699764330873	5.1350863593351125e-135	8.957376727674988e-133
ABCA6	17q24.2-q24.3	0.6777550128398266	1.252241483967283e-134	2.1655141524468704e-132
FLT4	5q35.3	0.6776876434509238	1.3617917750205284e-134	2.3348327356334872e-132
TGFBR2	3p24.1	0.6773051146830122	2.1914745587124397e-134	3.725506749811148e-132
CYTL1	4p16.2	0.6771017062739272	2.8215071444217284e-134	4.756254900596628e-132
MYH11	16p13.11	0.6761238663550749	9.480234431506568e-134	1.5847791891335144e-131
RUNDC3B	7q21.12	0.675955	1.1675232684802897e-133	1.935579897992943e-131
CLDN5	22q11.21	0.6748671232318889	4.469849148114539e-133	7.349604418948988e-131
FXYD1	19q13.12	0.6746212288766064	6.0488595083216645e-133	9.865050547718098e-131
CCM2L	20q11.21	0.6740032436004345	1.2921063491761141e-132	2.090294626167165e-130
THSD7B	2q22.1	0.6728809116562613	5.1036734948396854e-132	8.190375224518727e-130
LINC00924	15q26.2	0.6718336696423212	1.8288547925669722e-131	2.911652947531227e-129
EBF2	8p21.2	0.6717235330172914	2.0909374065655061e-131	3.302693257929453e-129
CORO2B	15q23	0.6688626335702114	6.643168922611498e-130	1.0411091295905207e-127
FAT4	4q28.1	0.6687432942055402	7.667719126246281e-130	1.1923600439728714e-127
MFAP4	17p11.2	0.6685804341211029	9.324520337687814e-130	1.4388452151847505e-127
RASL12	15q22.31	0.6678671573012963	2.193261307122149e-129	3.3585360168603287e-127
ASPA	17p13.2	0.6651164505859087	5.807472426332363e-128	8.825598247896e-126
DNASE1L3	3p14.3	0.6649155251959361	7.36762403690883e-128	1.1112371291758732e-125
TMEM132C	12q24.32	0.6644049863201305	1.3475551806518874e-127	2.0173102181997658e-125
MYOCD	17p12	0.6643414253979587	1.4526330069426766e-127	2.1585050458718587e-125
FREM1	9p22.3	0.6638496757726124	2.5952084362370845e-127	3.8279324434496997e-125
TMEM88	17p13.1	0.6636341837771117	3.3454793021643947e-127	4.898563124191078e-125
ADGRA2	8p11.23	0.6633182283465875	4.852819203393343e-127	7.054170523193512e-125
GEM	8q22.1	0.6618464942957377	2.727968299854577e-126	3.93690964712826e-124
HSPA12B	20p13	0.6609008354024359	8.230134204933652e-126	1.1792606582212075e-123
THSD7A	7p21.3	0.6580382892721007	2.272393494495061e-124	3.232922943231981e-122
ACVRL1	12q13.13	0.657738	3.2103263988680766e-124	4.5351512367108184e-122
PDGFD	11q22.3	0.6554630051650384	4.3601131354822054e-123	6.1163545103337795e-121
ITGA7	12q13.2	0.6533085490223783	5.049001103538171e-122	7.03353903728998e-120
MECOM	3q26.2	0.6531989356876329	5.715988444008397e-122	7.907774357710928e-120
PROS1	3q11.1	0.6520207236893881	2.1621452603730954e-121	2.9707283508961845e-119
ITIH5	10p14	0.6510124015190591	6.7191925321695355e-121	9.169183822810945e-119
PDE7B	6q23.3	0.6503038573358547	1.4867005792530683e-120	2.015082001338956e-118
CRHBP	5q13.3	0.6491646825380448	5.306626711469826e-120	7.144357841079511e-118
RCAN2	6p12.3	0.6486143078570197	9.793666957139171e-120	1.309739727734745e-117
CDH6	5p13.3	0.6479964077470537	1.945652803958917e-119	2.5847546521467466e-117
A2M	12p13.31	0.6475427664750316	3.2173124200692343e-119	4.246005733328213e-117
GIMAP6	7q36.1	0.6465138846454181	1.00350181958957e-118	1.315702385684103e-116
FLI1	11q24.3	0.6462621950486395	1.324578960267117e-118	1.7253931131791146e-116
SHROOM4	Xp11.22	0.6462312269293934	1.3705779681066415e-118	1.7737931638851114e-116
IGFBP7	4q12	0.6461013937342928	1.5814017506172057e-118	2.0335204562423811e-116
TAMALIN	12q13.13	0.6458072688303955	2.1862457787797516e-118	2.7933815491924724e-116
CLEC3B	3p21.31	0.6445867072497906	8.351036226943092e-118	1.0602644728637874e-115
TCEAL7	Xq22.2	0.6431362069986561	4.0735847857577305e-117	5.139378037880508e-115
GDF10	10q11.22	0.6420671355215292	1.3027056325403052e-116	1.6332671867974076e-114
GPR4	19q13.32	0.6418672491841814	1.6181513211297855e-116	2.0146966001923274e-114
PGAP4	9q31.1	0.6418622070383622	1.6270231766259074e-116	2.0146966001923274e-114
SVEP1	9q31.3	0.6409983459364903	4.145450238404516e-116	5.101701336343226e-114
F2RL2	5q13.3	0.6409010631577098	4.6050150735865707e-116	5.6327196570821096e-114
PRDM16	1p36.32	0.6405067699048906	7.048907873345327e-116	8.569763147836803e-114
CD200	3q13.2	0.6402193429915264	9.610148654882435e-116	1.1613227832345883e-113
JAM3	11q25	0.6394576824346627	2.181405681117537e-115	2.620299279234598e-113
ADH1B	4q23	0.6393667894464679	2.4052111676094864e-115	2.8719366679908506e-113
LRRN4CL	11q12.3	0.6391572727262207	3.012126315637242e-115	3.5753404669634955e-113
SLC35G2	3q22.3	0.6386725784840749	5.065779048026538e-115	5.977619276671316e-113
ARAP3	5q31.3	0.6359418589535232	9.312533816339948e-114	1.0924527974022185e-111
TFPI	2q32.1	0.634808	3.0911713216847086e-113	3.605168413546236e-111
ABI3BP	3q12.2	0.6345128251313056	4.2236103085592367e-113	4.897434843335161e-111
CLIC5	6p21.1	0.6337380234396045	9.555321317332056e-113	1.1016077334809255e-110
OGN	9q22.31	0.6332341534869182	1.6228595170631985e-112	1.8602606807021578e-110
MYOM3	1p36.11	0.6329299989822497	2.2332239901891537e-112	2.5410694638709344e-110
GIMAP7	7q36.1	0.6329262092733693	2.2421201151802363e-112	2.5410694638709344e-110
TMEM100	17q22	0.6321901615979464	4.847810017679985e-112	5.463318480598904e-110
AFAP1L1	5q32	0.6319625178355343	6.1508523921575e-112	6.893078155680416e-110
CLDN11	3q26.2	0.6316777546106092	8.282192413025648e-112	9.230043322516361e-110
F2R	5q13.3	0.6307732315718525	2.1265346121364555e-111	2.356811288367806e-109
FCER1A	1q23.2	0.6302631584776813	3.6141918660437406e-111	3.9835543314745844e-109
GLI1	12q13.3	0.6299180878571059	5.1712293584727135e-111	5.668571635571729e-109
ADAM33	20p13	0.629833	5.645695241062118e-111	6.155035137810114e-109
FHL1	Xq26.3	0.6294142349715793	8.7179315138429e-111	9.453065198253438e-109
CYGB	17q25.1	0.6292450271884077	1.0387041314135692e-110	1.1202368212987203e-108
LGI4	19q13.12	0.628616	1.989708089981002e-110	2.134414132888711e-108
ST6GALNAC3	1p31.1	0.6283131183421297	2.7204973379894387e-110	2.902828542556816e-108
ITIH3	3p21.1	0.6282990528937648	2.760251684324723e-110	2.929663957013436e-108
ZCCHC24	10q22.3	0.6267923062423562	1.300159808503975e-109	1.3726950399257756e-107
COL15A1	9q22.33	0.6261274760508955	2.5691734590490797e-109	2.698304690498667e-107
LRRC32	11q13.5	0.6261083683968067	2.619896958875585e-109	2.737246510158554e-107
RFTN2	2q33.1	0.6255434560531775	4.667073212647374e-109	4.8508543339744207e-107
HRC	19q13.33	0.6249151878109086	8.857727822183787e-109	9.159073201701381e-107
RAMP2	17q21.2	0.6243190190609665	1.624778020214541e-108	1.6714383120771124e-106
ATOH8	2p11.2	0.6235153306195413	3.673446719661129e-108	3.759660265122564e-106
ZNF366	5q13.1	0.6233535345226879	4.327839236568378e-108	4.406926654089425e-106
ALDH1A2	15q21.3	0.6233201736936015	4.476577839516057e-108	4.53536118488344e-106
ABCA10	17q24.3	0.6233008223758923	4.565178181074678e-108	4.601883131274273e-106
CTSG	14q12	0.6200095212561538	1.2544672728081962e-106	1.2582306746266208e-104
CLIC2	Xq28	0.6190725223622942	3.1988965826686747e-106	3.19253061932008e-104
PAMR1	11p13	0.6190535082820885	3.2601358156397016e-106	3.237540814937248e-104
FLRT2	14q31.3	0.6186910609344966	4.678567670054133e-106	4.623254554743148e-104
WNT9B	17q21.32	0.6186075350636661	5.084357756188974e-106	4.999618460252491e-104
DBX2	12q12	0.6185315870240047	5.483685960686913e-106	5.3659873351892424e-104
GYPE	4q31.21	0.6183334283429273	6.678900435298877e-106	6.503822462723081e-104
LCN6	9q34.3	0.6182759928551521	7.071535370642957e-106	6.85289852826559e-104
IL3RA	Xp22.3 and Yp13.3	0.618129	8.181703161580164e-106	7.890623337562408e-104
EXOC3L2	19q13.32	0.6168299656613409	2.9677068045447466e-105	2.8484305501994074e-103
FABP4	8q21.13	0.6162511780783935	5.258205361605158e-105	5.022838073990451e-103
KANK3	19p13.2	0.6161280932070368	5.93743707318002e-105	5.644786146350293e-103
ENPP2	8q24.12	0.6157882564352957	8.301410221282164e-105	7.85501363391133e-103
CFI	4q25	0.6153784741129179	1.2428707614115437e-104	1.1705158438458014e-102
LINC01140	1p22.3	0.6152342637257424	1.4323425628659512e-104	1.3426538229481768e-102
CCL16	17q12	0.6144983570096476	2.951221867725063e-104	2.7535586356541753e-102
SCN3B	11q24.1	0.6131323212851182	1.1235406414694829e-103	1.0434363549943439e-101
ANK2	4q25-q26	0.6120562077658649	3.205935064298444e-103	2.9636431976878706e-101
TPO	2p25.3	0.6115830197278449	5.077300003408149e-103	4.672047617815022e-101
PDK4	7q21.3	0.6115628401619022	5.177746370473565e-103	4.742721104643822e-101
IGF2	11p15.5	0.6109502407908728	9.378378222568203e-103	8.551375779305371e-101
CADM3	1q23.2	0.6108673446831101	1.0162364428751263e-102	9.224300019943454e-101
KCTD12	13q22.3	0.6104541704994856	1.515745576542222e-102	1.3696331651097735e-100
LAMA2	6q22.33	0.6100288338604061	2.2861316724489175e-102	2.0564933340504614e-100
SCN3A	2q24.3	0.6068701876618217	4.7429862546033116e-101	4.247513583363501e-99
PCDH12	5q31.3	0.6067336622940998	5.4030685698332234e-101	4.817135800482421e-99
ENG	9q34.11	0.6066	6.13694675664373e-101	5.447219112312975e-99
ABCB5	7p21.1	0.6064635337052898	6.990777805577393e-101	6.177753426426542e-99
KLF2	19p13.11	0.6062038221104362	8.953534747753579e-101	7.877539782453369e-99
CAPN11	6p21.1	0.606197	9.010200653747506e-101	7.892778389265283e-99
MAB21L1	13q13.3	0.6061157322781828	9.736966460732113e-101	8.492328139229834e-99
CHRDL1	Xq23	0.6056442481568647	1.5247894990641137e-100	1.3241245606591394e-98
NGFR	17q21.33	0.6051994079132661	2.3264274189181033e-100	2.0115575010128082e-98
KCNA5	12p13.32	0.6048664887070222	3.1901884658807366e-100	2.7465742757754324e-98
GPRASP1	Xq22.1	0.6045774386993745	4.1951003101757494e-100	3.596312488125023e-98
CARMN	5q32	0.6038580423857456	8.283228968551287e-100	7.070705238686759e-98
ZNF423	16q12.1	0.602736	2.3848157392216665e-99	2.0270933783384166e-97
SCN7A	2q24.3	0.6023066276063241	3.5711522447849655e-99	3.0226714780753755e-97
SCARF1	17p13.3	0.6011392871103517	1.0666377430011279e-98	8.990232405295221e-97
TRPC6	11q22.1	0.6010095619093079	1.204218371641903e-98	1.0107372608843754e-96
TNS1	2q35	0.6006153522303755	1.740469930429768e-98	1.4547427835175478e-96
PI16	6p21.2	0.6000583072493958	2.926327821052922e-98	2.4357732817560837e-96
ADH1A	4q23	0.5991189006061457	7.012423629456407e-98	5.812777603590724e-96
DLC1	8p22	0.599027	7.637779773300919e-98	6.305097212033598e-96
TMEM119	12q23.3	0.5980507820276367	1.887515426865895e-97	1.5517852238905677e-95
THBD	20p11.21	0.5978945118521014	2.1810662937420774e-97	1.7858036674475948e-95
MUSTN1	3p21.1	0.5972010427526365	4.1384646309132886e-97	3.3746992071593724e-95
EPAS1	2p21	0.5966841831834315	6.663847364089809e-97	5.412015308649456e-95
LEPR	1p31.3	0.5953663158751781	2.236321977290172e-96	1.80889592195326e-94
AQP7	9p13.3	0.5952383762278645	2.5144945483386988e-96	2.025733359023064e-94
PLIN1	15q26.1	0.5951493172864594	2.728224659020725e-96	2.1891274663982297e-94
ARHGAP20	11q22.3-q23.1	0.594751	3.92767940285131e-96	3.1390138972588556e-94
MYOM1	18p11.31	0.5932479046797264	1.547613509579428e-95	1.2319494842128302e-93
ADAMTS9	3p14.1	0.5926295161627875	2.7147532236480198e-95	2.1524881291059e-93
THBS4	5q14.1	0.5926036004473717	2.7793761131850998e-95	2.195050583877681e-93
DLL4	15q15.1	0.5924489938153197	3.198010418844583e-95	2.515768196157738e-93
COX4I2	20q11.21	0.5919815798277682	4.885324415808932e-95	3.82810967895028e-93
LRFN5	14q21.1	0.5914411195328235	7.96689220372151e-95	6.21851586018107e-93
SCN2B	11q23.3	0.5906253074783648	1.6639297041408337e-94	1.2937375916691909e-92
GNG2	14q22.1	0.5905982500575017	1.705011975736797e-94	1.3205613989683456e-92
C6	5p13.1	0.5902172032977253	2.4032198544320006e-94	1.8541765492271515e-92
ZEB1	10p11.22	0.5900724169829352	2.7376762132130537e-94	2.104129687243443e-92
ADH1C	4q23	0.5895995559663043	4.1879037209116535e-94	3.2064636886064036e-92
NOVA2	19q13.32	0.5894347816339931	4.855750041964005e-94	3.7036633399923166e-92
CH25H	10q23.31	0.5894041886913459	4.990948194012079e-94	3.7923644231773606e-92
GRID1	10q23.1-q23.2	0.5890391937592834	6.92435039438337e-94	5.241602600427562e-92
CDO1	5q22.3	0.5889304802928642	7.633030193194947e-94	5.756337807349272e-92
EGFLAM	5p13.2-p13.1	0.5883959317348656	1.2318066982557377e-93	9.254697515734118e-92
HTR2B	2q37.1	0.5866192328838877	6.006042756647326e-93	4.495567824565126e-91
CXCL12	10q11.21	0.5861920023570713	8.77816264839349e-93	6.546094525158863e-91
SLC5A4	22q12.3	0.5853944580963475	1.7800068056998473e-92	1.3224791304569975e-90
AKAP12	6q25.1	0.585091	2.327256809970416e-92	1.7226852991884333e-90
DKK2	4q25	0.5836904760133789	8.008106140166081e-92	5.905978278372484e-90
HIGD1B	17q21.31	0.5836648614373077	8.190642765782703e-92	6.0184723033553495e-90
ADIPOQ	3q27.3	0.5805397925399979	1.2618378157289244e-90	9.238126490336577e-89
PYGM	11q13.1	0.5802494148169345	1.6244634388827192e-90	1.1849722394177215e-88
LPAR6	13q14.2	0.5799892224346975	2.0366597594715884e-90	1.4802679266304371e-88
ABCC9	12p12.1	0.5797983167791713	2.4039132439221865e-90	1.740884464732096e-88
TNNT3	11p15.5	0.5796322708541675	2.7765438924457397e-90	2.0035061324626452e-88
PODN	1p32.3	0.5792736365643313	3.789288955459228e-90	2.724485177294341e-88
GPR146	7p22.3	0.5783679323408494	8.296207213281301e-90	5.943639882086531e-88
RELN	7q22.1	0.5780892082947383	1.0553510888401148e-89	7.533929837057902e-88
CMA1	14q12	0.577765	1.3957532292743727e-89	9.928655950086495e-88
MAP1LC3C	1q43	0.5776149400240401	1.5885806969660167e-89	1.1260398862593039e-87
RBMS3	3p24.1	0.5775987189059119	1.6109382916127003e-89	1.137866976399675e-87
SSTR1	14q13	0.5775257249889592	1.7154876094592466e-89	1.2074625068685084e-87
ISLR2	15q24.1	0.5773890166589385	1.9298108961028756e-89	1.3535666634903386e-87
TSHZ2	20q13.2	0.5773542293992795	1.9884784654042466e-89	1.3898563768644314e-87
MEDAG	13q12.3	0.5765827720827557	3.8596640535795085e-89	2.688363226208505e-87
APOLD1	12p13.1	0.5765481977063258	3.975942757005358e-89	2.759772031333131e-87
PCDH18	4q28.3	0.576092	5.8797329621179255e-89	4.06715321448571e-87
GGTA1	9q33.2	0.5758559206454195	7.198192092318423e-89	4.9620526931927e-87
HEG1	3q21.2	0.5754794908330462	9.93428227529804e-89	6.8247158370711875e-87
LRRC4B	19q13.33	0.5754523204214027	1.0167830230968764e-88	6.945654680956194e-87
CASP12	11q22.3	0.575451	1.017957366002553e-88	6.945654680956194e-87
SCARA5	8p21.1	0.575364	1.0962054538664828e-88	7.4541970862920835e-87
FILIP1	6q14.1	0.5752246634255265	1.235232811655354e-88	8.37120614925892e-87
PCSK5	9q21.13	0.5748169093958212	1.7497135523444123e-88	1.1817930592602327e-86
PDE1B	12q13.2	0.574776	1.811243331514222e-88	1.2192463500058823e-86
RAB3C	5q11.2	0.5746151114323823	2.078387033527681e-88	1.3943961168082035e-86
HEYL	1p34.2	0.574058	3.341117888038823e-88	2.234094161135293e-86
LOXHD1	18q21.1	0.5738586659216355	3.958242164573404e-88	2.637951422635963e-86
FGF7	15q21.2	0.5726455854336743	1.1082790292832364e-87	7.361615009080041e-86
FRZB	2q32.1	0.5723233129433599	1.4558838599043784e-87	9.638623838178823e-86
NKAPL	6p22.1	0.571776	2.31281878226327e-87	1.5261560780329343e-85
CCDC69	5q33.1	0.5716823663494351	2.502471982984654e-87	1.6458881304482674e-85
TRARG1	17p13.3	0.5708418105890806	5.082631506617659e-87	3.3319473210049103e-85
NRXN2	11q13.1	0.5702141084989776	8.615997747383011e-87	5.629866932003362e-85
BHLHE22	8q12.3	0.5699146734510702	1.107837051680343e-86	7.215328330099895e-85
P2RY14	3q25.1	0.5698776746158464	1.1427662784826576e-86	7.418735128272528e-85
KCNS2	8q22.2	0.5693563965393331	1.7689575647724003e-86	1.1446867338494952e-84
LIMS2	2q14.3	0.5692108323731928	1.998233847190286e-86	1.2888929573838307e-84
PHYHIP	8p21.3	0.5689803540822926	2.423243100108471e-86	1.558021044492818e-84
C1QTNF7	4p15.32	0.5684968044111476	3.629887670173222e-86	2.326375292769164e-84
PPARG	3p25.2	0.5681916353655635	4.682734125403901e-86	2.991581100496887e-84
CHL1	3p26.3	0.5680490944835238	5.27378945796885e-86	3.358483064344607e-84
TDRD10	1q21.3	0.5670253249086136	1.2363920784921792e-85	7.848742118529467e-84
PRSS35	6q14.2	0.5667136513603235	1.601587929829172e-85	1.0134969675827504e-83
MFNG	22q13.1	0.5666445883139993	1.6960545748423928e-85	1.0699010934383145e-83
RASIP1	19q13.33	0.5657585560472003	3.5336866331619054e-85	2.222123945493035e-83
XPNPEP2	Xq26.1	0.5657046403956583	3.6948374149755474e-85	2.3162012045127964e-83
CD36	7q21.11	0.5656534802055078	3.854513108847714e-85	2.408770497304833e-83
CBLN4	20q13.2	0.5645696495331795	9.429162763686051e-85	5.874192703091372e-83
NDN	15q11.2	0.5644497923625491	1.0407540457472125e-84	6.4636303893774246e-83
ECRG4	2q12.2	0.5642499190955034	1.2268943654190534e-84	7.596142274785867e-83
GIPC3	19p13.3	0.5637355295979704	1.8727871985327277e-84	1.1559418831558927e-82
KLHL4	Xq21.31	0.5636913741393634	1.9419618307086372e-84	1.194961789080223e-82
JCAD	10p11.23	0.5632610173581861	2.7646755373947007e-84	1.6960058495454953e-82
CPED1	7q31.31	0.5632005429666191	2.905243930283644e-84	1.7768046719966433e-82
MRGPRF	11q13.3	0.5623871303998653	5.655281744672002e-84	3.448174826690588e-82
NOS3	7q36.1	0.5623478885499241	5.839685011405109e-84	3.5498206463268634e-82
IGFN1	1q32.1	0.5617945008997995	9.177078073467077e-84	5.561697466880652e-82
SLC38A11	2q24.3	0.5608902797476888	1.9172639272871678e-83	1.1584432042584514e-81
SNRK	3p22.1	0.5602895475782285	3.1240566266822236e-83	1.8819392171545167e-81
SYNE3	14q32.13	0.560217	3.313609628082089e-83	1.9901499742313384e-81
PLPP3	1p32.2	0.5599865028118152	3.995013997026604e-83	2.392238232249363e-81
FMNL3	12q13.12	0.5598441540543647	4.483807796105107e-83	2.6769400116032277e-81
PLSCR4	3q24	0.5596718513248766	5.1557467786791514e-83	3.068969744222664e-81
PLXDC1	17q12	0.5595949044986941	5.48735054148192e-83	3.256693842074773e-81
SYNPO	5q33.1	0.5595475257769186	5.702007307607692e-83	3.374108159015053e-81
LRRN3	7q31.1	0.5590584821782478	8.470084350576795e-83	4.99734976684031e-81
LCN10	9q34.3	0.558734	1.101180106402422e-82	6.4779099514465065e-81
CIDEC	3p25.3	0.5586854261300112	1.1449725451075354e-82	6.71583311545531e-81
LMOD1	1q32.1	0.5585840877360236	1.2425862843647438e-82	7.267137278238122e-81
FZD4	11q14.2	0.5579146873579568	2.1316979232746313e-82	1.2430773354909623e-80
HYAL1	3p21.31	0.5572079950116712	3.7636102775509167e-82	2.188348468628156e-80
LTBP2	14q24.3	0.556682	5.739730518731288e-82	3.3277165955418973e-80
SEMA6D	15q21.1	0.5559548994339661	1.027806000040996e-81	5.94172575239838e-80
GRAP	17p11.2	0.5556304170687827	1.332256822797421e-81	7.679618352102375e-80
TACR1	2p12	0.5554656752759779	1.5196626605545222e-81	8.734794547485305e-80
MIR100HG	11q24.1	0.5552590518158751	1.7922253736144728e-81	1.0272011712773235e-79
TNMD	Xq22.1	0.554982	2.235103672339163e-81	1.2773840361003878e-79
ICAM2	17q23.3	0.5545376316227535	3.1852758323631994e-81	1.815245261284255e-79
TAC1	7q21.3	0.5544212113452895	3.494574281291088e-81	1.9858685575835473e-79
PALMD	1p21.2	0.5535085218793023	7.217165565194668e-81	4.089727153610311e-79
F10	13q34	0.553189	9.298455758637566e-81	5.2542823244582977e-79
ARL15	5q11.2	0.5529593694365519	1.115351931223931e-80	6.284820151784286e-79
TMEM204	16p13.3	0.5525461736935093	1.546758011595634e-80	8.691306922299278e-79
PGM5-AS1	9q21.11	0.55244	1.682046161572922e-80	9.425096648366709e-79
SLIT2	4p15.31	0.5520341186934581	2.318109258115883e-80	1.2953000478497108e-78
TMEM273	10q11.23	0.5519292321990952	2.5181875534196907e-80	1.403190064488861e-78
VEGFC	4q34.3	0.5517292526919364	2.9485188627389855e-80	1.6384290411785056e-78
CCDC80	3q13.2	0.5506631177613261	6.824878847466075e-80	3.7819632508334104e-78
SNCAIP	5q23.2	0.5504686793290635	7.951114105062185e-80	4.393921458610122e-78
LRRTM2	5q31.2	0.5492469333275516	2.0712467156707577e-79	1.1414617889108626e-77
ANKRD29	18q11.2	0.5487853552528204	2.970822488198223e-79	1.6327314825549685e-77
TNN	1q25.1	0.5484481088307572	3.8652085190863106e-79	2.118472210187743e-77
TLL1	4q32.3	0.5470910527370189	1.1111650240601283e-78	6.0735614121651694e-77
KIF17	1p36.12	0.5466966603503985	1.5089204580478567e-78	8.22525662729348e-77
KCNJ8	12p12.1	0.5463455407716649	1.98072802400986e-78	1.0767860206405906e-76
CCL21	9p13.3	0.5462714972292663	2.0976066287680242e-78	1.1372429452185559e-76
CD1D	1q23.1	0.5460439483126514	2.501524500910533e-78	1.3525763204384176e-76
FGF18	5q35.1	0.5457709541178071	3.0894592047332277e-78	1.665982571154531e-76
ELK3	12q23.1	0.5457471988735981	3.146704970237861e-78	1.6923029947177345e-76
DNM3	1q24.3	0.5456207665938886	3.4696276701141894e-78	1.860982113970338e-76
KCNA1	12p13.32	0.5455322476791389	3.715150148611373e-78	1.9873576528305106e-76
TTC28	22q12.1	0.5452978298539068	4.452137278238146e-78	2.3752626011025858e-76
LPAR4	Xq21.1	0.5452079167103417	4.771960285305099e-78	2.5391385496875408e-76
VEGFD	Xp22.2	0.5451501523646559	4.989393886706736e-78	2.6478106181835217e-76
SCN11A	3p22.2	0.5445470173042406	7.940943198508096e-78	4.203042758893731e-76
HSPG2	1p36.12	0.544538	7.997731631833196e-78	4.2219604351203665e-76
FGD5	3p25.1	0.5443672483919034	9.119015571300178e-78	4.8012454687737945e-76
CUBN	10p13	0.5441246824744466	1.0988840597796248e-77	5.763152472720434e-76
LRRC2	3p21.31	0.5441229566906032	1.10034267051442e-77	5.763152472720434e-76
SFRP4	7p14.1	0.5441181943816009	1.1043777205088326e-77	5.769223196199787e-76
CCDC3	10p13	0.5436895953668525	1.534905364766701e-77	7.997454965511695e-76
ALDH1A1	9q21.13	0.5431000997654238	2.4120002563845486e-77	1.2534902886806747e-75
BMP6	6p24.3	0.5430900271634816	2.4306813646837056e-77	1.2599345781797194e-75
GSTM5	1p13.3	0.5430605953241536	2.4860964358662847e-77	1.2853374872030328e-75
WSCD1	17p13.2	0.5428917665291546	2.8291559927945512e-77	1.4589426533536941e-75
NR2F1	5q15	0.542451	3.962225645005073e-77	2.0380063189436352e-75
HGF	7q21.11	0.5422012211928717	4.7967250583884385e-77	2.4609285082166775e-75
MMP28	17q12	0.542124	5.089491599680066e-77	2.6044694257546457e-75
FAM43B	1p36.12	0.5417832101307921	6.599057138604162e-77	3.368373694666653e-75
BHMT2	5q14.1	0.5413085369503713	9.474616724220342e-77	4.823878464158885e-75
IGDCC4	15q22.31	0.5412182279023021	1.0148888582107667e-76	5.154093796381767e-75
RCBTB2	13q14.2	0.5410072943758426	1.1915693188580867e-76	6.036080943508388e-75
PTPRM	18p11.23	0.5406736691251465	1.5355409145104882e-76	7.758929658710426e-75
C3ORF36	3q22.1	0.5404808571227844	1.7777039324678232e-76	8.95998514706144e-75
FAM107A	3p14.3-p14.2	0.5404451257498539	1.8265884641033254e-76	9.183299395968097e-75
LYVE1	11p15.4	0.5404211055729757	1.860200683063615e-76	9.32890642556403e-75
PCDHB15	5q31.3	0.5401510726774084	2.28318728698576e-76	1.142163016881156e-74
POPDC2	3q13.33	0.5400437775818603	2.4767101343851535e-76	1.2358906789991588e-74
GDF3	12p13.31	0.5393987582281596	4.0366374301276324e-76	2.009303892018866e-74
SLC7A3	Xq13.1	0.5387650616009547	6.51617409098238e-76	3.2355062441858055e-74
LEFTY2	1q42.12	0.5383262786436036	9.072720041221932e-76	4.493796642639801e-74
ECM2	9q22.31	0.537882	1.2681787240154701e-75	6.265927390086288e-74
ENTPD1	10q24.1	0.5374250578688095	1.7877737461060946e-75	8.811484360414804e-74
SAMD5	6q24.3	0.5371402627435676	2.214195793708087e-75	1.0886462652398093e-73
RFPL4B	6q21	0.537026	2.4120302032190994e-75	1.183015302605749e-73
GAS7	17p13.1	0.5366586242927085	3.1778249782479417e-75	1.5548090015525295e-73
ST6GALNAC1	17q25.1	0.5363459543231812	4.016609180686501e-75	1.960418008870346e-73
MAP3K7CL	21q21.3	0.5360445676260248	5.032885470306549e-75	2.450477731416247e-73
NKAIN2	6q22.31	0.5359244910151949	5.505757153557228e-75	2.6742249031563676e-73
OLFML1	11p15.4	0.5354792287157996	7.678879457618638e-75	3.7207324135224616e-73
DUSP1	5q35.1	0.5351883287616463	9.540560557540975e-75	4.611654091187276e-73
CLEC9A	12p13.2	0.5349912230594511	1.1050970739514835e-74	5.328905601794894e-73
RUNX1T1	8q21.3	0.5349699677034708	1.1227441276732054e-74	5.4010185134591125e-73
CIDEA	18p11.21	0.5346909089911288	1.3821865533478289e-74	6.633172789511351e-73
PCDHB18P	5q31.3	0.5346865323050274	1.3866983895590812e-74	6.638942647865195e-73
ADGRB3	6q12-q13	0.5343103496240439	1.8346601331709467e-74	8.762686255097426e-73
EGR2	10q21.3	0.5333835897828398	3.650980851805395e-74	1.7396360068222383e-72
TBX15	1p12	0.5331196123781184	4.439816626655929e-74	2.1104910315336007e-72
LRRC3B	3p24.1	0.5325319782580747	6.8582416132356846e-74	3.2523954317141333e-72
MAMDC2	9q21.12	0.531352	1.6375645672094423e-73	7.747534249580522e-72
CPA1	7q32.2	0.5313206409620916	1.6762097434531657e-73	7.911709989098943e-72
RSPO3	6q22.33	0.5312021198639907	1.8290193658268675e-73	8.612706215607268e-72
SELE	1q24.2	0.5311066788978425	1.9620896269009626e-73	9.217685694527707e-72
ACSM5	16p12.3	0.5308488385210726	2.3717528268562463e-73	1.11162060062468e-71
BMPER	7p14.3	0.5306140166007199	2.8184244587828393e-73	1.3178926490252623e-71
TNS2	12q13.13	0.5303863429897252	3.3312401915461906e-73	1.5540622847073623e-71
FAM43A	3q29	0.5300633007237127	4.222029943287401e-73	1.965056163859519e-71
ANGPT4	20p13	0.5298436614474072	4.95941937728472e-73	2.3029155719521176e-71
LRCH2	Xq23	0.5294631887894475	6.552557655349176e-73	3.03566527866754e-71
GPD1	12q13.12	0.5293717449166674	7.005910329852998e-73	3.2382156962408096e-71
RAMP3	7p13	0.5290030808024546	9.172909570458583e-73	4.230081976629866e-71
HEPN1	11q24.2	0.5288810351395621	1.0028178505025271e-72	4.613882128688232e-71
HEPACAM	11q24.2	0.5285400033122851	1.2862320842934122e-72	5.904305631790812e-71
NRP1	10p11.22	0.5263667067583354	6.241700753803283e-72	2.8586419434085355e-70
FBLN5	14q32.12	0.5257535665518217	9.726039310590306e-72	4.444290400237848e-70
LHX6	9q33.2	0.5256682332417333	1.0344614325639342e-71	4.716203713007391e-70
CILP	15q22.31	0.5253822256460453	1.271774581076942e-71	5.784988230476974e-70
C14ORF180	14q32.33	0.5253344595408582	1.31638184422031e-71	5.974348369922946e-70
PLPPR4	1p21.3-p21.2	0.5252324786143651	1.4168982122416863e-71	6.416022152949939e-70
PRND	20p13	0.5247354082357498	2.0274258794514648e-71	9.159946653557743e-70
C11ORF96	11p11.2	0.5244535319016383	2.483537742106011e-71	1.119545328239249e-69
CD1C	1q23.1	0.524198	2.984207518311975e-71	1.3422242784156552e-69
SYNPO2	4q26	0.524096	3.210777977420039e-71	1.4408994681665768e-69
ARHGAP24	4q21.23-q21.3	0.5236550427901326	4.408191057599221e-71	1.9738462637375083e-69
GRM7	3p26.1	0.523441	5.141347852469982e-71	2.2970030717271233e-69
MYOC	1q24.3	0.5232314609316359	5.972839963751138e-71	2.662559326063285e-69
TXNIP	1q21.1	0.5225496339024891	9.730561595985081e-71	4.328050235376069e-69
SV2B	15q26.1	0.5213473729759003	2.294601728323072e-70	1.0183564307557705e-68
CA4	17q23.1	0.5208530255376149	3.261879589990971e-70	1.4444438096074807e-68
TDGF1	3p21.31	0.5203559543234231	4.643190126714075e-70	2.051594580217717e-68
PPP1R12B	1q32.1	0.520351	4.660046984370951e-70	2.0545174177248633e-68
EHD2	19q13.33	0.5191895503265046	1.0608659822604559e-69	4.666879737751041e-68
RAPGEF3	12q13.11	0.5189028003326481	1.2991689846217014e-69	5.702697993766156e-68
BHLHE22-AS1	8q12.3	0.5187462174287069	1.4510630634272904e-69	6.355529487412979e-68
ETS1	11q24.3	0.5186675489291788	1.5339202635354232e-69	6.703799670265923e-68
HBB	11p15.4	0.5185224343633412	1.6993087830353998e-69	7.410463953845678e-68
TSPAN11	12p11.21	0.5183973171699425	1.8560790944160602e-69	8.076561091970968e-68
SH2B3	12q24.12	0.5183059478335895	1.9795814840080218e-69	8.595325664329203e-68
HOXA4	7p15.2	0.5182008644442854	2.1317631029407262e-69	9.236105366088762e-68
HSD17B11	4q22.1	0.5181482143652064	2.2123338333823178e-69	9.56452946070028e-68
CFH	1q31.3	0.5180236393173404	2.4152453458535686e-69	1.0419316481252168e-67
PPP1R16B	20q11.23	0.5180176460790509	2.4254612195002775e-69	1.0440933919136388e-67
ELN	7q11.23	0.5178591704406995	2.7117655109824874e-69	1.164839746259287e-67
EGR1	5q31.2	0.5176794115292459	3.0774205349338634e-69	1.3190823916831902e-67
GLI2	2q14.2	0.5176751288992226	3.0867057235038454e-69	1.3202412966628388e-67
NAP1L3	Xq21.32	0.5174714015619709	3.5621655202659727e-69	1.5203625603518174e-67
JPH4	14q11.2	0.5173392482258895	3.9088724434403e-69	1.6647979026626837e-67
GIMAP4	7q36.1	0.5165178580524357	6.95613684728719e-69	2.9563581600970558e-67
GAPT	5q11.2	0.516467	7.206913696790863e-69	3.0564627644318124e-67
SYT15	10q11.22	0.5155732282299769	1.3470892905281813e-68	5.700972820252177e-67
FOXO1	13q14.11	0.515219	1.72518676055988e-68	7.285736087753935e-67
AOC4P	17q21.31	0.5150747065952929	1.907699398742807e-68	8.039590323273258e-67
SLC17A7	19q13.33	0.5145247140195875	2.79856139463979e-68	1.1769212070539662e-66
TCF4	18q21.2	0.5144132172665655	3.0243778520996565e-68	1.2692263538309437e-66
HIC1	17p13.3	0.5142105653430608	3.482234156083605e-68	1.4583218616082906e-66
CAV2	7q31.2	0.5141291157781193	3.6851278991940662e-68	1.5400763678715202e-66
ZFP36	19q13.2	0.5138613689266764	4.438688995618685e-68	1.8511455561769403e-66
ADAMTS1	21q21.3	0.5137043595239915	4.949991107126587e-68	2.0601000333808992e-66
MICU3	8p22	0.5134312792403092	5.9827242381432714e-68	2.4847504806864185e-66
MASP1	3q27.3	0.5133456875174421	6.3485893173818944e-68	2.631254167493405e-66
SYPL2	1p13.3	0.5126126707804496	1.054737877429704e-67	4.362482849740178e-66
AQP7P1	9q13	0.512505	1.1361246149380407e-67	4.6894361678306785e-66
FOSB	19q13.32	0.512437	1.191029740385272e-67	4.90596644602229e-66
ARHGAP23	17q12	0.5119307825331224	1.6894757664842867e-67	6.944853253212048e-66
PLIN4	19p13.3	0.5118888848489351	1.7390363548703122e-67	7.133960997688847e-66
TMEM233	12q24.23	0.511741	1.9260197871106757e-67	7.884889169273501e-66
SLC16A12	10q23.31	0.5113154156218216	2.5822664886429797e-67	1.0549952293722642e-65
SNCA	4q22.1	0.5106969406699468	3.951856968810542e-67	1.6112652600475505e-65
SIGLEC17P	19q13.41	0.5105792623458726	4.2847003602645585e-67	1.7434298017628205e-65
SHISA3	4p13	0.5103296022224951	5.086067216137226e-67	2.065313934326169e-65
SLC1A7	1p32.3	0.5100733648780417	6.063748240825921e-67	2.457349287090262e-65
VSTM4	10q11.23	0.5095285646657344	8.807980355776849e-67	3.5622597971145887e-65
SOCS2	12q	0.5094442789957011	9.33112362437016e-67	3.7662442636793844e-65
TMEM178A	2p22.1	0.5093667915525779	9.83930188801472e-67	3.963381443244484e-65
CLDN19	1p34.2	0.509319	1.0164069602349978e-66	4.085996717898609e-65
STAB2	12q23.3	0.5092998048024688	1.0300751183473151e-66	4.132661374809428e-65
MSRB3	12q14.3	0.5092281069838489	1.0818535063044303e-66	4.331732801689994e-65
KCNA6	12p13.32	0.5087626130627391	1.487069381494087e-66	5.942352946767208e-65
PELI2	14q22.3	0.5086770116435733	1.5765772020944526e-66	6.2875027184919925e-65
PRG4	1q31.1	0.5084503061345997	1.8403778482013164e-66	7.324995959309208e-65
HSD17B13	4q22.1	0.5078422001436058	2.7854139203143786e-66	1.106443628544682e-64
TMEM255B	13q34	0.5073608711800561	3.8644913148989815e-66	1.5320493236536277e-64
PRDM16-DT	1p36.32	0.5072601294828408	4.138342551037084e-66	1.6347041664764374e-64
ADGRL3	4q13.1	0.5072596363770574	4.1397293946661527e-66	1.6347041664764374e-64
SHANK3	22q13.33	0.5071141388226066	4.569810567558607e-66	1.8009901765270265e-64
GIMAP1	7q36.1	0.5069010092491115	5.281296116379481e-66	2.077309805775929e-64
OAF	11q23.3	0.5068382528141525	5.511072059664665e-66	2.1634462919153262e-64
HOXA2	7p15.2	0.5067947703184846	5.676086247328765e-66	2.223872853933887e-64
ANGPTL7	1p36.22	0.5066577097001864	6.229084804213077e-66	2.4357785803609027e-64
LRRC18	10q11.23	0.505636	1.2438160825391945e-65	4.854270547808607e-64
MIR99AHG	21q21.1	0.5054529140117768	1.4078054644067653e-65	5.4836073040776135e-64
CD248	11q13.2	0.5052173674833303	1.6504789766208608e-65	6.416396951746989e-64
KCNIP1	5q35.1	0.5050105085849264	1.8976712291087098e-65	7.363111190700332e-64
GIMAP5	7q36.1	0.5049336447715655	1.998627937262257e-65	7.739860313027195e-64
LZTS1	8p21.3	0.5048606552395211	2.099437557547789e-65	8.114589095261781e-64
GLYAT	11q12.1	0.5047159878429044	2.314438394577304e-65	8.9283911913886e-64
TESC	12q24.22	0.5038965534306387	4.017003273867651e-65	1.5466619131244735e-63
NAALAD2	11q14.3	0.5038804125719605	4.0608070694941545e-65	1.5605323719167193e-63
LAMP5	20p12.2	0.5037971273077055	4.294497655934534e-65	1.647182083710263e-63
LPL	8p21.3	0.5037919404990328	4.309486206523726e-65	1.64977658974935e-63
GPR85	7q31.1	0.5037876120722966	4.322034089614139e-65	1.65142864452685e-63
TIMP4	3p25.2	0.5036790943523739	4.648781756223954e-65	1.7729004188184889e-63
DYNLT5	1p31.3	0.5036634158459808	4.697979405200547e-65	1.7882631284311758e-63
AVPR1A	12q14.2	0.5034477920461996	5.429554834988306e-65	2.062819507383815e-63
SCN9A	2q24.3	0.5033577272710131	5.767721441991247e-65	2.1871548606114256e-63
ADAMTSL1	9p22.2-p22.1	0.5033107005907127	5.952538560897857e-65	2.2529796892756796e-63
CCDC152	5p12	0.5031584350511158	6.5923382719874234e-65	2.490438902750804e-63
HOXA7	7p15.2	0.5030973480076357	6.867849149001873e-65	2.589643870845443e-63
PAPLN	14q24.2	0.5027706310073842	8.547922928359767e-65	3.217098197802944e-63
PDGFRB	5q32	0.5025320729278252	1.0027450360447182e-64	3.7668661840930803e-63
NAALADL1	11q13.1	0.5019262793321657	1.5031427105988032e-64	5.636082761609717e-63
HPSE2	10q24.2	0.5018985557266122	1.531219794569621e-64	5.730647216243768e-63
SOBP	6q21	0.5014095335846612	2.121719226894663e-64	7.925826385755481e-63
CCL19	9p13.3	0.5011463764262917	2.5282444309365135e-64	9.426874216465884e-63
ADRB2	5q32	0.5010656616166863	2.6678196557203302e-64	9.92884272611314e-63
ELFN1	7p22.3	0.5009768825768152	2.8302076735964937e-64	1.0513697394878827e-62
CHST7	Xp11.3	0.5004908055919435	3.910086249862911e-64	1.4498397444038815e-62
TSLP	5q22.1	0.49987321108094024	5.8912498495977243e-64	2.180414612231187e-62
ZEB2	2q22.3	0.4996053015758417	7.03588572677568e-64	2.5992609149009237e-62
FMO2	1q24.3	0.49904910187735074	1.0166907852150801e-63	3.749047270480608e-62
ALDH1L1	3q21.3	0.49896140755519874	1.0773782807729461e-63	3.965542809597302e-62
LUZP2	11p14.3	0.4986400502437146	1.332219292238326e-63	4.8945639198353155e-62
ADGRD1	12q24.33	0.4981764778071097	1.8089067535800754e-63	6.633760416236986e-62
PLP1	Xq22.2	0.4979786135355265	2.0608844332787555e-63	7.5440404619656635e-62
COL17A1	10q25.1	0.4978645452899573	2.221713753281578e-63	8.117955899968753e-62
NR2F1-AS1	5q15	0.4978487008460102	2.2450197115465035e-63	8.188199166113247e-62
NNAT	20q11.23	0.4975958392678079	2.651642893243505e-63	9.653712602262198e-62
SPRY2	13q31.1	0.4975568176097638	2.720609431829371e-63	9.886852391756736e-62
KANK2	19p13.2	0.4973874368431204	3.0412573923842305e-63	1.1032119944164136e-61
KLRB1	12p13.31	0.4962467099141221	6.430097771907587e-63	2.3282989405138304e-61
FAM180B	11p11.2	0.4947532865874591	1.7063313592274267e-62	6.167388660558951e-61
LIPE	19q13.2	0.4946703860666947	1.8010667123666397e-62	6.498093210445108e-61
KERA	12q21.33	0.4945828497450384	1.9067838787107877e-62	6.8671606116586e-61
MRAP	21q22.11	0.49408694176886986	2.633307197080774e-62	9.46669218162013e-61
SLIT3	5q34-q35.1	0.49381327356761284	3.1461011985267105e-62	1.1289944551421434e-60
PTN	7q33	0.49358422772003474	3.6508224531298918e-62	1.3077767573176006e-60
SOX18	20q13.33	0.4935611863981223	3.705854602418553e-62	1.325123766925422e-60
FOS	14q24.3	0.4933145029573487	4.349327683285347e-62	1.5524468563470472e-60
GFRA2	8p21.3	0.49285759701934284	5.84873777245116e-62	2.0839374727419233e-60
PCK1	20q13.31	0.4928006354180133	6.0685621775823615e-62	2.1584283206081945e-60
IHO1	3p21.31	0.4923066150943513	8.354683545619676e-62	2.966282334958065e-60
AGMO	7p21.2	0.4921968705253992	8.968975147957857e-62	3.178756916396371e-60
TSPAN2	1p13.2	0.49215806916116905	9.196749118841617e-62	3.2537352261721844e-60
CNR1	6q15	0.4921180256860045	9.437849539316527e-62	3.3331560168783363e-60
DPT	1q24.2	0.49194780475880545	1.0534915895184747e-61	3.714067009796239e-60
FIGNL2	12q13.13	0.491607	1.3126109318647574e-61	4.619469349685445e-60
MYO7B	2q14.3	0.49090951945324923	2.0575713151459202e-61	7.228525495941709e-60
TGFB3	14q24.3	0.4908075332060834	2.197138910627975e-61	7.705350794964542e-60
TRHDE	12q21.1	0.4899705247804116	3.761984175443841e-61	1.317022732275802e-59
MOCS1	6p21.2	0.4897687052327702	4.281894645732948e-61	1.4964252019756608e-59
CNN1	19p13.2	0.4897199330728178	4.41790476050953e-61	1.541272512970803e-59
SLC9A9	3q24	0.489601	4.7683036362254206e-61	1.6606279677548948e-59
CEP112	17q24.1	0.48936669857266735	5.539968618159424e-61	1.9260272180290823e-59
TRHDE-AS1	12q21.1	0.4893242220304969	5.692710140105199e-61	1.9757052839188634e-59
DIP2C-AS1	10p15.3	0.48882414744652875	7.838872297137465e-61	2.715851092928801e-59
ZNF300P1	5q33.1	0.48862382388461406	8.90931789063631e-61	3.081395118726972e-59
SLC14A1	18q12.3	0.48841738727389955	1.0164666494959865e-60	3.5095216848346797e-59
NECAB1	8q21.3	0.4880888144410434	1.2535212968788146e-60	4.320556222575434e-59
ITM2B	13q14.2	0.4876164789836135	1.6936727110754988e-60	5.827628573614839e-59
SFRP2	4q31.3	0.4874395073159755	1.8955963251365546e-60	6.51124354147933e-59
PABPC5	Xq21.31	0.4868725658272922	2.718065961140453e-60	9.320410800081622e-59
ERVFRD-1	6p24.2	0.4863974151152325	3.6745776034262753e-60	1.2578844150978e-58
FLT1	13q12.3	0.48625064379964633	4.0328742194087266e-60	1.37818495470765e-58
HOXD9	2q31.1	0.48617106996788706	4.241444049363615e-60	1.4469960481332331e-58
CD302	2q24.2	0.4856526884555153	5.888889104718914e-60	2.0056216543406017e-58
LDB3	10q23.2	0.4856355869985443	5.952932300497948e-60	2.023996982169302e-58
LAYN	11q23.1	0.48465820800195225	1.1034777800724896e-59	3.745476187521851e-58
CRISPLD2	16q24.1	0.48456457515551216	1.1705651214742848e-59	3.966475732563201e-58
KLHL14	18q12.1	0.484511	1.2105051117155563e-59	4.094895875381797e-58
HOXA5	7p15.2	0.4840948434067003	1.5734925715456002e-59	5.313848650707868e-58
GRIA4	11q22.3	0.483892	1.788028630085895e-59	6.028210810003875e-58
KIF26A	14q32.33	0.4837214774282992	1.989920774581942e-59	6.697619251361368e-58
PENK	8q12.1	0.48352235172606406	2.2551116490035816e-59	7.577477333167815e-58
LEP	7q32.1	0.48330020877348917	2.5926171063982697e-59	8.696973102733995e-58
SGCA	17q21.33	0.48309581219554276	2.947342194348632e-59	9.870398066549842e-58
KLHL29	2p24.1	0.48273582493835215	3.6933891704082344e-59	1.2348231126398197e-57
KCNIP2	10q24.32	0.4823615621750107	4.6685474865044e-59	1.558253953066194e-57
RGS7BP	5q12.3	0.48211934772976783	5.432118325734029e-59	1.8101045450867877e-57
TSPAN18	11p11.2	0.48156580553189887	7.675697084426863e-59	2.5534740217844587e-57
FGF2	4q28.1	0.48151620400114437	7.916966940594082e-59	2.6293767686807495e-57
GALNT15	3p25.1	0.48088670626405106	1.1720554319177083e-58	3.886187101532104e-57
FOXS1	20q11.21	0.4807410494376539	1.2832853106435804e-58	4.247970846783865e-57
APOD	3q29	0.48042706581967715	1.5600448705186289e-58	5.155601334860576e-57
CCN3	8q24.12	0.4804192595822654	1.5676337400472701e-58	5.172160004169118e-57
KCNJ16	17q24.3	0.4804069682695037	1.5796572887360524e-58	5.203271791797243e-57
GSN	9q33.2	0.4802707971112029	1.719158146335865e-58	5.653493838606139e-57
IGSF10	3q25.1	0.4801021294247771	1.9090473531358258e-58	6.267674288691435e-57
LGALS12	11q12.3	0.4796125476910541	2.586696535429112e-58	8.478616421684312e-57
GPX3	5q33.1	0.4790106455093671	3.75533386564898e-58	1.2289069713689812e-56
AASS	7q31.32	0.4780149949906519	6.94634878486955e-58	2.2694422903010286e-56
CLEC10A	17p13.1	0.47794157445222596	7.268061828643006e-58	2.370688134676077e-56
MS4A2	11q12.1	0.4771478101379383	1.1849054248905555e-57	3.858636821965023e-56
PTCH2	1p34.1	0.47697593194618687	1.3169616958348177e-57	4.281726356312227e-56
NGF	1p13.2	0.4769581245167939	1.331453562391067e-57	4.321837938764531e-56
AOX1	2q33.1	0.47690355488806996	1.376857990062356e-57	4.461998591381399e-56
SULT1C4	2q12.3	0.47689867898941574	1.380989140808561e-57	4.4681680910677e-56
KLRG1	12p13.31	0.47642536656250606	1.8466807622045923e-57	5.965284394496638e-56
NTRK2	9q21.33	0.4763728814349395	1.9071023448192483e-57	6.150558366089087e-56
GYPC	2q14.3	0.4761774092378124	2.1499428641368443e-57	6.922608965422968e-56
DACT3	19q13.32	0.4761183670685909	2.2291680965147635e-57	7.166203848731755e-56
MMP23B	1p36.33	0.47593971876298663	2.487006227691216e-57	7.982295188397727e-56
BTG2	1q32.1	0.4759336306832815	2.4962970867356607e-57	7.999316223628971e-56
DOK6	18q22.2	0.4759248195968068	2.5098046211177958e-57	8.0297736363035055e-56
IL1RL1	2q12.1	0.4757861470423676	2.732223117557774e-57	8.727451550670215e-56
OLFML2A	9q33.3	0.475673	2.928174645463864e-57	9.338502923371241e-56
LAMA4	6q21	0.47537804664412847	3.507044399066226e-57	1.1166874705598172e-55
CSRNP1	3p22.2	0.47503735747039905	4.318611799948266e-57	1.3729215959898924e-55
PLK1	16p12.2	-0.474831	4.8982616356176914e-57	1.5547330444697925e-55
PTGFR	1p31.1	0.47415546920243845	7.394050738419008e-57	2.3432015452240966e-55
PCDHB12	5q31.3	0.47410432772011774	7.627892994903252e-57	2.4134942188921012e-55
P2RY12	3q25.1	0.4740050974553118	8.102802101729813e-57	2.5597198450503948e-55
NPY2R	4q32.1	0.47372918459478003	9.583519466623132e-57	3.0227264229632077e-55
RASSF9	12q21.31	0.47337143817247923	1.191061499760396e-56	3.750815335195219e-55
HAND2-AS1	4q34.1	0.4733078645133324	1.2379398516663356e-56	3.89233125774713e-55
MMP27	11q22.2	0.4731132233275343	1.3931807935150706e-56	4.3735847758861214e-55
ACACB	12q24.11	0.47308680437747597	1.415692833331024e-56	4.437312224471929e-55
PALD1	10q22.1	0.4729240597718673	1.562571118560096e-56	4.8900431573035144e-55
SYT11	1q22	0.4726740820293304	1.8182131496447902e-56	5.681208065712538e-55
SCG2	2q36.1	0.472529	1.9856165743873214e-56	6.194629623982841e-55
ADCYAP1R1	7p14.3	0.4723692944397889	2.186776531902823e-56	6.811605159933328e-55
ETS2	21q22.2	0.47198620044962375	2.757045509339811e-56	8.5746252585049e-55
TRMT9B	8p22	0.4719310929838771	2.850429227051347e-56	8.85133286294892e-55
CKMT2	5q14.1	0.4707581495588304	5.783559679281954e-56	1.7931716718144668e-54
CCND2	12p13.32	0.47072408023181667	5.903407746706422e-56	1.8275055462797966e-54
SLC8A3	14q24.2	0.4701648326210149	8.263738559653305e-56	2.5542464638928394e-54
PLN	6q22.31	0.4701315406150324	8.430703249567025e-56	2.6018447259433002e-54
ADH4	4q23	0.4699912063288098	9.172171582818544e-56	2.8263250683769585e-54
IGFBP6	12q13.13	0.4696900020691335	1.0989766712247762e-55	3.3812073657621187e-54
ZNF385D	3p24.3	0.46958553559399224	1.1700432740159285e-55	3.594344269029024e-54
TM4SF18	3q25.1	0.4694249433147944	1.2883021613918476e-55	3.951581247327288e-54
TMTC1	12p11.22	0.4692643815320667	1.4184151269264757e-55	4.3440316711671916e-54
MCM2	3q21.3	-0.469185	1.4877943092692315e-55	4.5495661347470705e-54
GJA5	1q21.2	0.4690696165609548	1.5938974694492858e-55	4.866603232443329e-54
ADAM23	2q33.3	0.46861008641312274	2.0982220427398737e-55	6.396707321787517e-54
COX7A1	19q13.12	0.4682400143111938	2.6173883145222225e-55	7.967345916436386e-54
PTPN5	11p15.1	0.4678665616818589	3.270714198587217e-55	9.940988912675693e-54
DCN	12q21.33	0.4676093680228286	3.8125950254471965e-55	1.1570447233051553e-53
SRPX	Xp11.4	0.46708710709683765	5.202839493476196e-55	1.5765703963615182e-53
KCNAB1	3q25.31	0.4670067771367718	5.4574194390459836e-55	1.651219214890836e-53
LTBP4	19q13.2	0.4665893750716952	6.993607956312157e-55	2.112827945837679e-53
JAG1	20p12.2	0.4665681419421945	7.082338466784792e-55	2.1364166863714727e-53
GREM2	1q43	0.4665479836470446	7.167612991862713e-55	2.158893642894385e-53
IRAG1	11p15.4	0.4663095393097297	8.25717890861996e-55	2.483343461872809e-53
KLHL3	5q31.2	0.46516294585638257	1.6280930748967117e-54	4.889153754854497e-53
RECK	9p13.3	0.4651526685671055	1.638011609497635e-54	4.911586380646122e-53
HTR1F	3p12	0.46484604480026814	1.9632382428789566e-54	5.877993903306249e-53
KLF9	9q21.12	0.46449451202801567	2.4157435687870585e-54	7.222029208624202e-53
TRIM63	1p36.11	0.4642601042005031	2.7736895503503474e-54	8.2797935089327335e-53
STEAP4	7q21.12	0.4641837771965223	2.9012626177868495e-54	8.647745633403298e-53
CDCA5	11q13.1	-0.463642	3.991411624813311e-54	1.18794832631684e-52
RASGRP2	11q13.1	0.4627644441564102	6.680992304244701e-54	1.9854919351577587e-52
DAB2	5p13.1	0.4627231559901637	6.844683352274282e-54	2.0311294089736996e-52
RGS18	1q31.2	0.46270420772097326	6.921134721201382e-54	2.050782311776953e-52
CPA3	3q24	0.46262628623043617	7.244555458330489e-54	2.1434481193821473e-52
HSPB7	1p36.13	0.4620815171687978	9.966350915628037e-54	2.9444035252945275e-52
FLNC	7q32.1	0.461542	1.3657810357124017e-53	4.029054055351585e-52
CX3CR1	3p22.2	0.4610945178034728	1.7736758374636764e-53	5.224660396405485e-52
CABP1	12q24.31	0.46093707487891766	1.9441580315704648e-53	5.7184472306896665e-52
RPS6KA2	6q27	0.46079126220313904	2.116537932524102e-53	6.216361775466104e-52
NSG1	4p16.3	0.46074671400392314	2.172172826117698e-53	6.370436680105412e-52
FOXI2	10q26.2	0.4604967358183845	2.512433803964933e-53	7.357579869713367e-52
GFAP	17q21.31	0.46014130506866335	3.089338196328911e-53	9.033837349614862e-52
PCDHGB7	5q31.3	0.45959317470467603	4.247161117301151e-53	1.2401463175118062e-51
FAM83D	20q11.23	-0.459581	4.277502919678729e-53	1.2471905315226061e-51
ARHGAP31	3q13.32-q13.33	0.45928370923680456	5.081968112162667e-53	1.4795976825832092e-51
CPXM1	20p13	0.45908025681936343	5.717735656272398e-53	1.6622866270264395e-51
HCG22	6p21.33	0.4590718729340617	5.7455665747594555e-53	1.6679604267680853e-51
CTTNBP2	7q31.31	0.4588071046253973	6.69729613668003e-53	1.941441625748575e-51
SLC22A11	11q13.1	0.458794	6.748943750823419e-53	1.9535903555774573e-51
TRPM6	9q21.13	0.45877259689127625	6.832363168486449e-53	1.974887682418417e-51
TPK1	7q35	0.4579625237309093	1.0910603101380591e-52	3.149161125376901e-51
EFNB2	13q33.3	0.4578783801310502	1.1453341428705493e-52	3.301063635917129e-51
OPRPN	4q13.3	0.45744973208093975	1.4663748793958334e-52	4.220298433383131e-51
SEMA5A	5p15.31	0.45728303817520516	1.6141202080244987e-52	4.638861228219405e-51
ELMO1	7p14.2-p14.1	0.45723338637308514	1.6609231617919722e-52	4.7665405759008537e-51
FGF14	13q33.1	0.457131	1.7615263624735335e-52	5.048031261602726e-51
CDA	1p36.12	0.4570858933630131	1.808060033579515e-52	5.173992050442949e-51
GGT5	22q11.23	0.4564353095844212	2.62784342634951e-52	7.509193608628372e-51
SOD3	4p15.2	0.456351	2.7574309608189482e-52	7.868288061739417e-51
PURG	8p12	0.4563077843477721	2.827410291579194e-52	8.056512847880487e-51
PHLDB1	11q23.3	0.45624199252043834	2.9361894948564096e-52	8.354604435009868e-51
TSHZ3	19q12	0.45597860632644216	3.4149450478914e-52	9.703087487351486e-51
ADRA1A	8p21.2	0.4557553992724408	3.880889737169642e-52	1.1011407090187131e-50
CCDC141	2q31.2	0.4556460715014521	4.131651827017881e-52	1.170634684321733e-50
ZFHX4-AS1	8q21.13	0.45545465563204784	4.610092067546752e-52	1.3043504495766974e-50
PTH1R	3p21.31	0.4553703140226849	4.838015660860261e-52	1.3669097768571386e-50
EGR3	8p21.3	0.455196	5.343724867237842e-52	1.507666959729833e-50
RBP4	10q23.33	0.45516640205534453	5.436409694434548e-52	1.5316626189656887e-50
DUSP6	12q21.33	0.4549590996301109	6.1201770200247176e-52	1.7218899161528166e-50
IRAG2	12p12.1	0.45491314785099835	6.282959636022063e-52	1.7652124691681035e-50
CAVIN1	17q21.2	0.45464297560138944	7.330890503248838e-52	2.05675053839401e-50
TPX2	20q11.21	-0.453635	1.3021539271443037e-51	3.6482133768875323e-50
CDH17	8q22.1	0.45351137725928514	1.3966808692368788e-51	3.9075897122582687e-50
HOXA9	7p15.2	0.4531301808425443	1.7344528545036414e-51	4.845839033613237e-50
RNF125	18q12.1	0.4531178272342121	1.7466622050338252e-51	4.87316325910689e-50
HHEX	10q23.33	0.4527851389341834	2.109616113283441e-51	5.877624893398031e-50
ZBTB16	11q23.2	0.45255444133422423	2.4044071858205437e-51	6.689654389398073e-50
GPR20	8q24.3	0.45221901081338195	2.9075233644500163e-51	8.078243585992704e-50
CSGALNACT1	8p21.3	0.45209139090927936	3.1253111787108995e-51	8.671333643836881e-50
CDH13	16q23.3	0.45180115428730894	3.682869326794821e-51	1.0204193189986756e-49
OR2L13	1q44	0.45159213335088005	4.1446426796502536e-51	1.1467797538452976e-49
CALN1	7q11.22	0.4515390126123964	4.27089633250274e-51	1.1800851298898755e-49
CARD8	19q13.33	0.45138850058675006	4.6497664503263736e-51	1.2830029572702485e-49
HDC	15q21.2	0.4511130335657134	5.43175030157261e-51	1.4967158111201448e-49
VIP	6q25.2	0.45082464271757616	6.390714469382805e-51	1.7585422806010846e-49
PTGIS	20q13.13	0.45031184984571343	8.529711580414155e-51	2.3439180041521635e-49
JCHAIN	4q13.3	0.45018223598789514	9.174720712729713e-51	2.5177140560514097e-49
TP63	3q28	0.4500022372312615	1.0151619819444404e-50	2.78198761718654e-49
NLRP1	17p13	0.4496375063721303	1.2459343774021386e-50	3.4097467408849794e-49
ADAMTS18	16q23.1	0.4496245056689293	1.2550589269415603e-50	3.430038429761267e-49
PDGFRA	4q12	0.4495349784693068	1.319723141242535e-50	3.6018566276633e-49
HSPB2	11q23.1	0.44916287977447616	1.6259137909446576e-50	4.431498729123619e-49
CASP10	2q33.1	0.4488276833382684	1.9616863393039807e-50	5.339406779706628e-49
LIMS3	2q13	0.44881023062603276	1.9809440732527346e-50	5.3845173590040454e-49
PRDM8	4q21.21	0.4486286873524805	2.1927526504559117e-50	5.952181078233503e-49
PGM5P2	9p11.2	0.44862341598961525	2.1992280063524386e-50	5.961691055058097e-49
KLHL33	14q11.2	0.4477484477729531	3.5852688370230693e-50	9.705869483223045e-49
CCDC102B	18q22.1	0.44763558623376737	3.8181666207780877e-50	1.0322428896604911e-48
FOXM1	12p13.33	-0.447525	4.05996676136662e-50	1.0961363826785248e-48
SH3D19	4q31.3	0.4473412285705419	4.498782214171793e-50	1.2129781077457819e-48
ADAMTS8	11q24.3	0.4470136746752632	5.398673761173851e-50	1.4536563174382207e-48
GPR17	2q14.3	0.4468719800805484	5.841408214033913e-50	1.5707593669372695e-48
PLD4	14q32.33	0.446849	5.915918952012668e-50	1.5886657855070163e-48
GPR34	Xp11.4	0.44679715465605535	6.089579522260164e-50	1.6331145082424984e-48
NAV3	12q21.2	0.4467407045828715	6.283716335287962e-50	1.6829285672346665e-48
DMGDH	5q14.1	0.44663429336199706	6.666554741395826e-50	1.7830811748320036e-48
SLC19A3	2q36.3	0.446539	7.0303419673674e-50	1.8778782938134496e-48
LBH	2p23.1	0.4464445813256908	7.407477999975888e-50	1.9759841579722917e-48
CACHD1	1p31.3	0.44641879390581674	7.514316315075661e-50	2.001821849673543e-48
CYP19A1	15q21.2	0.44632213873298204	7.928569892082894e-50	2.1093781437026905e-48
CD300LB	17q25.1	0.4460920351557493	9.00838564414755e-50	2.3934863049218525e-48
LINC01366	5q35.1	0.4454561514023249	1.2813449979903785e-49	3.399970986731084e-48
CARD6	5p13.1	0.4453645595997573	1.3479693583383818e-49	3.5720297659534926e-48
RGS13	1q31.2	0.4452865079714137	1.4074542881129659e-49	3.724740503897902e-48
CDT1	16q24.3	-0.445112	1.5498855218548045e-49	4.09627187989557e-48
PEAK1	15q24.3	0.4445607115023434	2.101819690415119e-49	5.547697761806223e-48
IL16	15q25.1	0.4444700153231095	2.2096789409235655e-49	5.824725302881304e-48
UACA	15q23	0.44382210885939694	3.1578921841425142e-49	8.313296222296435e-48
KIF2C	1p34.1	-0.443598	3.5731314392041e-49	9.394104412900949e-48
BACH2	6q15	0.44358219469264304	3.6035678980665585e-49	9.461724088378949e-48
BOC	3q13.2	0.44287983861437247	5.300541938472623e-49	1.3899198860883768e-47
PRKCH	14q23.1	0.4425853404223668	6.229784434651085e-49	1.631455297116198e-47
ZNF781	19q13.12	0.44257395876793176	6.268777742322518e-49	1.6395264864535817e-47
DNM1P46	15q26.3	0.44254533509064226	6.367917319833126e-49	1.6632867374459963e-47
DGKB	7p21.2	0.44253908830389865	6.389759683208844e-49	1.6668215766602003e-47
GRK5	10q26.11	0.44244819240281774	6.7161390313044955e-49	1.7496850515320544e-47
LIX1L	1q21.1	0.44243360335784204	6.770045210788951e-49	1.7614410755956724e-47
P2RY8	Xp22.33 and Yp11.3	0.4423543933822748	7.070318118101274e-49	1.8371836975273518e-47
PRCD	17q25.1	0.44233600987296606	7.141878417698302e-49	1.853377503997774e-47
FBLN7	2q13	0.4420898505129046	8.172383404103513e-49	2.118062158737939e-47
PDE5A	4q26	0.4419130944522625	9.002256166442399e-49	2.330132370307542e-47
LRRC17	7q22.1	0.44101895204599545	1.467058607532034e-48	3.7924221220480156e-47
COL21A1	6p12.1	0.4408695342564428	1.591580369159104e-48	4.109022162848343e-47
KIF18B	17q21.31	-0.440727	1.7204584659215148e-48	4.436040723185808e-47
TBX2	17q23.2	0.4406106203231681	1.8327187899650217e-48	4.719427333337398e-47
CEP68	2p14	0.44047463918284424	1.9735679083230506e-48	5.075611825764153e-47
EPHA3	3p11.1	0.44046456968573355	1.984415843210495e-48	5.096975904584191e-47
TPI1	12p13.31	-0.44015	2.354538628694854e-48	6.03990343882593e-47
SYN2	3p25.2	0.439784	2.873584352875528e-48	7.361954293573831e-47
H19	11p15.5	0.43939061180726824	3.556940056074602e-48	9.10104815368068e-47
IL17B	5q32	0.4393369717330078	3.661940337007267e-48	9.35777365100201e-47
ZNF676	19p12	0.4392812963827983	3.7741832999926846e-48	9.63233040685156e-47
USP44	12q22	0.4391782982171277	3.990919414264133e-48	1.0172534110563979e-46
LURAP1	1p34.1	0.4390982029913359	4.1679727741306194e-48	1.0610346935159928e-46
CES1	16q12.2	0.43889993797609167	4.6405404814704955e-48	1.1798383023865415e-46
HASPIN	17p13.2	-0.438372	6.175314585792765e-48	1.5680608935569983e-46
DLL1	6q27	0.43787975370136617	8.055421342849898e-48	2.0428792937745756e-46
NCAPG	4p15.31	-0.437789	8.458285799078244e-48	2.14233854961502e-46
RDH5	12q13.2	0.4377728250305202	8.533865482021984e-48	2.1587558835984995e-46
ASTN1	1q25.2	0.4376770471580541	8.98633603658979e-48	2.270351396649763e-46
PTGER4	5p13.1	0.4372588090056649	1.125834842446403e-47	2.8407857785502948e-46
TMEM37	2q14.2	0.4371434909057712	1.19795842854218e-47	3.018975637758308e-46
FILIP1L	3q12.1	0.436669	1.5466809663087538e-47	3.8929009013994484e-46
GABRG1	4p12	0.43642438245221504	1.763479034094385e-47	4.4330061934753586e-46
TPSAB1	16p13.3	0.43628157037554877	1.9040229800262196e-47	4.7803130136828484e-46
GAB3	Xq28	0.43608850168048197	2.1118737721260865e-47	5.295523483606162e-46
RAPGEF4	2q31.1	0.43605125529812044	2.154493042470086e-47	5.3956467455617886e-46
P3H2	3q28	0.4360266252026628	2.183144468252685e-47	5.4605832959038476e-46
B3GALT2	1q31.2	0.43595311859341024	2.2709231084922615e-47	5.673065698176185e-46
MMP19	12q13.2	0.4355986331250141	2.7460236189430526e-47	6.8513972383081636e-46
MCM10	10p13	-0.435553	2.814387097657357e-47	7.0132428793797e-46
RMDN2	2p22.2	0.4355149429453488	2.8718898618343794e-47	7.147656405508394e-46
CHEK1	11q24.2	-0.435049	3.6848658184648314e-47	9.159654066716793e-46
ADGRL2	1p31.1	0.43469133525919507	4.460879995550559e-47	1.1074907513705968e-45
MCAM	11q23.3	0.4345656103318396	4.770558067051575e-47	1.182909701174964e-45
FSTL1	3q13.33	0.4341289775674739	6.021502500795796e-47	1.4912511131600454e-45
ARHGEF40	14q11.2	0.43385625294852764	6.963059404558845e-47	1.7223054458131988e-45
GRIA1	5q33.2	0.43370829518501425	7.533663706298706e-47	1.8611489402506408e-45
HPGDS	4q22.3	0.4334784821117776	8.513394457525378e-47	2.1005989276501732e-45
EHD4	15q15.1	0.4333908737165291	8.919350607611554e-47	2.198061095684125e-45
ADAMTS5	21q21.3	0.43315928739223764	1.0087473968952178e-46	2.4828800959163275e-45
AUNIP	1p36.11	-0.432912	1.1501389068352555e-46	2.8274248126366697e-45
TNFSF12	17p13.1	0.432794	1.2243728810927608e-46	3.0062325574933634e-45
PCDHB5	5q31.3	0.4323946956871853	1.5133969732767704e-46	3.71133780977164e-45
ID1	20q11.21	0.4320784028957129	1.7893624904203576e-46	4.382736453947787e-45
SORBS1	10q24.1	0.43206611095337055	1.8010420237881174e-46	4.405963780145078e-45
RAD54L	1p34.1	-0.432062	1.8048593170111878e-46	4.4099242264609534e-45
CFP	Xp11.23	0.4319298636428013	1.9356858176331042e-46	4.7238269466812734e-45
GLDN	15q21.2	0.43179737571184457	2.0761954393938744e-46	5.0605687137595523e-45
ID3	1p36.12	0.4317884438928793	2.0860246927160108e-46	5.07835623008291e-45
SKA1	18q21.1	-0.431747	2.1318864629445063e-46	5.1837142359596114e-45
E2F1	20q11.22	-0.431727	2.1553843171694495e-46	5.234504770268663e-45
ABCD2	12q12	0.43158969403596426	2.317111357500303e-46	5.620466001385257e-45
PGAM5	12q24.33	-0.431507	2.4205346754101146e-46	5.864242220860737e-45
HTRA1	10q26.13	0.4314499009770106	2.4947171247549876e-46	6.03667376629494e-45
VSIR	10q22.1	0.43140915316190237	2.5489876983270046e-46	6.160565449209603e-45
FANCA	16q24.3	-0.43138	2.5884781230681236e-46	6.248480282640982e-45
PKD2	4q22.1	0.43123309970568374	2.7972732812251136e-46	6.744387262184588e-45
INKA1	3p21.31	0.43115510207750973	2.9148170012090126e-46	7.019355227401296e-45
LIFR	5p13.1	0.4310660954632015	3.0549573041844855e-46	7.348014810784267e-45
ANTXR2	4q21.21	0.43074269274956134	3.622883134120365e-46	8.703597086281978e-45
CYBRD1	2q31.1	0.4306218138374398	3.861101551570207e-46	9.264796306758176e-45
HECW2	2q32.3	0.43058088274034356	3.94524203204999e-46	9.455382934638326e-45
RASGRF2	5q14.1	0.43049310541314767	4.131875022249734e-46	9.890860733452227e-45
TMEM255A	Xq24	0.43025530773803433	4.682725487201869e-46	1.1196123155336054e-44
AURKB	17p13.1	-0.430238	4.7246207523159355e-46	1.1282844320411627e-44
PIMREG	17p13.2	-0.430216	4.77993584896396e-46	1.1401368981000838e-44
PDE1C	7p14.3	0.43005245482784554	5.209894272744406e-46	1.2412170915825746e-44
CDCA8	1p34.3	-0.429925	5.569751291217961e-46	1.325376167281522e-44
CCDC8	19q13.32	0.4298411716403304	5.821716034037961e-46	1.3836922232559418e-44
STIP1	11q13.1	-0.429752	6.101882643272302e-46	1.4485652760241702e-44
IRAK3	12q14.3	0.4296732204539791	6.358561598492823e-46	1.507715669808109e-44
EXO1	1q43	-0.429436	7.201158638242637e-46	1.7054928250666742e-44
CBX7	22q13.1	0.4291390476740659	8.415007189171997e-46	1.9906255214008287e-44
RASGRP3	2p22.3	0.4287852633344601	1.012823636478017e-45	2.3930791693461743e-44
LRCH1	13q14.13-q14.2	0.42840337614448254	1.236798081316975e-45	2.918843471908061e-44
CACNA1C	12p13.33	0.4281605980638456	1.4041072452591077e-45	3.309799217379283e-44
CCNB2	15q22.2	-0.427856	1.646034428516895e-45	3.875522375123112e-44
GP5	3q29	0.4278445953856687	1.6559747338220627e-45	3.8943555873939716e-44
RCVRN	17p13.1	0.4277792829683349	1.713380327553041e-45	4.024638099615223e-44
NLGN1	3q26.31	0.42766235269393155	1.8211367581895658e-45	4.272748932079847e-44
SSC5D	19q13.42	0.4274670306295324	2.0163532231675415e-45	4.725238978591225e-44
TM6SF1	15q25.2	0.4273828835318883	2.1067350696900226e-45	4.931284188796015e-44
ISM1	20p12.1	0.42706574766924765	2.4850349350625877e-45	5.810000092931877e-44
MAGEL2	15q11.2	0.42663002769952124	3.1170885348228475e-45	7.279254482950678e-44
CCN1	1p22.3	0.4265762252593001	3.205468915248087e-45	7.476942609287981e-44
FEN1	11q12.2	-0.42654	3.2664926487531103e-45	7.61043467293698e-44
CCN2	6q23.2	0.4264945144702315	3.344477756933811e-45	7.78308860836337e-44
KIF4A	Xq13.1	-0.426304	3.69161449649899e-45	8.580971819208544e-44
CD69	12p13.31	0.42618018889630255	3.937346978306156e-45	9.141571803798783e-44
CDC25A	3p21.31	-0.426063	4.1842572108764195e-45	9.70360689597468e-44
OMD	9q22.31	0.42583336306788044	4.7132499449802503e-45	1.0917759110427694e-43
INPP1	2q32.2	0.425753	4.912547021461304e-45	1.136628526534184e-43
CDC45	22q11.21	-0.425732	4.9687097266270457e-45	1.1482985842873104e-43
MAS1L	6p22.1	0.42571951494066734	4.999689366091356e-45	1.1541285234038274e-43
CDC20	1p34.2	-0.425571	5.400384594059414e-45	1.245192125940596e-43
PSMD2	3q27.1	-0.425523	5.534017072457383e-45	1.2745394084212987e-43
SYNE1	6q25.2	0.42543256143896296	5.800707810253932e-45	1.3344288838726364e-43
DNAH9	17p12	0.42535912151884964	6.02543162684422e-45	1.3845378973023487e-43
NIPSNAP3B	9q31.1	0.42535066606764055	6.051853998697853e-45	1.3890182061084547e-43
NCAPH	2q11.2	-0.425335	6.10116558304193e-45	1.3987357896665273e-43
CTSO	4q32.1	0.4252458598506249	6.389076977856774e-45	1.4630694540617224e-43
LRRC8C	1p22.2	0.4251028015252041	6.87970073455043e-45	1.573623679989528e-43
FEZ1	11q24.2	0.42464820126315656	8.701053436850382e-45	1.9879627783965677e-43
BNC2	9p22.3-p22.2	0.4242386240631894	1.0748265940055747e-44	2.452903467093496e-43
CRTAC1	10q24.2	0.42405189356109924	1.1834060002627463e-44	2.6976277687807603e-43
BIRC5	17q25.3	-0.423909	1.273621188614892e-44	2.899981957277495e-43
CRTAP	3p22.3	0.4238187334132662	1.3343952156790253e-44	3.0349170098096655e-43
PCDHB7	5q31.3	0.42372052358090545	1.4035850239354007e-44	3.188665411114851e-43
ASXL3	18q12.1	0.42349584988694583	1.575563672231835e-44	3.5753175639107024e-43
KIF23	15q23	-0.423466	1.6000122871025019e-44	3.626694517432338e-43
HBA2	16p13.3	0.42317462219008917	1.8584018268717795e-44	4.207623097860936e-43
PRC1	15q26.1	-0.422813	2.2378829631979343e-44	5.061097208765565e-43
UBE2T	1q32.1	-0.42254	2.5741429797695715e-44	5.815012181776757e-43
CETP	16q13	0.42247666862379607	2.6586915737868783e-44	5.999252302605712e-43
CST2	20p11.21	0.42240220766280634	2.762096659530643e-44	6.225579661818505e-43
TACC1	8p11.22	0.4221520498121314	3.1396396795488645e-44	7.068593936223369e-43
MAF	16q23.2	0.4219858764360192	3.418335779555194e-44	7.687423288999685e-43
LAMB1	7q31.1	0.42184612713716724	3.6716427175811014e-44	8.247833473088118e-43
KPNA2	17q24.2	-0.421791	3.7756737603096113e-44	8.472037542708144e-43
PDE3A	12p12.2	0.4216236889149248	4.113822283197008e-44	9.220477653735418e-43
TLR4	9q33.1	0.4215506047612719	4.2703491521551154e-44	9.560625445561564e-43
SLC22A3	6q25.3	0.4215297868177521	4.3160085265598786e-44	9.65207703933012e-43
REM1	20q11.21	0.4212778093666714	4.908662946582691e-44	1.0965231482009887e-42
TGFBR3	1p22.1	0.4212442299960734	4.993516726146352e-44	1.1142374363347698e-42
NEDD9	6p24.2	0.4211763664351913	5.169478840103042e-44	1.1522193948051892e-42
HOXD3	2q31.1	0.42106380133667254	5.475028697855791e-44	1.2189686534848741e-42
PRELP	1q32.1	0.42095046839341344	5.800782706840738e-44	1.2900632050911885e-42
KCNT2	1q31.3	0.42094565514450155	5.815035765196769e-44	1.2918008576948748e-42
SGK1	6q23.2	0.4208086419246235	6.235680177725548e-44	1.3837139863404259e-42
ORC1	1p32.3	-0.420753	6.413845922239293e-44	1.4216767867416598e-42
ACVR1C	2q24.1	0.42073638349533443	6.469555938974231e-44	1.4324425180554424e-42
PALM2AKAP2	9q31.3	0.4203575538463185	7.845939143712527e-44	1.7352760664043362e-42
PLA2G2A	1p36.13	0.42026829468411003	8.210454575801505e-44	1.813895581394033e-42
HTR7	10q23.31	0.42018177565820614	8.5798235311161e-44	1.893413201696248e-42
NRN1	6p25.1	0.4198856661799187	9.973409548179527e-44	2.19853401688441e-42
RNF186	1p36.13	0.4196705080426558	1.112495404560102e-43	2.4496880148710916e-42
ESRP1	8q22.1	-0.419371	1.2951258576938623e-43	2.8487088492696136e-42
HOXD8	2q31.1	0.4193616226116715	1.301262047959532e-43	2.8590708304565404e-42
AURKA	20q13.2	-0.419354	1.306575258798893e-43	2.867603904978752e-42
PCDHB4	5q31.3	0.41918344797830065	1.4242800004395324e-43	3.122519869816068e-42
DST	6p12.1	0.41906885555125195	1.5094333771527577e-43	3.3055931818432665e-42
TRPC4	13q13.3	0.4189534494731576	1.6003011774297228e-43	3.500767897408968e-42
TPSB2	16p13.3	0.4188771452371922	1.6633444459616822e-43	3.634715641175528e-42
GCSAML	1q44	0.4187745586026526	1.7520066426037631e-43	3.824293063180793e-42
KCNE1	21q22.12	0.41872386545047763	1.797536413835362e-43	3.9194109197323225e-42
CACNA2D3	3p21.1-p14.3	0.41860256362098097	1.9113099702184994e-43	4.1629617809536475e-42
ITGA10	1q21.1	0.41844343272553935	2.0714769800676486e-43	4.50520041180698e-42
RGL1	1q25.3	0.41844204463276974	2.0729311964595425e-43	4.50520041180698e-42
C2CD4B	15q22.2	0.4184277888683498	2.0879248644045873e-43	4.532875841986583e-42
TMEM47	Xp21.1	0.4183389451059931	2.183825340825501e-43	4.735949874265898e-42
PCDHGC3	5q31.3	0.4183303261399637	2.1933585415943685e-43	4.7514872942098306e-42
KIFC1	6p21.32	-0.418309	2.217485333925809e-43	4.798571283554664e-42
RNF180	5q12.3	0.41818430256266953	2.361299997546307e-43	5.104275641247728e-42
MATN2	8q22.1-q22.2	0.41801	2.5787426743227047e-43	5.568307647676368e-42
CDH23	10q22.1	0.41794562255445794	2.663728883416211e-43	5.745634559282708e-42
RTL3	Xq21.1	0.41793228432557483	2.6817213113124687e-43	5.778230881302699e-42
CCNA2	4q27	-0.417915	2.7055899131314407e-43	5.823404898864452e-42
KLHDC1	14q21.3	0.417905	2.7195664802217987e-43	5.84721367558942e-42
MEIS2	15q14	0.41784286131809395	2.8055045939422842e-43	6.025526997267904e-42
MYLK	3q21.1	0.41775591481913604	2.9312976084783085e-43	6.288965778189825e-42
LRRC55	11q12.1	0.4176639245768362	3.070490618298427e-43	6.580560021695133e-42
SGCG	13q12.12	0.4175262307948772	3.2911979418251606e-43	7.046043832765498e-42
CPZ	4p16.1	0.4172211336185929	3.8379651529457516e-43	8.20784445288825e-42
OSR1	2p24.1	0.4171325172826768	4.013053902913139e-43	8.569411584302544e-42
PTGDR	14q22.1	0.4171312686954834	4.015576714478759e-43	8.569411584302544e-42
CACNA1G	17q21.33	0.4170205124108797	4.245746244426392e-43	9.050974459425443e-42
P2RY13	3q25.1	0.4168956119839956	4.521062528092765e-43	9.627655447297332e-42
CCL23	17q12	0.416505	5.501444723807132e-43	1.170296724915918e-41
C2ORF88	2q32.2	0.4161561638753591	6.55463990011046e-43	1.3928609787734728e-41
YPEL4	11q12.1	0.41608148233348197	6.804840796933818e-43	1.4444984802803429e-41
GLT8D2	12q23.3	0.415993	7.112016673658818e-43	1.5081083982409714e-41
COL25A1	4q25	0.4158469130752328	7.654051895045715e-43	1.6213334848428411e-41
FOXF1	16q24.1	0.4158418688767059	7.673424866291479e-43	1.6237226035633657e-41
HNMT	2q22.1	0.41554087743006307	8.922047107955482e-43	1.8859458902590828e-41
FAXDC2	5q33.2	0.4155114134717155	9.054621129601726e-43	1.9119547353664275e-41
ZNF208	19p12	0.4153656858542417	9.739655445641751e-43	2.0544425682394692e-41
CCNB1	5q13.2	-0.415192	1.062269254685213e-42	2.2383530723724128e-41
ITGA1	5q11.2	0.4151510786779649	1.084324245247903e-42	2.2824285791891852e-41
ACTA2	10q23.31	0.41513376003723834	1.093753699439205e-42	2.299863648925624e-41
SMAD9	13q13.3	0.415093	1.1163951834478506e-42	2.3450143853365325e-41
TWIST2	2q37.3	0.415066	1.1313975229596599e-42	2.374041245875604e-41
DKC1	Xq28	-0.414925	1.2137557071089054e-42	2.5437380059558134e-41
RFC4	3q27.3	-0.414924	1.2148060865930555e-42	2.5437380059558134e-41
PGK1	Xq21.1	-0.414814	1.2834357760336035e-42	2.6846425096177357e-41
SPNS3	17p13.2	0.41467369784041846	1.376357887551287e-42	2.8760145025290434e-41
C1ORF54	1q21.2	0.4146257106435759	1.4097217131484465e-42	2.942665719641814e-41
MYOM2	8p23.3	0.4143889283321568	1.5864818462691505e-42	3.3081939538626986e-41
SELENOP	5p12	0.41425030417059083	1.7000065886107484e-42	3.541239062048973e-41
CENPA	2p23.3	-0.414179	1.7618968798361374e-42	3.6663538806548667e-41
PLPP7	9q34.13	0.4140491732923414	1.8792098409707543e-42	3.9064196279661485e-41
HYAL2	3p21.31	0.41404408549746063	1.8839782783948022e-42	3.912277874182167e-41
CRY2	11p11.2	0.4140022514354406	1.9236448409938428e-42	3.990518667046172e-41
GPR182	12q13.3	0.41381141060826737	2.115382164031022e-42	4.3837361787667665e-41
ITGA8	10p13	0.41379012378160296	2.1379121760125416e-42	4.425853276657542e-41
DMRT3	9p24.3	0.41360424091088716	2.345056200052258e-42	4.849672925056526e-41
CPE	4q32.3	0.413474	2.5018029630748275e-42	5.165594982411619e-41
CDC6	17q21.2	-0.413473	2.5029702506999472e-42	5.165594982411619e-41
HMCN1	1q25.3-q31.1	0.41331744100858153	2.7044068174898478e-42	5.575580756304866e-41
ADCY5	3q21.1	0.4132848635245844	2.7485367278767846e-42	5.660744020657937e-41
NEK2	1q32.3	-0.413235	2.8178603347706015e-42	5.797567006717771e-41
LDLRAD2	1p36.12	0.4131218024053837	2.980402900757003e-42	6.125705142334578e-41
BUB1	2q13	-0.412915	3.3030855808492325e-42	6.781975102542027e-41
HEY1	8q21.13	0.4126815040531842	3.708116619971387e-42	7.60580975425624e-41
AK5	1p31.1	0.4123436064535231	4.383992658770479e-42	8.982930820728888e-41
LRP1	12q13.3	0.4120768847066641	5.00276632010279e-42	1.0240356365434895e-40
CPXM2	10q26.13	0.41206333424533176	5.0364199987399034e-42	1.0298734472448773e-40
KLK3	19q13.33	0.411954	5.3163240044845945e-42	1.086002642871293e-40
PLXNA4	7q32.3	0.41188232134236064	5.50814230263417e-42	1.1240420609444705e-40
FGF1	5q31.3	0.4115081000860651	6.626979258280171e-42	1.3509878447266284e-40
HP	16q22.2	0.4114928732828679	6.676997751911618e-42	1.3598027908969245e-40
PIK3IP1	22q12.2	0.4111493195835616	7.910732486283902e-42	1.609424885140518e-40
TMEM220	17p13.1	0.4110472207062971	8.319236795518094e-42	1.6908195554011448e-40
CCNF	16p13.3	-0.410887	9.001108071062147e-42	1.8275529140233471e-40
HTR2A	13q14.2	0.4107911523774401	9.438283075718701e-42	1.914377740130608e-40
RACGAP1	12q13.12	-0.410682	9.95750737118625e-42	2.017652503696931e-40
EME1	17q21.33	-0.41051	1.0842108936094704e-41	2.194679165066193e-40
LYL1	19p13.13	0.4103179395205154	1.1913939438376118e-41	2.4092099307845254e-40
ENPEP	4q25	0.41028640934426147	1.2100130806835254e-41	2.4443970189840402e-40
FYN	6q21	0.410235	1.2410640173541837e-41	2.5046020309984833e-40
UBE2C	20q13.12	-0.410066	1.3485425206233772e-41	2.7187701471060246e-40
ESPL1	12q13.13	-0.410061	1.351907097063476e-41	2.7228169043266392e-40
FAM72B	1p11.2	-0.409875	1.481459019273471e-41	2.9807490397819287e-40
ITPRIPL1	2q11.2	0.40985936084361885	1.4925687831228053e-41	3.000093165274897e-40
BCHE	3q26.1	0.4094665640362989	1.8098880595430657e-41	3.63426971716055e-40
NR3C2	4q31	0.409358	1.9090773163137189e-41	3.8296090965253195e-40
RFTN1	3p24.3	0.4093498757463023	1.9164617068977133e-41	3.8405816024343785e-40
CSF2RB	22q12.3	0.4092754019426199	1.9877143623119016e-41	3.979396218360953e-40
DMRT2	9p24.3	0.4091977248163948	2.0648354523855608e-41	4.129670904771121e-40
ADRA1D	20p13	0.40906449500286574	2.2040916378024724e-41	4.40379265481251e-40
SLC10A6	4q21.3	0.40896940095351136	2.309153169398699e-41	4.609115679416706e-40
ATP8B2	1q21.3	0.4089483361382076	2.333090514072252e-41	4.652265975376678e-40
LOC728392	17p13.2	0.40888	2.4127478375491647e-41	4.806327867054245e-40
PDGFA	7p22.3	0.4087552609490321	2.564299318172097e-41	5.1031591589813755e-40
SIGLEC6	19q13.41	0.40870473587108785	2.628470545043736e-41	5.2256807862812035e-40
PGF	14q24.3	0.40865248768296325	2.696507670524099e-41	5.355638007001329e-40
HSD11B1	1q32.2	0.40861293472730836	2.749173676302368e-41	5.45483916386009e-40
HSPD1	2q33.1	-0.408379	3.0825122322614564e-41	6.110197171854231e-40
CEP55	10q23.33	-0.408056	3.608762012442475e-41	7.146275021677793e-40
TBX18	6q14.3	0.4079575383525695	3.786476296192817e-41	7.490800246708866e-40
MAOA	Xp11.3	0.40788316965744487	3.926376499352717e-41	7.759912569164088e-40
GPR88	1p21.2	0.4076773851447641	4.3408152508839217e-41	8.57054664692239e-40
GMFG	19q13.2	0.40741	4.94544384545768e-41	9.754729944924391e-40
CRYBG3	3q11.2	0.40724413041192564	5.360715650237706e-41	1.0563453432590214e-39
TGFB1I1	16p11.2	0.40721082118092766	5.44833086419656e-41	1.0725565960331992e-39
CD1E	1q23.1	0.4071751487399094	5.543739457288099e-41	1.0902687599333261e-39
DMD	Xp21.2-p21.1	0.407125	5.679945144055947e-41	1.1159617981367511e-39
RASGRP4	19q13.2	0.4069381967149139	6.220985376109565e-41	1.2210662098312904e-39
PROCR	20q11.22	0.4067603495748975	6.782707161264525e-41	1.3300205831375012e-39
POLQ	3q13.33	-0.406708	6.95639245587659e-41	1.3627464127430118e-39
IGFBP4	17q21.2	0.40650555447184805	7.676287450754495e-41	1.5023056220696112e-39
SERPINF1	17p13.3	0.40637801153810155	8.166547116752426e-41	1.596695274483954e-39
CCDC50	3q28	0.4063316601629343	8.352315343156161e-41	1.6314259569981753e-39
ST6GALNAC6	9q34.11	0.4061443925617289	9.146548957324374e-41	1.7848226856413125e-39
HJURP	2q37.1	-0.405987	9.869618121514923e-41	1.9240480030863886e-39
PAK5	20p12.2	0.40594451438342966	1.0077121112655548e-40	1.9625927137851483e-39
ZFHX4	8q21.13	0.4058646763201658	1.0474572959437768e-40	2.0380206941447295e-39
ARHGAP15	2q22.2-q22.3	0.4057551594946876	1.1045207224952256e-40	2.1469656679509908e-39
RASL11A	13q12.2	0.40574391224525824	1.1105530526705536e-40	2.1566015717881226e-39
SPAG5	17q11.2	-0.40558	1.2019920959678496e-40	2.331911164904745e-39
CDCA3	12p13.31	-0.405368	1.3318137266225318e-40	2.5812737542075348e-39
MAGEE2	Xq13.3	0.40528382756176734	1.387469404203087e-40	2.6865479004164023e-39
SESN1	6q21	0.40509686979211434	1.5186867544735086e-40	2.9377874922602297e-39
PPP2R2B	5q32	0.4050586944589744	1.5469583267360303e-40	2.9895938376035424e-39
ORC6	16q11.2	-0.405007	1.5859252979400243e-40	3.061950094001625e-39
ITGA9	3p22.2	0.4049286864512685	1.6472163582335509e-40	3.177226937131253e-39
STIL	1p33	-0.40469	1.848138638286444e-40	3.561350728532763e-39
NR3C1	5q31.3	0.40460268116832393	1.9278989983976287e-40	3.7114831005620376e-39
NUF2	1q23.3	-0.404555	1.9722834605920165e-40	3.7932891869104364e-39
SPRY4	5q31.3	0.40442833229295283	2.096998917469037e-40	4.0292910234127284e-39
EMX2OS	10q26.11	0.404402	2.1240151374854117e-40	4.0772960438236706e-39
PCDHGA3	5q31.3	0.4043440976357474	2.1838948066381044e-40	4.1882342085239365e-39
CELF2	10p14	0.40419886764574114	2.342189172888076e-40	4.487518128761681e-39
ISCU	12q23.3	0.4039426637578908	2.6497048066016085e-40	5.071858627903461e-39
VASH1	14q24.3	0.4039255002234053	2.6716830553687754e-40	5.109052630190432e-39
COL6A6	3q22.1	0.4038924140443397	2.7145626122598364e-40	5.186107238279268e-39
GARRE1	19q13.11	0.403195	3.7962576968798725e-40	7.245759219734562e-39
MCM4	8q11.21	-0.403191	3.802687342456415e-40	7.251131947687803e-39
ANGPTL5	11q22.1	0.4031814756879687	3.8202847036292585e-40	7.277769340437126e-39
JAML	11q23.3	0.40317614382755346	3.830075207913082e-40	7.289497976350705e-39
TRIP13	5p15.33	-0.403173	3.8360802151283795e-40	7.294006551229885e-39
CACNB4	2q23.3	0.4030684011741902	4.033340388288955e-40	7.661818957298905e-39
ZFPM2	8q23	0.40301207082483975	4.1438395022380615e-40	7.86427818494754e-39
FOLR2	11q13.4	0.40295109497991227	4.266840965195933e-40	8.090059523802496e-39
GAPDH	12p13.31	-0.40272	4.767362151850621e-40	9.030527362240175e-39
TTK	6q14.1	-0.402537	5.203849817054758e-40	9.848040314162119e-39
CPNE8	12q12	0.40230903525972667	5.803779257719199e-40	1.0973026570202368e-38
C1QTNF9	13q12.12	0.40200446385795746	6.714071018331515e-40	1.2682134145737307e-38
GTSE1	22q13.31	-0.401911	7.021276729979413e-40	1.324993520257639e-38
AKR1C3	10p15.1	0.40168160980751366	7.834068575437805e-40	1.4769869889406236e-38
TICRR	15q26.1	-0.401418	8.88514827001234e-40	1.6735781624079583e-38
SMIM10	Xq26.3	0.4014069166637587	8.93173585297925e-40	1.6807750582623242e-38
GRIN2A	16p13.2	0.4014026474950593	8.94994814959034e-40	1.6821139695959936e-38
DSCC1	8q24.12	-0.401401	8.95562173244527e-40	1.6821139695959936e-38
ACADL	2q34	0.40137009073195257	9.090053545554545e-40	1.7057668299702914e-38
DPEP1	16q24.3	0.4013647952699945	9.113047131065007e-40	1.708483415412748e-38
E2F2	1p36.12	-0.401142	1.0134532171303242e-39	1.8982139622440992e-38
SNAI2	8q11.21	0.40107540077841464	1.0461489319734012e-39	1.9576257066591819e-38
NOSTRIN	2q24.3	0.40101610864847875	1.0761302550753836e-39	2.0118520891716864e-38
VIT	2p22.2	0.40096300781890876	1.1037041632041452e-39	2.061480960323571e-38
NID1	1q42.3	0.4008402776698463	1.1701481988115533e-39	2.1835509644799775e-38
MAD2L1	4q27	-0.400722	1.2378372649394732e-39	2.3077151983908766e-38
NHSL2	Xq13.1	0.4007096360715093	1.245242483272742e-39	2.3193652938209106e-38
KCNMB1	5q35.1	0.40058620224156927	1.3205824969069493e-39	2.457410471980835e-38
ID4	6p22.3	0.4002542831424299	1.5463720640264112e-39	2.8749048752891394e-38
GNAL	18p11.21	0.3994608724763859	2.253488376914111e-39	4.1856460037867656e-38
PRCP	11q14	0.3994134104260492	2.3047527428056135e-39	4.276904719766939e-38
ITGBL1	13q33.1	0.3993621349427523	2.3614376665554733e-39	4.3780443245011823e-38
ZNF154	19q13.43	0.39933753883936135	2.3891176665322818e-39	4.42527242757503e-38
GMPS	3q25.31	-0.398669	3.277454661691601e-39	6.065105213425602e-38
RAD51	15q15.1	-0.398599	3.388903365603365e-39	6.265566959815991e-38
DCHS1	11p15.4	0.3985834770531931	3.413433943072548e-39	6.305109106633086e-38
SGCD	5q33.2-q33.3	0.3984115743568666	3.702202911860518e-39	6.832216229247653e-38
CLDN15	7q22.1	0.39815356575319233	4.181730409963183e-39	7.710065443369619e-38
HMGB3	Xq28	-0.398105	4.2784547289680045e-39	7.881157195876783e-38
GZMK	5q11.2	0.3980575833088037	4.375442759816009e-39	8.052420345129278e-38
AFAP1L2	10q25.3	0.3977977396871408	4.9457171320818654e-39	9.093591720399837e-38
ADAMTS3	4q13.3	0.39766	5.277114060577947e-39	9.694039199193554e-38
PRICKLE2	3p14.1	0.39759090392353935	5.4519070679033176e-39	1.0005970336883855e-37
MELK	9p13.2	-0.397416	5.92077389254703e-39	1.0856556150319325e-37
KLRF1	12p13.31	0.39737143603932246	6.045321181206794e-39	1.1074807570320391e-37
HMMR	5q34	-0.397358	6.082291716525098e-39	1.1132369692836994e-37
PM20D1	1q32.1	0.39698746673104623	7.24172445437036e-39	1.3242387653114805e-37
SLC18A2	10q25.3	0.39698179336746464	7.26105891243337e-39	1.3265650435647851e-37
AJAP1	1p36.32	0.3969091528977494	7.513188491073631e-39	1.3713790821741313e-37
DOCK11	Xq24	0.3967219149155175	8.203863300372497e-39	1.4960863436861117e-37
SLC16A7	12q14.1	0.39666432363183046	8.428714826985728e-39	1.5356949993581628e-37
DTX1	12q24.13	0.3966352347384804	8.544600169692354e-39	1.5553963648278459e-37
EPHA5	4q13.1-q13.2	0.3964890780354504	9.151239427067241e-39	1.664314260262637e-37
KIF15	3p21.31	-0.396149	1.0732685558166038e-38	1.9501600751522713e-37
RUVBL1	3q21.3	-0.396109	1.09377072939415e-38	1.9856145549001495e-37
EDNRA	4q31.22-q31.23	0.3960199717059887	1.1402170269486901e-38	2.0680609005959063e-37
MGARP	4q31.1	0.3959589991717404	1.173248270403009e-38	2.1260488079751003e-37
PTGDS	9q34.3	0.3959111599009171	1.19982822345853e-38	2.1722521807380965e-37
IGF2-AS	11p15.5	0.39587310515784896	1.2213979536464407e-38	2.209309553665248e-37
NLRP3	1q44	0.3958520755034756	1.2334824054932238e-38	2.2291582931706366e-37
PCDHB11	5q31.3	0.39582451224473947	1.249501212131982e-38	2.2560750958926695e-37
GINS1	20p11.21	-0.395736	1.3023852607982162e-38	2.3494467924111704e-37
SPNS2	17p13.2	0.3957049082077057	1.3214371946616561e-38	2.3816738656705142e-37
SLC2A4	17p13.1	0.3953148760225182	1.5858141580017878e-38	2.855604309651334e-37
KIF20A	5q31.2	-0.395281	1.6114549106877573e-38	2.8991735881969876e-37
F3	1p21.3	0.3951283855503845	1.7301603386625714e-38	3.109947705517131e-37
UTRN	6q24.2	0.3949843095677064	1.850542336709837e-38	3.3233553513338703e-37
MYRIP	3p22.1	0.39492514322798195	1.9023539883193388e-38	3.413347138254556e-37
ENDOU	12q13.11	0.39483759056331474	1.98167639533386e-38	3.5524958436458653e-37
CKS2	9q22.2	-0.394769	2.045768198547e-38	3.664116969897573e-37
IQGAP2	5q13.3	0.394577	2.237882521477488e-38	4.004631880538662e-37
GPAM	10q25.2	0.3945590816897591	2.2564901084004031e-38	4.034330799867388e-37
SGO1	3p24.3	-0.394501	2.3183869505162116e-38	4.141303849274729e-37
CKS1B	1q21.3	-0.394215	2.649121886125212e-38	4.72788123093165e-37
PCNA	20p12.3	-0.394182	2.689466233733604e-38	4.795617124328543e-37
SPC24	19p13.2	-0.394145	2.7363910784758167e-38	4.874956042115887e-37
NEFL	8p21.2	0.39396294443203395	2.978348900654985e-38	5.301302479781632e-37
CKAP2L	2q14.1	-0.393802	3.2096791987836854e-38	5.707993326914958e-37
NEFH	22q12.2	0.39369388777178094	3.375199044875875e-38	5.997032138193982e-37
EPB42	15q15.2	0.39357823498576505	3.561515109357056e-38	6.322477264929429e-37
MYBL2	20q13.12	-0.393374	3.9161735017599805e-38	6.945927537162265e-37
NDC80	18p11.32	-0.393368	3.9273926716349606e-38	6.959672879240044e-37
PLCL2	3p24.3	0.3932774279665297	4.0952981332112853e-38	7.2508102870448696e-37
KIF18A	11p14.1	-0.393014	4.627818460470746e-38	8.186423132014387e-37
TDGF1P3	Xq23	0.3929182154426011	4.837602359592971e-38	8.549982672549338e-37
GJC2	1q42.13	0.39266459392869957	5.440704765762261e-38	9.607441690245684e-37
PHYHIPL	10q21.1	0.39251237894769053	5.837907822843621e-38	1.0299774048042484e-36
DEPDC1	1p31.3	-0.392252	6.586270785289362e-38	1.160989384471921e-36
MSX1	4p16.2	0.39212668464408024	6.977942700190009e-38	1.2289511024215239e-36
CENPN	16q23.2	-0.391929	7.646488127504684e-38	1.345513612611789e-36
ZFP36L2	2p21	0.3919129967279204	7.702013097149524e-38	1.3540962552920197e-36
NEIL3	4q34.3	-0.391703	8.485168968868895e-38	1.4904771411165502e-36
LTC4S	5q35.3	0.3916550698114218	8.675923477037765e-38	1.5226511369149394e-36
EPHA4	2q36.1	0.39133184930733633	1.0070544507623236e-37	1.765866458242326e-36
ARL4A	7p21.3	0.39111486475588825	1.1129405020153544e-37	1.9498328795133633e-36
NPR2	9p13.3	0.3909686554278952	1.190447871683595e-37	2.0838031680604637e-36
FGL2	7q11.23	0.39089944910440777	1.228980197562904e-37	2.149376003758662e-36
PTGS2	1q31.1	0.39077026763282136	1.304246636541345e-37	2.2790233039215487e-36
SERPINF2	17p13.3	0.3907254264522012	1.3314284293300701e-37	2.324495586802542e-36
SPON1	11p15.2	0.3906754571689974	1.36238155777081e-37	2.376467308598474e-36
TROAP	12q13.12	-0.390624	1.3950704457760646e-37	2.4313738611874767e-36
KCNJ12	17p11.2	0.39048335094282355	1.4881759796650881e-37	2.5913897701459783e-36
FRMD4B	3p14.1	0.39043834853368165	1.519272599188149e-37	2.643244435361168e-36
CDK1	10q21.2	-0.390289	1.6271057707956953e-37	2.828400499320767e-36
CENPO	2p23.3	-0.390255	1.6529333899521388e-37	2.870808987224234e-36
AFF2	Xq28	0.3901297229112388	1.7506225180185157e-37	3.037844957738013e-36
KIAA1755	20q11.23	0.3901055680210874	1.7701397289050099e-37	3.069058164376361e-36
MKI67	10q26.2	-0.389804	2.0331749833620302e-37	3.522063054079648e-36
NEGR1	1p31.1	0.3895851777356217	2.2472159157648893e-37	3.889486736000317e-36
CLEC2B	12p13.31	0.3895475479231875	2.286291883900608e-37	3.953708206124672e-36
MEG3	14q32.2	0.38953676871110027	2.297609088078957e-37	3.969856873976217e-36
PRKN	6q26	0.38944336457883555	2.3980323856844385e-37	4.1398046176273525e-36
SLC14A2	18q12.3	0.3892355759757404	2.637330392924631e-37	4.548998081003276e-36
INPP5D	2q37.1	0.3891658759099887	2.7227931613937324e-37	4.6923737815771715e-36
TBXA2R	19p13.3	0.3889652532936787	2.9844327641805435e-37	5.1388601930868414e-36
DLGAP2	8p23.3	0.3888762316190773	3.1083807613987686e-37	5.347694517466492e-36
KIF4B	5q33.2	-0.388682	3.397064110180572e-37	5.83934070695992e-36
CYP1B1-AS1	2p22.2	0.38859002793277064	3.542533864811102e-37	6.084180593160163e-36
CHAF1B	21q22.12-q22.13	-0.388268	4.1030892771961545e-37	7.040887160013247e-36
TBC1D2B	15q24.3-q25.1	0.3882255397691594	4.1835347197295175e-37	7.172795425450779e-36
FMOD	1q32.1	0.3881363597219589	4.3571451716361185e-37	7.464076186423615e-36
SNED1	2q37.3	0.3880876196045099	4.455031930219782e-37	7.625250897628741e-36
CSDC2	22q13.2	0.3878993395837741	4.854094524025497e-37	8.301205128043605e-36
IL6	7p15.3	0.3877836473370103	5.116697306710976e-37	8.742840542812793e-36
SPARC	5q33.1	0.3876191695260707	5.514475708415044e-37	9.41450065623879e-36
CA9	9p13.3	-0.387537	5.725472924098827e-37	9.766410447059734e-36
CCT5	5p15.2	-0.387343	6.251625708534774e-37	1.0654852312082208e-35
DISC1	1q42.2	0.38727684626196496	6.4434210155066845e-37	1.0972413036592877e-35
HLF	17q22	0.3872071573023571	6.650755342354252e-37	1.1315873805566268e-35
EPHB1	3q22.2	0.38701315599506153	7.2634577692705e-37	1.234787820775985e-35
TIMELESS	12q13.3	-0.386903	7.63743508546122e-37	1.29726458775912e-35
SKA3	13q12.11	-0.386843	7.848027156227223e-37	1.331907146818258e-35
SYT6	1p13.2	0.3868187447241983	7.933612238728572e-37	1.345293842002495e-35
NR4A1	12q13.13	0.38671917810549916	8.300231852199407e-37	1.4062723898236497e-35
DLGAP5	14q22.3	-0.386714	8.320185469542925e-37	1.408463464295621e-35
DEPP1	10q11.21	0.38669361929580015	8.397024246574709e-37	1.420272397860781e-35
CCT3	1q22	-0.386667	8.500239882231427e-37	1.4365190567612672e-35
ANXA13	8q24.13	0.3866133290436761	8.708432641572871e-37	1.470464299578719e-35
SMOC2	6q27	0.3861966753723285	1.0518087243919048e-36	1.7745402028008082e-35
FAM72D	1q21.1	-0.386088	1.1046712177019553e-36	1.862160052697582e-35
ANGPTL2	9q33.3	0.38593466752573014	1.1842378362919219e-36	1.994610495047519e-35
SPOCK3	4q32.3	0.38577591073393175	1.2723968516662069e-36	2.1412987285590696e-35
CTPS1	1p34.2	-0.385743	1.2917513733484737e-36	2.172047992403217e-35
DEPDC1B	5q12.1	-0.38564	1.3532950830520083e-36	2.2736264125647645e-35
FZD10	12q24.33	0.38560932697925476	1.3719086903370692e-36	2.302969734574193e-35
CAPN6	Xq23	0.38551797547026045	1.4297190996325434e-36	2.39800711861445e-35
PDGFRL	8p22	0.3853755284149156	1.524723759746817e-36	2.5552179298680996e-35
PRKD1	14q12	0.38525991573256496	1.606415987447411e-36	2.689875184323461e-35
HROB	17q21.31	-0.38523	1.6281173300299085e-36	2.723939419549622e-35
PTPRN2	7q36.3	0.3850590315799891	1.7588202876692412e-36	2.9401612475537484e-35
MTFR2	6q23.3	-0.385043	1.7715929301710158e-36	2.9590469757893904e-35
MMP16	8q21.3	0.38501171375678034	1.79675744252154e-36	2.998581888268061e-35
ADAMTS6	5q12.3	0.38490517834085625	1.8851704708663996e-36	3.1435178425253515e-35
LOXL1	15q24.1	0.38446636079178065	2.297186465120354e-36	3.827372133747035e-35
NTRK3	15q25.3	0.3844496061464973	2.314575551179274e-36	3.8531440295980274e-35
GUCY1B1	4q32.1	0.38444768837545984	2.316574253799807e-36	3.853273592970492e-35
BUB1B	15q15.1	-0.384397	2.3697397932368834e-36	3.9384407831260875e-35
DOC2B	17p13.3	0.38436365569007264	2.4058554232293894e-36	3.995153956124301e-35
SERPINE1	7q22.1	0.3841826674521782	2.6099098479913676e-36	4.330421137362021e-35
NATD1	17p11.2	0.3840666771651182	2.7496188176479978e-36	4.558458965456102e-35
DNMBP-AS1	10q24.2	0.3840083172033384	2.8226937897529063e-36	4.675742148839249e-35
MRGPRX2	11p15.1	0.3838784433756143	2.9923028862747373e-36	4.95260692233261e-35
HBEGF	5q31.3	0.3837667635946191	3.146212609205013e-36	5.203052344653962e-35
MDFIC	7q31.1-q31.2	0.3833039841316402	3.872225652270177e-36	6.39842228867708e-35
PKMYT1	16p13.3	-0.383246	3.974813674623624e-36	6.562531877609045e-35
RCC1	1p35.3	-0.38298	4.476929387392877e-36	7.385460815057658e-35
ART4	12p12.3	0.3829259193141545	4.586898399764074e-36	7.560655866825581e-35
DES	2q35	0.3828399026766198	4.766960200707966e-36	7.851003417586355e-35
PCDHGA9	5q31	0.3827676994286801	4.9235077635188525e-36	8.102179305675813e-35
G0S2	1q32.2	0.3827651462915716	4.929135750283578e-36	8.104792061531851e-35
YARS1	1p35.1	-0.382665	5.15463536128377e-36	8.468631068579232e-35
GCNT4	5q13.3	0.3824839525696709	5.589697522038555e-36	9.175886439614845e-35
B3GALT1	2q24.3	0.38244263564261144	5.693888842309168e-36	9.339281290001793e-35
KIF14	1q32.1	-0.382373	5.874505839156929e-36	9.621091327350041e-35
AQP7P3	9q21.11	0.38237245867723524	5.875292560320936e-36	9.621091327350041e-35
ADRA2A	10q25.2	0.38230938032090783	6.043234118790319e-36	9.88803233466018e-35
CDH22	20q13.12	0.38229451434544826	6.083502196438675e-36	9.945807176899742e-35
MFRP	11q23.3	0.38218770602997537	6.380752514670475e-36	1.0423281387971477e-34
SHCBP1	16q11.2	-0.382009	6.911158383623338e-36	1.1280540046825399e-34
PARM1	4q13.3	0.38187135463265454	7.348374835408672e-36	1.1984422699048616e-34
ANLN	7p14.2	-0.381703	7.922141789006873e-36	1.2909680283304458e-34
APOB	2p24.1	0.3816561268959555	8.08855674460525e-36	1.3170166257855625e-34
C14ORF28	14q21.2	0.38163671649153436	8.15883983257929e-36	1.3273830254788367e-34
DNAAF9	20p13	0.38143706057088894	8.917889748109894e-36	1.449699095195174e-34
ITGB3	17q21.32	0.3814077064760408	9.035244172587848e-36	1.4675870291669005e-34
ATAD2	8q24.13	-0.381284	9.547328520509306e-36	1.5495097906263484e-34
TONSL	8q24.3	-0.381174	1.002652135907114e-35	1.6259661961436302e-34
C10ORF105	10q22.1	0.3810052125757353	1.0807705982678364e-35	1.7512324879848787e-34
DIRAS3	1p31.3	0.38081267254787415	1.177359121109803e-35	1.9058747588942368e-34
RD3	1q32.3	0.38081124175806114	1.1781080264351215e-35	1.9058747588942368e-34
C16ORF54	16p11.2	0.3807835983162811	1.1926703161531043e-35	1.9278780452885794e-34
NLGN3	Xq13.1	0.3802427918288213	1.5163344603792705e-35	2.449087703317888e-34
ARID5B	10q21.2	0.3801929814193795	1.5502053522381256e-35	2.5017795145532422e-34
GNA14	9q21.2	0.3794291791204168	2.174205498681348e-35	3.5059937543044894e-34
NR4A3	9q22	0.3793115014895021	2.2903413025829344e-35	3.6903009260894506e-34
CCKAR	4p15.2	0.37928157400477747	2.3208453630166376e-35	3.7364492762531105e-34
ANGPTL8	19p13.2	0.3791712188575583	2.4368507231561744e-35	3.920066199399587e-34
ST3GAL2	16q22.1	0.3790876206797489	2.528542216983834e-35	4.064307441722412e-34
NAP1L2	Xq13.2	0.3790480349058764	2.573146517321794e-35	4.132691684345491e-34
LVRN	5q23.1	0.3790272370449423	2.59689295375239e-35	4.167493812181835e-34
DOCK6	19p13.2	0.37899752660704655	2.631193123532522e-35	4.219163393929848e-34
OLFML3	1p13.2	0.378926	2.7157293686688993e-35	4.351240506030202e-34
CENPE	4q24	-0.378759	2.9239829550811605e-35	4.681173031039751e-34
TRPC1	3q23	0.3787073463490097	2.990751729506374e-35	4.784248779417692e-34
ST8SIA4	5q21.1	0.3786815856798821	3.02493445853052e-35	4.835074520965914e-34
STAB1	3p21.1	0.37856930521344667	3.1785066714202613e-35	5.076500304832041e-34
CENPF	1q41	-0.378542	3.2167961179498096e-35	5.13356643803287e-34
DCLK3	3p22.2	0.3785275820589031	3.237523944775721e-35	5.162538182209934e-34
MCM7	7q22.1	-0.378312	3.5608041387270735e-35	5.673529072507156e-34
LINC01558	6q27	0.3781893775365254	3.75781371218851e-35	5.982109557110482e-34
JAZF1	7p15.2-p15.1	0.378188	3.76043875947972e-35	5.982109557110482e-34
SMIM3	5q33.1	0.378077	3.947771130290572e-35	6.27514174909896e-34
CPNE5	6p21.2	0.37806875414925634	3.9627847879819067e-35	6.294019227784406e-34
BMPR2	2q33.1-q33.2	0.37803855580355267	4.0158122832839184e-35	6.373195759705332e-34
PLK4	4q28.1	-0.377958	4.161133268397956e-35	6.5986034279891695e-34
IQSEC3	12p13.33	0.3778164467581393	4.428070730462811e-35	7.016358519200946e-34
MALL	2q13	0.3776850123733037	4.691523092242537e-35	7.427936324418729e-34
PLEKHH2	2p21	0.3775366293237928	5.007672508168362e-35	7.9222326903673e-34
INCENP	11q12.3	-0.377094	6.08299067330391e-35	9.615822924072217e-34
GPSM2	1p13.3	-0.376923	6.554694898227432e-35	1.035332123294821e-33
TRDN	6q22.31	0.37688426396188807	6.667756009708581e-35	1.0523618060956266e-33
PCDHGB6	5q31	0.3768771665464842	6.688534024785309e-35	1.054811262084853e-33
IL17D	13q12.11	0.3768310569981197	6.825094816863176e-35	1.0755019797822098e-33
CDC25C	5q31.2	-0.376779	6.983341346092863e-35	1.099574783380085e-33
RAI2	Xp22.13	0.37673261403721214	7.12597463130897e-35	1.1211533419926114e-33
EDN3	20q13.32	0.3766674544748132	7.332327253481752e-35	1.1527153973733851e-33
IL1R1	2q11.2-q12.1	0.3765120116209935	7.848844646370059e-35	1.2329508504791182e-33
MMP2	16q12.2	0.3764093690149808	8.2095370395928e-35	1.2886018232725473e-33
RAB8B	15q22.2	0.3762684332207954	8.731722809535907e-35	1.369494601714545e-33
TUBA1C	12q13.12	-0.37584	1.0528260326219882e-34	1.649975797999772e-33
CCR6	6q27	0.37578321918266083	1.0794478185932224e-34	1.6903765215441093e-33
GVINP1	11p15.4	0.3757507176253741	1.0948771810726988e-34	1.713200955719059e-33
OXTR	3p25.3	0.3755962386265326	1.1712563556485757e-34	1.8312862427365886e-33
CENPM	22q13.2	-0.37558	1.1793664267916557e-34	1.8425304144424152e-33
FCER2	19p13.2	0.37554901451410505	1.1956434215562544e-34	1.866506384157079e-33
RGCC	13q14.11	0.3755133585081317	1.2143897058581726e-34	1.8942968506621263e-33
DIAPH3	13q21.2	-0.375497	1.2231005499252472e-34	1.9064022557498414e-33
KIF11	10q23.33	-0.375384	1.2849436192277405e-34	2.001239829325192e-33
WDR62	19q13.12	-0.375241	1.3675118630670186e-34	2.128183706216012e-33
CDCA2	8p21.2	-0.375156	1.418987929064764e-34	2.2065812292278423e-33
DGKI	7q33	0.37513220903368094	1.4339328051473324e-34	2.2280938862320287e-33
ASPM	1q31.3	-0.37499	1.5258733880242459e-34	2.3691192077218553e-33
N4BP2L1	13q13.1	0.3748957250613114	1.5894932435925809e-34	2.4659887445063554e-33
CLXN	8q11.21	0.3748816310558332	1.5992756860652382e-34	2.4792480882896973e-33
HDGF	1q23.1	-0.374831	1.6351457987904726e-34	2.532897662064624e-33
MYH1	17p13.1	0.37477421796785587	1.6758178214718725e-34	2.5938970292226668e-33
ABTB3	12q23.3	0.37474288832096236	1.6988200100744316e-34	2.6274733540549807e-33
CYSLTR1	Xq21.1	0.3745868197528299	1.8181552349308508e-34	2.8098762721658602e-33
[truncated: 18,762 more rows]

## Sheet: EMCN_METABRIC
Correlated Gene	Cytoband	Spearman's Correlation	p-Value	q-Value
[truncated: 19,844 more rows]

[truncated: 4 more sheets: IGFBP4_TCGA, IGFBP4_METABRIC, ADM5_TCGA, ADM5_METABRIC]
